# Supplementary material for: Disentangling molecular mechanisms regulating sensitization of interferon alpha signal transduction
Source: Mol Syst Biol. 2020 Jul 21;16(7):e8955. doi: 10.15252/msb.20198955 (PMC7373899; doi:10.15252/msb.20198955)
Supplement: Supplementary file 3 — Dataset EV1 [file MSB-16-e8955-s003.xlsx]

## Sheet: Data
Experiment/Scale	Experimental Condition	Time [hours]	Name of observable	Signal
26.1	1400_1400	24.5	IRF9_Cyt	1.36107
26.1	1400_1400	25	IRF9_Cyt	1.65042
26.1	1400_1400	26	IRF9_Cyt	1.45989
26.1	1400_1400	27	IRF9_Cyt	0.897739
26.1	1400_1400	28	IRF9_Cyt	1.39197
26.1	1400_1400	30	IRF9_Cyt	0.91649
26.1	1400_0	0.5	IRF9_Cyt	0.0246419
26.1	1400_0	1	IRF9_Cyt	0.190726
26.1	1400_0	2	IRF9_Cyt	0.0450489
26.1	1400_0	3	IRF9_Cyt	0.107678
26.1	1400_0	4	IRF9_Cyt	0.160587
26.1	1400_0	6	IRF9_Cyt	0.335783
26.1	1400_0	24	IRF9_Cyt	1.06251
26.1	1400_0	26	IRF9_Cyt	1.55653
26.1	1400_0	26	IRF9_Cyt	1.31128
26.1	1400_0	26	IRF9_Cyt	1.47198
26.1	1400_0	28	IRF9_Cyt	1.45362
26.1	1400_0	28	IRF9_Cyt	1.22904
26.1	1400_0	28	IRF9_Cyt	0.904929
26.1	1400_0	30	IRF9_Cyt	1.38816
26.1	1400_0	30	IRF9_Cyt	1.77049
26.1	1400_0	30	IRF9_Cyt	1.14303
26.1	USP18siRNA,1400_0	24	IRF9_Cyt	2.10276
26.1	0_0	0	IRF9_Cyt	0.0636089
26.2	USP18siRNA,1400_1400	24.5	IRF9_Cyt	1.33916
26.2	USP18siRNA,1400_1400	25	IRF9_Cyt	1.47725
26.2	USP18siRNA,1400_1400	26	IRF9_Cyt	1.82162
26.2	USP18siRNA,1400_1400	27	IRF9_Cyt	1.44271
26.2	USP18siRNA,1400_1400	28	IRF9_Cyt	0.879428
26.2	USP18siRNA,1400_1400	30	IRF9_Cyt	1.66832
26.2	1400_0	24	IRF9_Cyt	1.27696
26.2	USP18siRNA,1400_0	0.5	IRF9_Cyt	0.0203588
26.2	USP18siRNA,1400_0	1	IRF9_Cyt	0.0346231
26.2	USP18siRNA,1400_0	2	IRF9_Cyt	0.0695657
26.2	USP18siRNA,1400_0	3	IRF9_Cyt	0.0278977
26.2	USP18siRNA,1400_0	4	IRF9_Cyt	0.140567
26.2	USP18siRNA,1400_0	6	IRF9_Cyt	0.25466
26.2	USP18siRNA,1400_0	24	IRF9_Cyt	1.32612
26.2	USP18siRNA,1400_0	26	IRF9_Cyt	0.785817
26.2	USP18siRNA,1400_0	26	IRF9_Cyt	1.63832
26.2	USP18siRNA,1400_0	26	IRF9_Cyt	1.45631
26.2	USP18siRNA,1400_0	28	IRF9_Cyt	0.58814
26.2	USP18siRNA,1400_0	28	IRF9_Cyt	1.72587
26.2	USP18siRNA,1400_0	28	IRF9_Cyt	1.4038
26.2	USP18siRNA,1400_0	30	IRF9_Cyt	1.46288
26.2	USP18siRNA,1400_0	30	IRF9_Cyt	1.44677
26.2	USP18siRNA,1400_0	30	IRF9_Cyt	1.69185
26.2	0_0	0	IRF9_Cyt	0.0210096
28	1400_1400	24.5	IRF9_Cyt	1.46161
28	1400_1400	25	IRF9_Cyt	1.66789
28	1400_1400	26	IRF9_Cyt	1.12292
28	1400_1400	27	IRF9_Cyt	1.15402
28	1400_1400	28	IRF9_Cyt	1.29804
28	1400_1400	30	IRF9_Cyt	1.79844
28	1400_0	0.5	IRF9_Cyt	0.0346483
28	1400_0	1	IRF9_Cyt	0.0503128
28	1400_0	2	IRF9_Cyt	0.0769359
28	1400_0	3	IRF9_Cyt	0.152133
28	1400_0	4	IRF9_Cyt	0.421322
28	1400_0	6	IRF9_Cyt	0.834663
28	1400_0	24	IRF9_Cyt	1.89347
28	1400_0	26	IRF9_Cyt	1.99693
28	1400_0	30	IRF9_Cyt	1.95725
28	0_0	0	IRF9_Cyt	0.0794281
29	1400_1400	24.5	IRF9_Cyt	1.34271
29	1400_1400	25	IRF9_Cyt	1.38577
29	1400_1400	26	IRF9_Cyt	1.17368
29	1400_1400	27	IRF9_Cyt	1.06761
29	1400_1400	28	IRF9_Cyt	0.573593
29	1400_1400	30	IRF9_Cyt	1.73043
29	USP18siRNA,1400_1400	24.5	IRF9_Cyt	2.40722
29	USP18siRNA,1400_1400	25	IRF9_Cyt	2.42861
29	USP18siRNA,1400_1400	26	IRF9_Cyt	1.88622
29	USP18siRNA,1400_1400	28	IRF9_Cyt	1.85733
29	USP18siRNA,1400_1400	30	IRF9_Cyt	1.54826
29	1400_0	0.5	IRF9_Cyt	0.0485338
29	1400_0	1	IRF9_Cyt	0.034349
29	1400_0	2	IRF9_Cyt	0.0507624
29	1400_0	3	IRF9_Cyt	0.0926934
29	1400_0	4	IRF9_Cyt	0.255346
29	1400_0	6	IRF9_Cyt	0.380403
29	1400_0	24	IRF9_Cyt	1.14797
29	USP18siRNA,1400_0	4	IRF9_Cyt	0.316807
29	USP18siRNA,1400_0	6	IRF9_Cyt	0.499416
29	USP18siRNA,1400_0	24	IRF9_Cyt	1.7487
29	0_0	0	IRF9_Cyt	0.0235897
33	280_1400	24.5	IRF9_Cyt	1.76055
33	280_1400	25	IRF9_Cyt	1.64539
33	280_1400	26	IRF9_Cyt	1.73235
33	280_1400	27	IRF9_Cyt	2.1178
33	280_1400	28	IRF9_Cyt	1.52168
33	1400_1400	24.5	IRF9_Cyt	1.75018
33	1400_1400	25	IRF9_Cyt	2.29337
33	1400_1400	26	IRF9_Cyt	1.6004
33	1400_1400	27	IRF9_Cyt	1.99067
33	1400_1400	28	IRF9_Cyt	1.707
33	280_0	0.5	IRF9_Cyt	0.038715
33	280_0	1	IRF9_Cyt	0.013109
33	280_0	2	IRF9_Cyt	0.06459
33	280_0	3	IRF9_Cyt	0.185488
33	280_0	24	IRF9_Cyt	1.73372
33	1400_0	0.5	IRF9_Cyt	0.0247776
33	1400_0	1	IRF9_Cyt	0.028474
33	1400_0	2	IRF9_Cyt	0.0923148
33	1400_0	3	IRF9_Cyt	0.11571
33	1400_0	4	IRF9_Cyt	0.204326
33	1400_0	24	IRF9_Cyt	1.8944
33	0_0	0	IRF9_Cyt	0.277326
33	0_0	0	IRF9_Cyt	0.207651
37	1400_1400	24.5	IRF9_Cyt	0.984051
37	1400_1400	25	IRF9_Cyt	1.89675
37	1400_1400	26	IRF9_Cyt	1.70078
37	1400_1400	27	IRF9_Cyt	1.88334
37	1400_1400	28	IRF9_Cyt	1.17081
37	USP18siRNA,1400_1400	24.5	IRF9_Cyt	2.65235
37	USP18siRNA,1400_1400	25	IRF9_Cyt	1.86915
37	USP18siRNA,1400_1400	26	IRF9_Cyt	2.92383
37	USP18siRNA,1400_1400	27	IRF9_Cyt	2.77679
37	1400_0	0.5	IRF9_Cyt	0.00879272
37	1400_0	1	IRF9_Cyt	0.0212637
37	1400_0	2	IRF9_Cyt	0.0245901
37	1400_0	3	IRF9_Cyt	0.134109
37	1400_0	4	IRF9_Cyt	0.273048
37	1400_0	24	IRF9_Cyt	1.31701
37	USP18siRNA,1400_0	0.5	IRF9_Cyt	0.0251289
37	USP18siRNA,1400_0	1	IRF9_Cyt	0.0153154
37	USP18siRNA,1400_0	2	IRF9_Cyt	0.0445924
37	USP18siRNA,1400_0	4	IRF9_Cyt	0.293681
37	USP18siRNA,1400_0	24	IRF9_Cyt	2.69428
37	USP18siRNA,1400_0	3	IRF9_Cyt	0.117443
37	0_0	0	IRF9_Cyt	0.132937
37	0_0	0	IRF9_Cyt	0.0399422
38	280_1400	24.5	IRF9_Cyt	2.08349
38	280_1400	25	IRF9_Cyt	1.44863
38	280_1400	26	IRF9_Cyt	1.79473
38	280_1400	27	IRF9_Cyt	2.22308
38	280_1400	28	IRF9_Cyt	2.47651
38	1400_1400	25	IRF9_Cyt	1.70114
38	1400_1400	26	IRF9_Cyt	2.50866
38	1400_1400	27	IRF9_Cyt	1.07115
38	1400_1400	28	IRF9_Cyt	2.57636
38	280_0	0.5	IRF9_Cyt	0.0526096
38	280_0	1	IRF9_Cyt	0.0198296
38	280_0	2	IRF9_Cyt	0.0508415
38	280_0	3	IRF9_Cyt	0.0510011
38	280_0	4	IRF9_Cyt	0.19743
38	280_0	24	IRF9_Cyt	1.867
38	1400_0	0.5	IRF9_Cyt	0.0258262
38	1400_0	1	IRF9_Cyt	0.0219514
38	1400_0	2	IRF9_Cyt	0.0496741
38	1400_0	3	IRF9_Cyt	0.140759
38	1400_0	4	IRF9_Cyt	0.109056
38	1400_0	24	IRF9_Cyt	2.23578
38	0_0	0	IRF9_Cyt	0.277835
38	0_0	0	IRF9_Cyt	0.0166581
39	1400_2800	24.5	IRF9_Cyt	1.50107
39	1400_2800	25	IRF9_Cyt	1.78508
39	1400_2800	26	IRF9_Cyt	0.878625
39	1400_2800	27	IRF9_Cyt	1.5946
39	1400_2800	28	IRF9_Cyt	2.84475
39	1400_1400	24.5	IRF9_Cyt	2.21163
39	1400_1400	25	IRF9_Cyt	1.83804
39	1400_1400	26	IRF9_Cyt	1.74907
39	1400_1400	27	IRF9_Cyt	1.51721
39	1400_1400	28	IRF9_Cyt	2.70539
39	2800_0	0.5	IRF9_Cyt	0.0162463
39	2800_0	1	IRF9_Cyt	0.0317504
39	2800_0	2	IRF9_Cyt	0.0308521
39	2800_0	3	IRF9_Cyt	0.120743
39	1400_0	0.5	IRF9_Cyt	0.0527194
39	1400_0	1	IRF9_Cyt	0.0143485
39	1400_0	2	IRF9_Cyt	0.0375105
39	1400_0	3	IRF9_Cyt	0.118719
39	1400_0	24	IRF9_Cyt	1.46842
39	1400_0	24	IRF9_Cyt	1.44465
39	0_0	0	IRF9_Cyt	0.022534
39	0_0	0	IRF9_Cyt	0.0160432
41	1400_2800	24.5	IRF9_Cyt	1.21635
41	1400_2800	25	IRF9_Cyt	2.15285
41	1400_2800	26	IRF9_Cyt	1.43123
41	1400_2800	27	IRF9_Cyt	1.03535
41	1400_2800	28	IRF9_Cyt	1.26847
41	1400_1400	24.5	IRF9_Cyt	3.16709
41	1400_1400	25	IRF9_Cyt	1.51509
41	1400_1400	26	IRF9_Cyt	1.71161
41	1400_1400	27	IRF9_Cyt	2.48389
41	1400_1400	28	IRF9_Cyt	1.56355
41	2800_0	0.5	IRF9_Cyt	0.0142807
41	2800_0	1	IRF9_Cyt	0.0084407
41	2800_0	2	IRF9_Cyt	0.0332797
41	2800_0	3	IRF9_Cyt	0.218849
41	2800_0	4	IRF9_Cyt	0.265441
41	1400_0	0.5	IRF9_Cyt	0.0114185
41	1400_0	1	IRF9_Cyt	0.0296246
41	1400_0	2	IRF9_Cyt	0.0213781
41	1400_0	3	IRF9_Cyt	0.0807772
41	1400_0	4	IRF9_Cyt	0.354027
41	1400_0	24	IRF9_Cyt	1.49167
41	1400_0	24	IRF9_Cyt	2.86294
41	0_0	0	IRF9_Cyt	0.062397
47.1	280_1400	24.5	IRF9_Cyt	0.984947
47.1	280_1400	25	IRF9_Cyt	1.72324
47.1	280_1400	26	IRF9_Cyt	1.64586
47.1	280_1400	27	IRF9_Cyt	1.52388
47.1	280_1400	28	IRF9_Cyt	1.56431
47.1	28_1400	24.5	IRF9_Cyt	1.37055
47.1	28_1400	25	IRF9_Cyt	1.25076
47.1	28_1400	26	IRF9_Cyt	1.58779
47.1	28_1400	27	IRF9_Cyt	1.33162
47.1	28_1400	28	IRF9_Cyt	1.98405
47.1	280_0	24	IRF9_Cyt	1.22886
47.1	28_0	24	IRF9_Cyt	0.972913
47.1	1400_0	0.5	IRF9_Cyt	0.0172658
47.1	1400_0	1	IRF9_Cyt	0.0554977
47.1	1400_0	2	IRF9_Cyt	0.0773063
47.1	1400_0	3	IRF9_Cyt	0.209045
47.1	1400_0	4	IRF9_Cyt	0.426485
47.1	0_0	0	IRF9_Cyt	0.0456231
47.2	2.8_1400	24.5	IRF9_Cyt	0.692982
47.2	2.8_1400	25	IRF9_Cyt	0.813734
47.2	2.8_1400	26	IRF9_Cyt	0.85663
47.2	2.8_1400	27	IRF9_Cyt	1.18821
47.2	2.8_1400	28	IRF9_Cyt	1.06155
47.2	1400_1400	24.5	IRF9_Cyt	1.18813
47.2	1400_1400	25	IRF9_Cyt	2.39936
47.2	1400_1400	26	IRF9_Cyt	2.04185
47.2	1400_1400	27	IRF9_Cyt	1.90008
47.2	1400_1400	28	IRF9_Cyt	2.04437
47.2	2.8_0	24	IRF9_Cyt	1.00479
47.2	1400_0	0.5	IRF9_Cyt	0.0130856
47.2	1400_0	1	IRF9_Cyt	0.0277571
47.2	1400_0	2	IRF9_Cyt	0.0864621
47.2	1400_0	3	IRF9_Cyt	0.128379
47.2	1400_0	4	IRF9_Cyt	0.224931
47.2	1400_0	24	IRF9_Cyt	2.28337
47.2	0_0	0	IRF9_Cyt	0.0443174
54.1	28_1400	24.5	IRF9_Cyt	0.929458
54.1	28_1400	25	IRF9_Cyt	1.41337
54.1	28_1400	26	IRF9_Cyt	0.843965
54.1	28_1400	27	IRF9_Cyt	0.96401
54.1	28_1400	28	IRF9_Cyt	1.69701
54.1	1400_1400	24.5	IRF9_Cyt	1.74478
54.1	1400_1400	25	IRF9_Cyt	1.08293
54.1	1400_1400	26	IRF9_Cyt	1.3184
54.1	1400_1400	27	IRF9_Cyt	1.55363
54.1	1400_1400	28	IRF9_Cyt	1.30855
54.1	500_5000	24.5	IRF9_Cyt	1.0414
54.1	500_5000	25	IRF9_Cyt	1.45119
54.1	500_5000	26	IRF9_Cyt	1.17466
54.1	500_5000	27	IRF9_Cyt	1.1804
54.1	500_5000	28	IRF9_Cyt	1.29974
54.1	28_0	24	IRF9_Cyt	1.51308
54.1	1400_0	0.5	IRF9_Cyt	0.0633421
54.1	1400_0	1	IRF9_Cyt	0.0446269
54.1	1400_0	2	IRF9_Cyt	0.042734
54.1	1400_0	3	IRF9_Cyt	0.127892
54.1	1400_0	4	IRF9_Cyt	0.200615
54.1	1400_0	24	IRF9_Cyt	1.53513
54.1	140_0	24	IRF9_Cyt	1.4119
54.1	0_0	0	IRF9_Cyt	0.0571922
54.2	280_1400	24.5	IRF9_Cyt	1.51129
54.2	280_1400	25	IRF9_Cyt	1.80602
54.2	280_1400	26	IRF9_Cyt	1.86822
54.2	280_1400	27	IRF9_Cyt	1.5077
54.2	280_1400	28	IRF9_Cyt	2.17571
54.2	2.8_1400	24.5	IRF9_Cyt	1.01315
54.2	2.8_1400	25	IRF9_Cyt	0.871898
54.2	2.8_1400	26	IRF9_Cyt	1.06775
54.2	2.8_1400	27	IRF9_Cyt	1.07567
54.2	2.8_1400	28	IRF9_Cyt	1.54315
54.2	280_0	24	IRF9_Cyt	1.73466
54.2	2.8_0	24	IRF9_Cyt	1.19399
54.2	1400_0	0.5	IRF9_Cyt	0.0309621
54.2	1400_0	1	IRF9_Cyt	0.0624451
54.2	1400_0	2	IRF9_Cyt	0.0938953
54.2	1400_0	3	IRF9_Cyt	0.119977
54.2	1400_0	4	IRF9_Cyt	0.27944
54.2	0_0	0	IRF9_Cyt	0.0440794
80	2.8_1400	24.5	IRF9_Cyt	0.887478
80	2.8_1400	24.75	IRF9_Cyt	0.858043
80	2.8_1400	25	IRF9_Cyt	1.14432
80	2.8_1400	25.25	IRF9_Cyt	0.811032
80	2.8_1400	25.5	IRF9_Cyt	0.653031
80	2.8_1400	25.75	IRF9_Cyt	0.976998
80	2.8_1400	26	IRF9_Cyt	0.43559
80	1400_1400	24.5	IRF9_Cyt	1.88224
80	1400_1400	24.75	IRF9_Cyt	2.62098
80	1400_1400	25	IRF9_Cyt	1.48412
80	1400_1400	25.25	IRF9_Cyt	2.27467
80	1400_1400	25.5	IRF9_Cyt	2.76761
80	1400_1400	25.75	IRF9_Cyt	2.06187
80	1400_1400	26	IRF9_Cyt	1.56065
80	2.8_0	24	IRF9_Cyt	0.867146
80	1400_0	0.5	IRF9_Cyt	0.0114347
80	1400_0	0.75	IRF9_Cyt	0.0111072
80	1400_0	1	IRF9_Cyt	0.012687
80	1400_0	1.25	IRF9_Cyt	0.015635
80	1400_0	1.5	IRF9_Cyt	0.0162282
80	1400_0	1.75	IRF9_Cyt	0.0123464
80	1400_0	2	IRF9_Cyt	0.0158202
80	1400_0	24	IRF9_Cyt	2.60334
80	0_0	0	IRF9_Cyt	0.0156308
83	2.8_1400	24.1667	IRF9_Cyt	0.992041
83	2.8_1400	24.3333	IRF9_Cyt	0.995215
83	2.8_1400	24.5	IRF9_Cyt	0.211809
83	2.8_1400	24.6667	IRF9_Cyt	1.01701
83	2.8_1400	24.8333	IRF9_Cyt	0.913529
83	2.8_1400	25	IRF9_Cyt	1.15898
83	2.8_1400	25.1667	IRF9_Cyt	0.914911
83	1400_1400	24.1667	IRF9_Cyt	1.55288
83	1400_1400	24.3333	IRF9_Cyt	3.03047
83	1400_1400	24.5	IRF9_Cyt	1.35561
83	1400_1400	24.6667	IRF9_Cyt	4.09443
83	1400_1400	24.8333	IRF9_Cyt	1.89906
83	1400_1400	25	IRF9_Cyt	0.860657
83	1400_1400	25.1667	IRF9_Cyt	1.38092
83	2.8_0	24	IRF9_Cyt	0.954965
83	1400_0	0.166667	IRF9_Cyt	0.0248329
83	1400_0	0.333333	IRF9_Cyt	0.0323471
83	1400_0	0.5	IRF9_Cyt	0.116605
83	1400_0	0.666667	IRF9_Cyt	0.0191748
83	1400_0	0.833333	IRF9_Cyt	0.0499036
83	1400_0	1	IRF9_Cyt	0.0160988
83	1400_0	1.16667	IRF9_Cyt	0.112732
83	1400_0	24	IRF9_Cyt	2.28251
83	0_0	0	IRF9_Cyt	0.0133058
84	2.8_1400	24.1667	IRF9_Cyt	0.760904
84	2.8_1400	24.3333	IRF9_Cyt	0.966222
84	2.8_1400	24.5	IRF9_Cyt	1.00845
84	2.8_1400	24.6667	IRF9_Cyt	1.03523
84	2.8_1400	24.8333	IRF9_Cyt	0.739691
84	2.8_1400	25	IRF9_Cyt	1.14935
84	2.8_1400	25.1667	IRF9_Cyt	0.891554
84	1400_1400	24.1667	IRF9_Cyt	2.24977
84	1400_1400	24.3333	IRF9_Cyt	1.84767
84	1400_1400	24.5	IRF9_Cyt	1.88826
84	1400_1400	24.6667	IRF9_Cyt	1.65088
84	1400_1400	24.8333	IRF9_Cyt	2.49796
84	1400_1400	25	IRF9_Cyt	1.38763
84	1400_1400	25.1667	IRF9_Cyt	2.30661
84	2.8_0	24	IRF9_Cyt	1.36955
84	1400_0	0.166667	IRF9_Cyt	0.00633692
84	1400_0	0.333333	IRF9_Cyt	0.01107
84	1400_0	0.5	IRF9_Cyt	0.112091
84	1400_0	0.666667	IRF9_Cyt	0.0132649
84	1400_0	0.833333	IRF9_Cyt	0.00156001
84	1400_0	1	IRF9_Cyt	0.00219937
84	1400_0	1.16667	IRF9_Cyt	0.00899746
84	1400_0	24	IRF9_Cyt	2.06812
84	0_0	0	IRF9_Cyt	0.02661
92	2.8_1400	24.5	IRF9_Cyt	1.33684
92	2.8_1400	25	IRF9_Cyt	1.10637
92	2.8_1400	26	IRF9_Cyt	1.6131
92	2.8_1400	27	IRF9_Cyt	2.42579
92	2.8_1400	28	IRF9_Cyt	2.60529
92	1_5000	24.5	IRF9_Cyt	0.252379
92	1_5000	25	IRF9_Cyt	0.350246
92	1_5000	26	IRF9_Cyt	0.384911
92	1_5000	27	IRF9_Cyt	0.930389
92	1_5000	28	IRF9_Cyt	0.847329
92	3_5000	24.5	IRF9_Cyt	1.01964
92	3_5000	25	IRF9_Cyt	0.83907
92	3_5000	26	IRF9_Cyt	1.34363
92	3_5000	27	IRF9_Cyt	1.21998
92	3_5000	28	IRF9_Cyt	1.50298
92	2.8_0	24	IRF9_Cyt	3.26019
92	0.28_0	24	IRF9_Cyt	0.33757
92	0.84_0	24	IRF9_Cyt	1.11834
92	1400_0	0.5	IRF9_Cyt	0.048634
92	1400_0	1	IRF9_Cyt	0.074551
92	1400_0	2	IRF9_Cyt	0.168105
92	1400_0	3	IRF9_Cyt	0.341292
92	1400_0	4	IRF9_Cyt	0.755031
92	0_0	0	IRF9_Cyt	0.118354
1002	28_1400	24	IRF9_Cyt	1.43999
1002	28_1400	24.5	IRF9_Cyt	2.25031
1002	28_1400	25	IRF9_Cyt	1.43593
1002	28_1400	25.5	IRF9_Cyt	0.372767
1002	28_1400	26	IRF9_Cyt	0.889113
1002	28_1400	27	IRF9_Cyt	2.93122
1002	28_1400	28	IRF9_Cyt	3.40574
1002	2.8_1400	24	IRF9_Cyt	1.18979
1002	2.8_1400	24.5	IRF9_Cyt	1.50875
1002	2.8_1400	25	IRF9_Cyt	2.05236
1002	2.8_1400	25.5	IRF9_Cyt	0.470396
1002	2.8_1400	26	IRF9_Cyt	1.20522
1002	2.8_1400	27	IRF9_Cyt	1.54831
1002	2.8_1400	28	IRF9_Cyt	0.0171362
1002	1400_0	0.5	IRF9_Cyt	0.0189506
1002	1400_0	1	IRF9_Cyt	0.00203929
1002	1400_0	1.5	IRF9_Cyt	0.0565811
1002	1400_0	2	IRF9_Cyt	0.0663083
1002	1400_0	3	IRF9_Cyt	0.00266109
1002	1400_0	4	IRF9_Cyt	0.0156074
1002	0_0	0	IRF9_Cyt	0.12083
1003	28_1400	24	IRF9_Cyt	1.59014
1003	28_1400	24.5	IRF9_Cyt	1.87914
1003	28_1400	25	IRF9_Cyt	1.47131
1003	28_1400	25.5	IRF9_Cyt	1.98526
1003	28_1400	26	IRF9_Cyt	1.49944
1003	28_1400	27	IRF9_Cyt	1.65572
1003	28_1400	28	IRF9_Cyt	2.3408
1003	2.8_1400	24	IRF9_Cyt	0.893576
1003	2.8_1400	24.5	IRF9_Cyt	1.18115
1003	2.8_1400	25	IRF9_Cyt	1.04602
1003	2.8_1400	25.5	IRF9_Cyt	0.907973
1003	2.8_1400	26	IRF9_Cyt	0.981276
1003	2.8_1400	27	IRF9_Cyt	1.40598
1003	2.8_1400	28	IRF9_Cyt	2.03802
1003	1400_0	0.5	IRF9_Cyt	0.0132757
1003	1400_0	1	IRF9_Cyt	0.00609109
1003	1400_0	1.5	IRF9_Cyt	0.0117084
1003	1400_0	2	IRF9_Cyt	0.024872
1003	1400_0	3	IRF9_Cyt	0.02745
1003	1400_0	4	IRF9_Cyt	0.0233501
1003	0_0	0	IRF9_Cyt	0.0174408
44	1400_0	0.5	IRF9_Cyt	0.0430531
44	1400_0	1	IRF9_Cyt	0.0294216
44	1400_0	2	IRF9_Cyt	0.0391988
44	1400_0	12	IRF9_Cyt	5.80355
44	1400_0	14	IRF9_Cyt	0.973458
44	1400_0	16	IRF9_Cyt	2.82696
44	1400_0	20	IRF9_Cyt	4.02974
44	1400_0	24	IRF9_Cyt	3.90871
44	0_0	0	IRF9_Cyt	0.0491929
44	0_0	0	IRF9_Cyt	0.016612
44	0_0	0	IRF9_Cyt	0.0344398
44	0_0	0	IRF9_Cyt	0.0284953
44	0_0	0	IRF9_Cyt	0.0315844
44	0_0	0	IRF9_Cyt	0.0675291
44	0_0	0	IRF9_Cyt	0.0318602
44	0_0	0	IRF9_Cyt	0.0413294
44	0_0	0	IRF9_Cyt	0.024943
44	0_0	0	IRF9_Cyt	0.0199247
44.2	1400_0	0.5	IRF9_Cyt	0.0393466
44.2	1400_0	1	IRF9_Cyt	0.0193882
44.2	1400_0	2	IRF9_Cyt	0.0915608
44.2	1400_0	12	IRF9_Cyt	1.02237
44.2	1400_0	12	IRF9_Cyt	2.09564
44.2	1400_0	14	IRF9_Cyt	1.13236
44.2	1400_0	16	IRF9_Cyt	2.02837
44.2	1400_0	20	IRF9_Cyt	1.51252
44.2	1400_0	24	IRF9_Cyt	1.68374
44.2	1400_0	24	IRF9_Cyt	1.32434
44.2	0_0	0	IRF9_Cyt	0.0503612
46	1400_0	0.5	IRF9_Cyt	0.0362211
46	1400_0	1	IRF9_Cyt	0.0405334
46	1400_0	2	IRF9_Cyt	0.13903
46	1400_0	12	IRF9_Cyt	1.55697
46	1400_0	16	IRF9_Cyt	0.730263
46	1400_0	20	IRF9_Cyt	2.35866
46	1400_0	24	IRF9_Cyt	2.42762
46	USP18siRNA,1400_0	0.5	IRF9_Cyt	0.0188752
46	USP18siRNA,1400_0	1	IRF9_Cyt	0.0222971
46	USP18siRNA,1400_0	2	IRF9_Cyt	0.0805382
46	USP18siRNA,1400_0	12	IRF9_Cyt	2.24006
46	USP18siRNA,1400_0	16	IRF9_Cyt	2.13644
46	USP18siRNA,1400_0	20	IRF9_Cyt	0.939823
46	USP18siRNA,1400_0	24	IRF9_Cyt	3.22195
46	0_0	0	IRF9_Cyt	0.0415107
46	0_0	0	IRF9_Cyt	0.00922024
46.2	1400_0	0.5	IRF9_Cyt	0.0261318
46.2	1400_0	1	IRF9_Cyt	0.0426671
46.2	1400_0	2	IRF9_Cyt	0.0688276
46.2	1400_0	12	IRF9_Cyt	1.26764
46.2	1400_0	12	IRF9_Cyt	1.41749
46.2	1400_0	16	IRF9_Cyt	1.46969
46.2	1400_0	20	IRF9_Cyt	1.86499
46.2	1400_0	24	IRF9_Cyt	1.88328
46.2	USP18siRNA,1400_0	0.5	IRF9_Cyt	0.0240379
46.2	USP18siRNA,1400_0	1	IRF9_Cyt	0.0246876
46.2	USP18siRNA,1400_0	2	IRF9_Cyt	0.0755566
46.2	USP18siRNA,1400_0	12	IRF9_Cyt	1.69223
46.2	USP18siRNA,1400_0	12	IRF9_Cyt	1.88715
46.2	USP18siRNA,1400_0	16	IRF9_Cyt	2.40785
46.2	USP18siRNA,1400_0	20	IRF9_Cyt	2.18092
46.2	USP18siRNA,1400_0	24	IRF9_Cyt	1.01116
46.2	USP18siRNA,1400_0	24	IRF9_Cyt	1.55975
46.2	0_0	0	IRF9_Cyt	0.0149159
46.2	0_0	0	IRF9_Cyt	0.0810306
50.1	1400_0	0.5	IRF9_Cyt	0.0714847
50.1	1400_0	1	IRF9_Cyt	0.0485402
50.1	1400_0	2	IRF9_Cyt	0.165274
50.1	1400_0	12	IRF9_Cyt	1.70681
50.1	1400_0	12	IRF9_Cyt	1.19038
50.1	1400_0	16	IRF9_Cyt	1.86559
50.1	1400_0	20	IRF9_Cyt	1.85036
50.1	1400_0	24	IRF9_Cyt	1.36204
50.1	1400_0	24	IRF9_Cyt	0.754549
50.1	USP18siRNA,1400_0	0.5	IRF9_Cyt	0.0309396
50.1	USP18siRNA,1400_0	1	IRF9_Cyt	0.0500246
50.1	USP18siRNA,1400_0	2	IRF9_Cyt	0.100413
50.1	USP18siRNA,1400_0	12	IRF9_Cyt	2.11724
50.1	USP18siRNA,1400_0	16	IRF9_Cyt	1.78263
50.1	USP18siRNA,1400_0	20	IRF9_Cyt	2.33095
50.1	USP18siRNA,1400_0	24	IRF9_Cyt	2.51693
50.1	0_0	0	IRF9_Cyt	0.0272817
50.1	0_0	0	IRF9_Cyt	0.0285654
50.2	1400_0	0.5	IRF9_Cyt	0.0471396
50.2	1400_0	1	IRF9_Cyt	0.0177533
50.2	1400_0	2	IRF9_Cyt	0.102692
50.2	1400_0	12	IRF9_Cyt	1.20516
50.2	1400_0	16	IRF9_Cyt	1.33439
50.2	1400_0	20	IRF9_Cyt	1.04782
50.2	1400_0	24	IRF9_Cyt	1.84353
50.2	USP18siRNA,1400_0	0.5	IRF9_Cyt	0.014097
50.2	USP18siRNA,1400_0	1	IRF9_Cyt	0.0463595
50.2	USP18siRNA,1400_0	2	IRF9_Cyt	0.0498258
50.2	USP18siRNA,1400_0	12	IRF9_Cyt	2.75739
50.2	USP18siRNA,1400_0	12	IRF9_Cyt	1.10046
50.2	USP18siRNA,1400_0	16	IRF9_Cyt	2.56265
50.2	USP18siRNA,1400_0	20	IRF9_Cyt	2.20903
50.2	USP18siRNA,1400_0	24	IRF9_Cyt	2.50178
50.2	USP18siRNA,1400_0	24	IRF9_Cyt	1.13157
50.2	0_0	0	IRF9_Cyt	0.0150717
50.2	0_0	0	IRF9_Cyt	0.0132763
55	280_0	0.5	IRF9_Cyt	0.33343
55	280_0	1	IRF9_Cyt	0.0656335
55	280_0	2	IRF9_Cyt	1.06506
55	280_0	3	IRF9_Cyt	2.20654
55	280_0	4	IRF9_Cyt	3.95689
55	28_0	0.5	IRF9_Cyt	0.0445829
55	28_0	1	IRF9_Cyt	0.352765
55	28_0	2	IRF9_Cyt	0.798026
55	28_0	3	IRF9_Cyt	2.02351
55	28_0	4	IRF9_Cyt	0.015447
55	2.8_0	0.5	IRF9_Cyt	0.764288
55	2.8_0	1	IRF9_Cyt	0.382338
55	2.8_0	2	IRF9_Cyt	0.508865
55	2.8_0	3	IRF9_Cyt	0.49141
55	2.8_0	4	IRF9_Cyt	2.12827
55	1400_0	0.5	IRF9_Cyt	0.121143
55	1400_0	1	IRF9_Cyt	0.297479
55	1400_0	2	IRF9_Cyt	0.802286
55	1400_0	3	IRF9_Cyt	1.95581
55	1400_0	4	IRF9_Cyt	4.11641
55	0_0	0	IRF9_Cyt	0.462718
55	0_0	0	IRF9_Cyt	0.318838
55	0_0	0	IRF9_Cyt	0.485195
55	0_0	0	IRF9_Cyt	0.303069
56	280_0	0.5	IRF9_Cyt	0.0852795
56	280_0	1	IRF9_Cyt	0.37543
56	280_0	2	IRF9_Cyt	1.01667
56	280_0	3	IRF9_Cyt	0.807587
56	280_0	4	IRF9_Cyt	1.75326
56	28_0	0.5	IRF9_Cyt	0.250267
56	28_0	1	IRF9_Cyt	0.190004
56	28_0	2	IRF9_Cyt	0.252911
56	28_0	3	IRF9_Cyt	2.84512
56	28_0	4	IRF9_Cyt	2.55895
56	2.8_0	0.5	IRF9_Cyt	0.0959058
56	2.8_0	1	IRF9_Cyt	0.478767
56	2.8_0	2	IRF9_Cyt	0.247731
56	2.8_0	3	IRF9_Cyt	0.630237
56	2.8_0	4	IRF9_Cyt	2.6852
56	1400_0	0.5	IRF9_Cyt	0.462797
56	1400_0	1	IRF9_Cyt	0.551523
56	1400_0	3	IRF9_Cyt	1.67319
56	1400_0	4	IRF9_Cyt	4.5944
56	0_0	0	IRF9_Cyt	0.305351
56	0_0	0	IRF9_Cyt	0.339901
56	0_0	0	IRF9_Cyt	0.53211
56	0_0	0	IRF9_Cyt	0.267422
100	28_0	2	IRF9_Cyt	0.120826
100	28_0	4	IRF9_Cyt	1.17595
100	28_0	6	IRF9_Cyt	2.11377
100	28_0	10	IRF9_Cyt	2.46567
100	28_0	12	IRF9_Cyt	1.09663
100	2.8_0	2	IRF9_Cyt	0.0423082
100	2.8_0	4	IRF9_Cyt	0.462304
100	2.8_0	6	IRF9_Cyt	1.4273
100	2.8_0	10	IRF9_Cyt	1.86023
100	2.8_0	12	IRF9_Cyt	2.48994
100	1400_0	2	IRF9_Cyt	0.260005
100	1400_0	4	IRF9_Cyt	0.564663
100	1400_0	6	IRF9_Cyt	2.78568
100	1400_0	10	IRF9_Cyt	3.63851
100	1400_0	12	IRF9_Cyt	2.17115
100	0_0	0	IRF9_Cyt	0.0366363
100	0_0	0	IRF9_Cyt	0.0376451
100	0_0	0	IRF9_Cyt	0.094866
100	0_0	0	IRF9_Cyt	0.0271897
100	0_0	0	IRF9_Cyt	0.0188208
100	0_0	0	IRF9_Cyt	0.0366363
100	0_0	0	IRF9_Cyt	0.0366363
100	0_0	0	IRF9_Cyt	0.0366363
103	28_0	10	IRF9_Cyt	2.17684
103	8.4_0	2	IRF9_Cyt	0.108487
103	8.4_0	4	IRF9_Cyt	0.571742
103	8.4_0	6	IRF9_Cyt	2.35627
103	8.4_0	8	IRF9_Cyt	1.67239
103	8.4_0	10	IRF9_Cyt	1.7287
103	8.4_0	12	IRF9_Cyt	2.1839
103	1400_0	2	IRF9_Cyt	0.0786075
103	1400_0	4	IRF9_Cyt	0.897834
103	1400_0	6	IRF9_Cyt	3.07581
103	1400_0	8	IRF9_Cyt	2.48307
103	1400_0	10	IRF9_Cyt	1.7731
103	1400_0	12	IRF9_Cyt	2.51931
103	0_0	0	IRF9_Cyt	0.0646268
103	0_0	0	IRF9_Cyt	0.0675167
103	0_0	0	IRF9_Cyt	0.0531816
103	0_0	0	IRF9_Cyt	0.0221329
103	0_0	0	IRF9_Cyt	0.0662195
103	0_0	0	IRF9_Cyt	0.0258068
103	0_0	0	IRF9_Cyt	0.0168831
103	0_0	0	IRF9_Cyt	0.0295362
103	0_0	0	IRF9_Cyt	0.0280371
103.2	28_0	2	IRF9_Cyt	0.1081
103.2	28_0	4	IRF9_Cyt	0.501949
103.2	28_0	6	IRF9_Cyt	2.38079
103.2	28_0	8	IRF9_Cyt	1.84957
103.2	28_0	10	IRF9_Cyt	1.51947
103.2	28_0	12	IRF9_Cyt	2.08274
103.2	2.8_0	2	IRF9_Cyt	0.0256771
103.2	2.8_0	2	IRF9_Cyt	0.0214625
103.2	2.8_0	4	IRF9_Cyt	0.512401
103.2	2.8_0	4	IRF9_Cyt	0.30512
103.2	2.8_0	6	IRF9_Cyt	0.375269
103.2	2.8_0	6	IRF9_Cyt	0.507454
103.2	2.8_0	8	IRF9_Cyt	0.974159
103.2	2.8_0	8	IRF9_Cyt	1.25798
103.2	2.8_0	10	IRF9_Cyt	1.85416
103.2	2.8_0	10	IRF9_Cyt	2.43949
103.2	2.8_0	12	IRF9_Cyt	2.77536
103.2	2.8_0	12	IRF9_Cyt	0.875913
103.2	1400_0	2	IRF9_Cyt	0.143631
103.2	1400_0	10	IRF9_Cyt	2.34831
103.2	0_0	0	IRF9_Cyt	0.0527248
103.2	0_0	0	IRF9_Cyt	0.049584
103.2	0_0	0	IRF9_Cyt	0.0386955
57	0.28_0	4	IRF9_Cyt	0.228665
57	0.28_0	4	IRF9_Cyt	0.220691
57	2.8_0	4	IRF9_Cyt	0.190894
57	2.8_0	4	IRF9_Cyt	0.242744
57	28_0	4	IRF9_Cyt	0.558733
57	28_0	4	IRF9_Cyt	0.766069
57	140_0	4	IRF9_Cyt	1.22476
57	140_0	4	IRF9_Cyt	1.39142
57	280_0	4	IRF9_Cyt	1.57444
57	280_0	4	IRF9_Cyt	1.57825
57	700_0	4	IRF9_Cyt	0.953011
57	700_0	4	IRF9_Cyt	1.365
57	1400_0	4	IRF9_Cyt	1.60524
57	1400_0	4	IRF9_Cyt	1.30112
57	2800_0	4	IRF9_Cyt	1.7825
57	2800_0	4	IRF9_Cyt	1.70455
57	14000_0	4	IRF9_Cyt	1.41856
57	14000_0	4	IRF9_Cyt	1.48178
57	0_0	0	IRF9_Cyt	0.203586
57	0_0	0	IRF9_Cyt	0.20799
74	0.028_0	4	IRF9_Cyt	0.14311
74	0.028_0	4	IRF9_Cyt	0.236654
74	0.28_0	4	IRF9_Cyt	0.126926
74	0.28_0	4	IRF9_Cyt	0.15254
74	2.8_0	4	IRF9_Cyt	1.07162
74	2.8_0	4	IRF9_Cyt	0.712648
74	14_0	4	IRF9_Cyt	0.950714
74	14_0	4	IRF9_Cyt	0.974489
74	28_0	4	IRF9_Cyt	1.74043
74	28_0	4	IRF9_Cyt	1.65334
74	140_0	4	IRF9_Cyt	0.856515
74	140_0	4	IRF9_Cyt	2.20824
74	280_0	4	IRF9_Cyt	1.42057
74	280_0	4	IRF9_Cyt	1.20644
74	1400_0	4	IRF9_Cyt	2.2424
74	1400_0	4	IRF9_Cyt	1.341
74	14000_0	4	IRF9_Cyt	1.80638
74	14000_0	4	IRF9_Cyt	0.86682
74	0_0	0	IRF9_Cyt	0.135685
74	0_0	0	IRF9_Cyt	0.153484
106	1400_0	0.5	IRF9_Cyt	0.0460412
106	1400_0	1	IRF9_Cyt	0.0368088
106	1400_0	2	IRF9_Cyt	0.161593
106	1400_0	3	IRF9_Cyt	0.562157
106	1400_0	4	IRF9_Cyt	1.62847
106	1400_0	24	IRF9_Cyt	7.37289
106	1400_0	0.5	IRF9_Cyt	0.0545987
106	1400_0	1	IRF9_Cyt	0.0530746
106	1400_0	2	IRF9_Cyt	0.140841
106	1400_0	3	IRF9_Cyt	0.820714
106	1400_0	4	IRF9_Cyt	2.04131
106	0_0	0	IRF9_Cyt	0.033576
106	0_0	0	IRF9_Cyt	0.0479291
109	1400_0	0.5	IRF9_Cyt	0.0109282
109	1400_0	1	IRF9_Cyt	0.0256796
109	1400_0	2	IRF9_Cyt	0.104997
109	1400_0	3	IRF9_Cyt	0.222131
109	1400_0	4	IRF9_Cyt	0.52395
109	1400_0	24	IRF9_Cyt	3.92085
109	1400_1400	24.5	IRF9_Cyt	3.60867
109	1400_1400	25	IRF9_Cyt	3.90993
109	1400_1400	26	IRF9_Cyt	4.19815
109	1400_1400	27	IRF9_Cyt	4.09502
109	1400_1400	28	IRF9_Cyt	1.97537
109	1400_0	0.5	IRF9_Cyt	0.00696422
109	1400_0	1	IRF9_Cyt	0.0200625
109	1400_0	2	IRF9_Cyt	0.0685701
109	1400_0	3	IRF9_Cyt	0.196356
109	1400_0	4	IRF9_Cyt	0.396005
109	USP18_OE,1400_0	24	IRF9_Cyt	0.0377875
109	USP18_OE,1400_0	24.5	IRF9_Cyt	0.0139359
109	USP18_OE,1400_0	25	IRF9_Cyt	0.0941435
109	USP18_OE,1400_0	26	IRF9_Cyt	0.0637856
109	USP18_OE,1400_0	27	IRF9_Cyt	0.103456
109	USP18_OE,1400_0	28	IRF9_Cyt	0.349946
109	0_0	0	IRF9_Cyt	0.0332747
109	0_0	0	IRF9_Cyt	0.0200255
113	1400_0	0.5	IRF9_Cyt	0.0218159
113	1400_0	1	IRF9_Cyt	0.0163174
113	1400_0	2	IRF9_Cyt	0.021824
113	1400_0	3	IRF9_Cyt	0.144547
113	1400_0	4	IRF9_Cyt	0.131319
113	1400_0	24	IRF9_Cyt	1.49298
113	1400_1400	24.5	IRF9_Cyt	2.00165
113	1400_1400	25	IRF9_Cyt	3.34307
113	1400_1400	26	IRF9_Cyt	3.96055
113	1400_1400	27	IRF9_Cyt	3.37007
113	1400_1400	28	IRF9_Cyt	3.07198
113	1400_0	0.5	IRF9_Cyt	0.0248676
113	1400_0	1	IRF9_Cyt	0.0386758
113	1400_0	2	IRF9_Cyt	0.0339144
113	1400_0	3	IRF9_Cyt	0.09441
113	1400_0	4	IRF9_Cyt	0.170871
113	0_0	0	IRF9_Cyt	0.0311626
113	0_0	0	IRF9_Cyt	0.0299765
114	1400_0	0.5	IRF9_Cyt	0.0283205
114	1400_0	1	IRF9_Cyt	0.0364054
114	1400_0	2	IRF9_Cyt	0.0468363
114	1400_0	3	IRF9_Cyt	0.0689244
114	1400_0	4	IRF9_Cyt	0.131615
114	1400_0	24	IRF9_Cyt	5.47427
114	1400_1400	24.5	IRF9_Cyt	4.33345
114	1400_1400	25	IRF9_Cyt	3.48471
114	1400_1400	26	IRF9_Cyt	3.05268
114	1400_1400	27	IRF9_Cyt	3.339
114	1400_1400	28	IRF9_Cyt	3.225
114	1400_0	0.5	IRF9_Cyt	0.0271264
114	1400_0	1	IRF9_Cyt	0.0467309
114	1400_0	2	IRF9_Cyt	0.123777
114	1400_0	3	IRF9_Cyt	0.0333501
114	1400_0	4	IRF9_Cyt	0.159106
114	USP18_OE,1400_0	24	IRF9_Cyt	0.0266873
114	USP18_OE,1400_0	24.5	IRF9_Cyt	0.0349009
114	USP18_OE,1400_0	25	IRF9_Cyt	0.0251337
114	USP18_OE,1400_0	26	IRF9_Cyt	0.0254155
114	USP18_OE,1400_0	27	IRF9_Cyt	0.0853193
114	USP18_OE,1400_0	28	IRF9_Cyt	0.129175
114	0_0	0	IRF9_Cyt	0.0402152
114	0_0	0	IRF9_Cyt	0.021857
115	1400_0	0.5	IRF9_Cyt	0.00982047
115	1400_0	1	IRF9_Cyt	0.0142404
115	1400_0	2	IRF9_Cyt	0.0467628
115	1400_0	3	IRF9_Cyt	0.0368725
115	1400_0	4	IRF9_Cyt	0.408621
115	1400_0	24	IRF9_Cyt	4.45623
115	1400_1400	24.5	IRF9_Cyt	4.29231
115	1400_1400	25	IRF9_Cyt	5.5103
115	1400_1400	26	IRF9_Cyt	2.68277
115	1400_1400	27	IRF9_Cyt	4.41054
115	1400_1400	28	IRF9_Cyt	1.4978
115	1400_0	0.5	IRF9_Cyt	0.00856745
115	1400_0	1	IRF9_Cyt	0.00862972
115	1400_0	2	IRF9_Cyt	0.0459591
115	1400_0	3	IRF9_Cyt	0.0614506
115	1400_0	4	IRF9_Cyt	0.184206
115	USP18_OE,1400_0	24	IRF9_Cyt	0.00784546
115	USP18_OE,1400_0	24.5	IRF9_Cyt	0.00921115
115	USP18_OE,1400_0	25	IRF9_Cyt	0.00552529
115	USP18_OE,1400_0	26	IRF9_Cyt	0.0880458
115	USP18_OE,1400_0	27	IRF9_Cyt	0.0557397
115	USP18_OE,1400_0	28	IRF9_Cyt	0.118512
115	0_0	0	IRF9_Cyt	0.0213003
115	0_0	0	IRF9_Cyt	0.0187441
26.1	1400_1400	24.5	IRF9_Nuc	1.63485
26.1	1400_1400	25	IRF9_Nuc	2.05805
26.1	1400_1400	26	IRF9_Nuc	2.47576
26.1	1400_1400	27	IRF9_Nuc	1.75659
26.1	1400_1400	28	IRF9_Nuc	2.58895
26.1	1400_1400	30	IRF9_Nuc	0.764022
26.1	1400_0	0.5	IRF9_Nuc	0.0202099
26.1	1400_0	1	IRF9_Nuc	0.0407712
26.1	1400_0	2	IRF9_Nuc	0.0213664
26.1	1400_0	3	IRF9_Nuc	0.0507582
26.1	1400_0	4	IRF9_Nuc	0.0136865
26.1	1400_0	6	IRF9_Nuc	0.0485641
26.1	1400_0	24	IRF9_Nuc	0.816025
26.1	1400_0	26	IRF9_Nuc	0.511531
26.1	1400_0	26	IRF9_Nuc	1.35227
26.1	1400_0	26	IRF9_Nuc	1.09921
26.1	1400_0	28	IRF9_Nuc	0.177862
26.1	1400_0	28	IRF9_Nuc	0.369119
26.1	1400_0	28	IRF9_Nuc	3.54593
26.1	1400_0	30	IRF9_Nuc	0.0935006
26.1	1400_0	30	IRF9_Nuc	0.527511
26.1	1400_0	30	IRF9_Nuc	3.07397
26.1	USP18siRNA,1400_0	24	IRF9_Nuc	0.939495
26.1	0_0	0	IRF9_Nuc	0.0199882
26.2	USP18siRNA,1400_1400	24.5	IRF9_Nuc	0.752884
26.2	USP18siRNA,1400_1400	25	IRF9_Nuc	1.2661
26.2	USP18siRNA,1400_1400	26	IRF9_Nuc	1.91225
26.2	USP18siRNA,1400_1400	27	IRF9_Nuc	1.92744
26.2	USP18siRNA,1400_1400	28	IRF9_Nuc	0.320987
26.2	USP18siRNA,1400_1400	30	IRF9_Nuc	1.66022
26.2	1400_0	24	IRF9_Nuc	1.08186
26.2	USP18siRNA,1400_0	0.5	IRF9_Nuc	0.0335874
26.2	USP18siRNA,1400_0	1	IRF9_Nuc	0.0425452
26.2	USP18siRNA,1400_0	2	IRF9_Nuc	0.0218729
26.2	USP18siRNA,1400_0	3	IRF9_Nuc	0.135623
26.2	USP18siRNA,1400_0	4	IRF9_Nuc	0.653666
26.2	USP18siRNA,1400_0	6	IRF9_Nuc	0.501637
26.2	USP18siRNA,1400_0	24	IRF9_Nuc	0.93432
26.2	USP18siRNA,1400_0	26	IRF9_Nuc	1.67041
26.2	USP18siRNA,1400_0	26	IRF9_Nuc	2.76591
26.2	USP18siRNA,1400_0	26	IRF9_Nuc	1.58329
26.2	USP18siRNA,1400_0	28	IRF9_Nuc	1.35101
26.2	USP18siRNA,1400_0	28	IRF9_Nuc	1.30787
26.2	USP18siRNA,1400_0	28	IRF9_Nuc	1.29356
26.2	USP18siRNA,1400_0	30	IRF9_Nuc	0.754268
26.2	USP18siRNA,1400_0	30	IRF9_Nuc	0.828273
26.2	USP18siRNA,1400_0	30	IRF9_Nuc	1.18547
26.2	0_0	0	IRF9_Nuc	0.0149488
28	1400_1400	25	IRF9_Nuc	1.67774
28	1400_1400	26	IRF9_Nuc	1.1295
28	1400_1400	27	IRF9_Nuc	1.35787
28	1400_1400	28	IRF9_Nuc	1.74487
28	1400_1400	30	IRF9_Nuc	2.26905
28	1400_0	0.5	IRF9_Nuc	0.0886035
28	1400_0	1	IRF9_Nuc	0.0614481
28	1400_0	2	IRF9_Nuc	0.158484
28	1400_0	3	IRF9_Nuc	0.362163
28	1400_0	4	IRF9_Nuc	0.84813
28	1400_0	6	IRF9_Nuc	1.5615
28	1400_0	24	IRF9_Nuc	1.32253
28	1400_0	26	IRF9_Nuc	1.27012
28	1400_0	30	IRF9_Nuc	1.05363
28	0_0	0	IRF9_Nuc	0.0943699
29	1400_1400	24.5	IRF9_Nuc	1.99869
29	1400_1400	25	IRF9_Nuc	1.44968
29	1400_1400	26	IRF9_Nuc	0.882923
29	1400_1400	27	IRF9_Nuc	1.43057
29	1400_1400	28	IRF9_Nuc	1.14603
29	1400_1400	30	IRF9_Nuc	0.790726
29	USP18siRNA,1400_1400	24.5	IRF9_Nuc	2.60328
29	USP18siRNA,1400_1400	25	IRF9_Nuc	2.05132
29	USP18siRNA,1400_1400	26	IRF9_Nuc	2.48217
29	USP18siRNA,1400_1400	27	IRF9_Nuc	0.669219
29	USP18siRNA,1400_1400	28	IRF9_Nuc	1.5489
29	USP18siRNA,1400_1400	30	IRF9_Nuc	1.23446
29	1400_0	0.5	IRF9_Nuc	0.0795677
29	1400_0	1	IRF9_Nuc	0.0434612
29	1400_0	2	IRF9_Nuc	0.395216
29	1400_0	3	IRF9_Nuc	0.41774
29	1400_0	4	IRF9_Nuc	0.540901
29	1400_0	6	IRF9_Nuc	0.246913
29	1400_0	24	IRF9_Nuc	0.737402
29	USP18siRNA,1400_0	4	IRF9_Nuc	0.445522
29	USP18siRNA,1400_0	6	IRF9_Nuc	1.16491
29	USP18siRNA,1400_0	24	IRF9_Nuc	0.548059
29	0_0	0	IRF9_Nuc	0.0923349
33	280_1400	24.5	IRF9_Nuc	1.25928
33	280_1400	25	IRF9_Nuc	1.58189
33	280_1400	26	IRF9_Nuc	2.30975
33	280_1400	27	IRF9_Nuc	1.38015
33	280_1400	28	IRF9_Nuc	1.40898
33	1400_1400	24.5	IRF9_Nuc	2.06175
33	1400_1400	25	IRF9_Nuc	2.23398
33	1400_1400	26	IRF9_Nuc	3.18812
33	1400_1400	27	IRF9_Nuc	1.6636
33	1400_1400	28	IRF9_Nuc	1.01696
33	280_0	0.5	IRF9_Nuc	0.0296117
33	280_0	1	IRF9_Nuc	0.00585857
33	280_0	2	IRF9_Nuc	0.0915006
33	280_0	3	IRF9_Nuc	0.341965
33	280_0	4	IRF9_Nuc	0.743172
33	280_0	24	IRF9_Nuc	1.34927
33	1400_0	0.5	IRF9_Nuc	0.00468244
33	1400_0	1	IRF9_Nuc	0.00864841
33	1400_0	2	IRF9_Nuc	0.0349452
33	1400_0	3	IRF9_Nuc	0.381624
33	1400_0	4	IRF9_Nuc	0.973517
33	1400_0	24	IRF9_Nuc	1.83748
33	0_0	0	IRF9_Nuc	0.0455231
33	0_0	0	IRF9_Nuc	0.0477341
37	1400_1400	24.5	IRF9_Nuc	0.658044
37	1400_1400	25	IRF9_Nuc	0.404258
37	1400_1400	26	IRF9_Nuc	1.92559
37	1400_1400	27	IRF9_Nuc	1.60649
37	1400_1400	28	IRF9_Nuc	0.713132
37	USP18siRNA,1400_1400	24.5	IRF9_Nuc	0.645832
37	USP18siRNA,1400_1400	25	IRF9_Nuc	1.64486
37	USP18siRNA,1400_1400	26	IRF9_Nuc	5.24324
37	USP18siRNA,1400_1400	27	IRF9_Nuc	1.10888
37	1400_0	0.5	IRF9_Nuc	0.0226274
37	1400_0	1	IRF9_Nuc	0.12066
37	1400_0	2	IRF9_Nuc	0.0906478
37	1400_0	3	IRF9_Nuc	1.02981
37	1400_0	4	IRF9_Nuc	1.10535
37	1400_0	24	IRF9_Nuc	1.53805
37	USP18siRNA,1400_0	0.5	IRF9_Nuc	0.0970646
37	USP18siRNA,1400_0	1	IRF9_Nuc	0.0963998
37	USP18siRNA,1400_0	2	IRF9_Nuc	0.120437
37	USP18siRNA,1400_0	4	IRF9_Nuc	0.688142
37	USP18siRNA,1400_0	24	IRF9_Nuc	3.44579
37	USP18siRNA,1400_0	3	IRF9_Nuc	0.520347
37	0_0	0	IRF9_Nuc	0.100696
37	0_0	0	IRF9_Nuc	0.0736464
38	280_1400	24.5	IRF9_Nuc	1.3941
38	280_1400	25	IRF9_Nuc	2.96598
38	280_1400	26	IRF9_Nuc	1.94289
38	280_1400	27	IRF9_Nuc	0.942372
38	280_1400	28	IRF9_Nuc	0.952208
38	1400_1400	25	IRF9_Nuc	3.14815
38	1400_1400	26	IRF9_Nuc	1.24195
38	1400_1400	27	IRF9_Nuc	0.470995
38	1400_1400	28	IRF9_Nuc	3.3174
38	280_0	0.5	IRF9_Nuc	0.43239
38	280_0	1	IRF9_Nuc	0.0803782
38	280_0	2	IRF9_Nuc	0.107105
38	280_0	3	IRF9_Nuc	0.115383
38	280_0	4	IRF9_Nuc	0.725454
38	280_0	24	IRF9_Nuc	0.633376
38	1400_0	0.5	IRF9_Nuc	0.112218
38	1400_0	1	IRF9_Nuc	0.086148
38	1400_0	2	IRF9_Nuc	0.515365
38	1400_0	3	IRF9_Nuc	0.714706
38	1400_0	4	IRF9_Nuc	0.0402395
38	1400_0	24	IRF9_Nuc	2.87606
38	0_0	0	IRF9_Nuc	0.130071
38	0_0	0	IRF9_Nuc	0.0550578
39	1400_2800	24.5	IRF9_Nuc	2.15927
39	1400_2800	25	IRF9_Nuc	0.732959
39	1400_2800	26	IRF9_Nuc	1.30372
39	1400_2800	27	IRF9_Nuc	3.63029
39	1400_2800	28	IRF9_Nuc	1.83327
39	1400_1400	24.5	IRF9_Nuc	1.72852
39	1400_1400	25	IRF9_Nuc	1.5773
39	1400_1400	26	IRF9_Nuc	1.66337
39	1400_1400	27	IRF9_Nuc	1.6813
39	1400_1400	28	IRF9_Nuc	2.21117
39	2800_0	0.5	IRF9_Nuc	0.00661022
39	2800_0	1	IRF9_Nuc	0.02319
39	2800_0	2	IRF9_Nuc	0.0877239
39	2800_0	3	IRF9_Nuc	0.370129
39	1400_0	0.5	IRF9_Nuc	0.00746047
39	1400_0	1	IRF9_Nuc	0.00955121
39	1400_0	2	IRF9_Nuc	0.141073
39	1400_0	3	IRF9_Nuc	0.212864
39	1400_0	24	IRF9_Nuc	1.3836
39	1400_0	24	IRF9_Nuc	1.19118
39	0_0	0	IRF9_Nuc	0.0328861
39	0_0	0	IRF9_Nuc	0.0125532
41	1400_2800	24.5	IRF9_Nuc	1.69241
41	1400_2800	25	IRF9_Nuc	1.65425
41	1400_2800	26	IRF9_Nuc	1.50641
41	1400_2800	27	IRF9_Nuc	2.12184
41	1400_2800	28	IRF9_Nuc	1.55548
41	1400_1400	24.5	IRF9_Nuc	1.43225
41	1400_1400	25	IRF9_Nuc	1.4624
41	1400_1400	26	IRF9_Nuc	1.64541
41	1400_1400	27	IRF9_Nuc	1.84253
41	1400_1400	28	IRF9_Nuc	1.55007
41	2800_0	0.5	IRF9_Nuc	0.0869044
41	2800_0	1	IRF9_Nuc	0.0715087
41	2800_0	2	IRF9_Nuc	0.241894
41	2800_0	3	IRF9_Nuc	0.528448
41	2800_0	4	IRF9_Nuc	1.39102
41	1400_0	0.5	IRF9_Nuc	0.060922
41	1400_0	1	IRF9_Nuc	0.0599315
41	1400_0	2	IRF9_Nuc	0.212764
41	1400_0	3	IRF9_Nuc	0.478558
41	1400_0	4	IRF9_Nuc	0.929333
41	1400_0	24	IRF9_Nuc	1.53208
41	1400_0	24	IRF9_Nuc	1.74722
41	0_0	0	IRF9_Nuc	0.104905
41	0_0	0	IRF9_Nuc	0.09147
47.1	280_1400	24.5	IRF9_Nuc	1.49076
47.1	280_1400	25	IRF9_Nuc	1.21585
47.1	280_1400	26	IRF9_Nuc	1.48697
47.1	280_1400	27	IRF9_Nuc	1.47556
47.1	280_1400	28	IRF9_Nuc	2.21699
47.1	28_1400	24.5	IRF9_Nuc	0.8573
47.1	28_1400	25	IRF9_Nuc	1.9157
47.1	28_1400	26	IRF9_Nuc	1.66614
47.1	28_1400	27	IRF9_Nuc	1.14314
47.1	28_1400	28	IRF9_Nuc	1.08021
47.1	280_0	24	IRF9_Nuc	1.39857
47.1	28_0	24	IRF9_Nuc	0.609246
47.1	1400_0	0.5	IRF9_Nuc	0.0586985
47.1	1400_0	1	IRF9_Nuc	0.0281278
47.1	1400_0	2	IRF9_Nuc	0.158918
47.1	1400_0	3	IRF9_Nuc	0.517502
47.1	1400_0	4	IRF9_Nuc	0.65063
47.1	0_0	0	IRF9_Nuc	0.0296755
47.2	2.8_1400	24.5	IRF9_Nuc	1.61385
47.2	2.8_1400	25	IRF9_Nuc	1.45088
47.2	2.8_1400	26	IRF9_Nuc	1.75159
47.2	2.8_1400	27	IRF9_Nuc	1.01084
47.2	2.8_1400	28	IRF9_Nuc	1.56994
47.2	1400_1400	24.5	IRF9_Nuc	0.890141
47.2	1400_1400	25	IRF9_Nuc	1.61638
47.2	1400_1400	26	IRF9_Nuc	1.80207
47.2	1400_1400	27	IRF9_Nuc	1.5201
47.2	1400_1400	28	IRF9_Nuc	1.99287
47.2	2.8_0	24	IRF9_Nuc	0.76122
47.2	1400_0	0.5	IRF9_Nuc	0.0117903
47.2	1400_0	1	IRF9_Nuc	0.0153008
47.2	1400_0	2	IRF9_Nuc	0.0810236
47.2	1400_0	3	IRF9_Nuc	0.294215
47.2	1400_0	4	IRF9_Nuc	0.802346
47.2	1400_0	24	IRF9_Nuc	0.802547
47.2	0_0	0	IRF9_Nuc	0.0128792
54.1	28_1400	24.5	IRF9_Nuc	1.05565
54.1	28_1400	25	IRF9_Nuc	1.05828
54.1	28_1400	26	IRF9_Nuc	1.93879
54.1	28_1400	27	IRF9_Nuc	0.875768
54.1	28_1400	28	IRF9_Nuc	1.37764
54.1	1400_1400	24.5	IRF9_Nuc	0.716721
54.1	1400_1400	25	IRF9_Nuc	1.12847
54.1	1400_1400	26	IRF9_Nuc	1.12035
54.1	1400_1400	27	IRF9_Nuc	0.750923
54.1	1400_1400	28	IRF9_Nuc	2.03945
54.1	500_5000	24.5	IRF9_Nuc	1.70636
54.1	500_5000	25	IRF9_Nuc	0.802931
54.1	500_5000	26	IRF9_Nuc	1.44537
54.1	500_5000	27	IRF9_Nuc	2.40519
54.1	500_5000	28	IRF9_Nuc	0.917355
54.1	28_0	24	IRF9_Nuc	0.77163
54.1	1400_0	0.5	IRF9_Nuc	0.00798108
54.1	1400_0	1	IRF9_Nuc	0.0247682
54.1	1400_0	2	IRF9_Nuc	0.088173
54.1	1400_0	3	IRF9_Nuc	0.571257
54.1	1400_0	4	IRF9_Nuc	0.83045
54.1	1400_0	24	IRF9_Nuc	1.51027
54.1	140_0	24	IRF9_Nuc	0.83591
54.1	0_0	0	IRF9_Nuc	0.0203098
54.2	280_1400	24.5	IRF9_Nuc	1.28204
54.2	280_1400	25	IRF9_Nuc	1.60917
54.2	280_1400	26	IRF9_Nuc	1.22088
54.2	280_1400	27	IRF9_Nuc	1.1368
54.2	280_1400	28	IRF9_Nuc	2.06632
54.2	2.8_1400	24.5	IRF9_Nuc	1.21739
54.2	2.8_1400	25	IRF9_Nuc	1.98587
54.2	2.8_1400	26	IRF9_Nuc	1.86343
54.2	2.8_1400	27	IRF9_Nuc	1.12211
54.2	2.8_1400	28	IRF9_Nuc	1.38762
54.2	280_0	24	IRF9_Nuc	0.734862
54.2	2.8_0	24	IRF9_Nuc	1.01679
54.2	1400_0	0.5	IRF9_Nuc	0.0288268
54.2	1400_0	1	IRF9_Nuc	0.0187224
54.2	1400_0	2	IRF9_Nuc	0.0898631
54.2	1400_0	3	IRF9_Nuc	0.299205
54.2	1400_0	4	IRF9_Nuc	0.897099
54.2	0_0	0	IRF9_Nuc	0.0229825
80	2.8_1400	24.5	IRF9_Nuc	1.71706
80	2.8_1400	24.75	IRF9_Nuc	1.93669
80	2.8_1400	25	IRF9_Nuc	1.06071
80	2.8_1400	25.25	IRF9_Nuc	1.35363
80	2.8_1400	25.5	IRF9_Nuc	0.970201
80	2.8_1400	25.75	IRF9_Nuc	1.02337
80	2.8_1400	26	IRF9_Nuc	0.0907212
80	1400_1400	24.5	IRF9_Nuc	2.69266
80	1400_1400	24.75	IRF9_Nuc	1.2985
80	1400_1400	25	IRF9_Nuc	0.836525
80	1400_1400	25.25	IRF9_Nuc	2.16568
80	1400_1400	25.5	IRF9_Nuc	1.10092
80	1400_1400	25.75	IRF9_Nuc	2.18636
80	1400_1400	26	IRF9_Nuc	1.84678
80	2.8_0	24	IRF9_Nuc	0.474491
80	1400_0	0.5	IRF9_Nuc	0.053039
80	1400_0	0.75	IRF9_Nuc	0.034913
80	1400_0	1	IRF9_Nuc	0.045801
80	1400_0	1.25	IRF9_Nuc	0.0261606
80	1400_0	1.5	IRF9_Nuc	0.0339078
80	1400_0	1.75	IRF9_Nuc	0.0415459
80	1400_0	2	IRF9_Nuc	0.0424097
80	1400_0	24	IRF9_Nuc	2.93538
80	0_0	0	IRF9_Nuc	0.0325316
83	2.8_1400	24.1667	IRF9_Nuc	1.54192
83	2.8_1400	24.3333	IRF9_Nuc	0.57654
83	2.8_1400	24.5	IRF9_Nuc	0.844178
83	2.8_1400	24.6667	IRF9_Nuc	1.7633
83	2.8_1400	24.8333	IRF9_Nuc	0.61429
83	2.8_1400	25	IRF9_Nuc	1.75222
83	2.8_1400	25.1667	IRF9_Nuc	1.54415
83	1400_1400	24.1667	IRF9_Nuc	2.21773
83	1400_1400	24.3333	IRF9_Nuc	2.40305
83	1400_1400	24.5	IRF9_Nuc	1.45742
83	1400_1400	24.6667	IRF9_Nuc	1.50483
83	1400_1400	24.8333	IRF9_Nuc	1.51722
83	1400_1400	25	IRF9_Nuc	1.80084
83	1400_1400	25.1667	IRF9_Nuc	1.71034
83	2.8_0	24	IRF9_Nuc	0.887768
83	1400_0	0.166667	IRF9_Nuc	0.0380402
83	1400_0	0.333333	IRF9_Nuc	0.0334826
83	1400_0	0.5	IRF9_Nuc	0.0162856
83	1400_0	0.666667	IRF9_Nuc	0.031229
83	1400_0	0.833333	IRF9_Nuc	0.0237426
83	1400_0	1	IRF9_Nuc	0.0255037
83	1400_0	1.16667	IRF9_Nuc	0.0462156
83	1400_0	24	IRF9_Nuc	1.62359
83	0_0	0	IRF9_Nuc	0.0261056
84	2.8_1400	24.1667	IRF9_Nuc	0.950383
84	2.8_1400	24.3333	IRF9_Nuc	1.24291
84	2.8_1400	24.5	IRF9_Nuc	1.16137
84	2.8_1400	24.6667	IRF9_Nuc	1.7527
84	2.8_1400	24.8333	IRF9_Nuc	0.629425
84	2.8_1400	25	IRF9_Nuc	1.37102
84	2.8_1400	25.1667	IRF9_Nuc	1.1908
84	1400_1400	24.1667	IRF9_Nuc	1.65639
84	1400_1400	24.3333	IRF9_Nuc	1.80889
84	1400_1400	24.5	IRF9_Nuc	1.22726
84	1400_1400	24.6667	IRF9_Nuc	2.01733
84	1400_1400	24.8333	IRF9_Nuc	1.35652
84	1400_1400	25	IRF9_Nuc	1.68781
84	1400_1400	25.1667	IRF9_Nuc	1.96482
84	2.8_0	24	IRF9_Nuc	1.42763
84	1400_0	0.166667	IRF9_Nuc	0.111957
84	1400_0	0.333333	IRF9_Nuc	0.120206
84	1400_0	0.5	IRF9_Nuc	0.0698984
84	1400_0	0.666667	IRF9_Nuc	0.0726504
84	1400_0	0.833333	IRF9_Nuc	0.113507
84	1400_0	1	IRF9_Nuc	0.117384
84	1400_0	1.16667	IRF9_Nuc	0.0915121
84	1400_0	24	IRF9_Nuc	1.78939
84	0_0	0	IRF9_Nuc	0.0682315
92	2.8_1400	24.5	IRF9_Nuc	2.09121
92	2.8_1400	25	IRF9_Nuc	1.44525
92	2.8_1400	26	IRF9_Nuc	1.84425
92	2.8_1400	27	IRF9_Nuc	1.72488
92	2.8_1400	28	IRF9_Nuc	1.8459
92	1_5000	24.5	IRF9_Nuc	0.687886
92	1_5000	25	IRF9_Nuc	0.309075
92	1_5000	26	IRF9_Nuc	0.654288
92	1_5000	27	IRF9_Nuc	0.812506
92	1_5000	28	IRF9_Nuc	2.31281
92	3_5000	24.5	IRF9_Nuc	1.18566
92	3_5000	25	IRF9_Nuc	1.20591
92	3_5000	26	IRF9_Nuc	0.848679
92	3_5000	27	IRF9_Nuc	1.61404
92	3_5000	28	IRF9_Nuc	1.17662
92	2.8_0	24	IRF9_Nuc	0.970282
92	0.28_0	24	IRF9_Nuc	0.218493
92	0.84_0	24	IRF9_Nuc	0.662985
92	1400_0	0.5	IRF9_Nuc	0.046043
92	1400_0	1	IRF9_Nuc	0.0468607
92	1400_0	2	IRF9_Nuc	0.259316
92	1400_0	3	IRF9_Nuc	0.747016
92	1400_0	4	IRF9_Nuc	1.25052
92	0_0	0	IRF9_Nuc	0.0395281
1002	28_1400	24	IRF9_Nuc	0.787557
1002	28_1400	24.5	IRF9_Nuc	1.32507
1002	28_1400	25	IRF9_Nuc	3.05715
1002	28_1400	25.5	IRF9_Nuc	1.29114
1002	28_1400	26	IRF9_Nuc	0.408257
1002	28_1400	27	IRF9_Nuc	2.28824
1002	28_1400	28	IRF9_Nuc	1.78323
1002	2.8_1400	24	IRF9_Nuc	0.580802
1002	2.8_1400	24.5	IRF9_Nuc	1.9271
1002	2.8_1400	25	IRF9_Nuc	0.672725
1002	2.8_1400	25.5	IRF9_Nuc	0.240169
1002	2.8_1400	26	IRF9_Nuc	1.02143
1002	2.8_1400	27	IRF9_Nuc	4.38923
1002	2.8_1400	28	IRF9_Nuc	0.628198
1002	1400_0	0.5	IRF9_Nuc	0.0198966
1002	1400_0	1	IRF9_Nuc	0.0262833
1002	1400_0	1.5	IRF9_Nuc	0.0761192
1002	1400_0	2	IRF9_Nuc	0.0423962
1002	1400_0	3	IRF9_Nuc	0.0954651
1002	1400_0	4	IRF9_Nuc	0.311112
1002	0_0	0	IRF9_Nuc	0.0284374
1003	28_1400	24	IRF9_Nuc	1.73258
1003	28_1400	24.5	IRF9_Nuc	1.79469
1003	28_1400	25	IRF9_Nuc	1.07426
1003	28_1400	25.5	IRF9_Nuc	1.73387
1003	28_1400	26	IRF9_Nuc	0.645355
1003	28_1400	27	IRF9_Nuc	1.02958
1003	28_1400	28	IRF9_Nuc	1.98588
1003	2.8_1400	24	IRF9_Nuc	0.843264
1003	2.8_1400	24.5	IRF9_Nuc	2.0737
1003	2.8_1400	25	IRF9_Nuc	1.81378
1003	2.8_1400	25.5	IRF9_Nuc	0.904003
1003	2.8_1400	26	IRF9_Nuc	0.555731
1003	2.8_1400	27	IRF9_Nuc	1.5572
1003	2.8_1400	28	IRF9_Nuc	1.41192
1003	1400_0	0.5	IRF9_Nuc	0.044862
1003	1400_0	1	IRF9_Nuc	0.039532
1003	1400_0	1.5	IRF9_Nuc	0.0664529
1003	1400_0	2	IRF9_Nuc	0.137241
1003	1400_0	3	IRF9_Nuc	0.595143
1003	1400_0	4	IRF9_Nuc	0.906532
1003	0_0	0	IRF9_Nuc	0.054431
44	1400_0	0.5	IRF9_Nuc	0.113665
44	1400_0	1	IRF9_Nuc	0.114479
44	1400_0	2	IRF9_Nuc	0.856557
44	1400_0	12	IRF9_Nuc	3.70056
44	1400_0	14	IRF9_Nuc	4.97712
44	1400_0	16	IRF9_Nuc	2.18077
44	1400_0	20	IRF9_Nuc	2.82461
44	1400_0	24	IRF9_Nuc	2.68098
44	0_0	0	IRF9_Nuc	0.0593126
44	0_0	0	IRF9_Nuc	0.0909909
44	0_0	0	IRF9_Nuc	0.0318735
44	0_0	0	IRF9_Nuc	0.0450991
44	0_0	0	IRF9_Nuc	0.100051
44	0_0	0	IRF9_Nuc	0.0233524
44	0_0	0	IRF9_Nuc	0.0564865
44	0_0	0	IRF9_Nuc	0.0422649
44	0_0	0	IRF9_Nuc	0.0386446
44	0_0	0	IRF9_Nuc	0.0631777
44.2	1400_0	0.5	IRF9_Nuc	0.00979796
44.2	1400_0	1	IRF9_Nuc	0.0533845
44.2	1400_0	2	IRF9_Nuc	0.201922
44.2	1400_0	12	IRF9_Nuc	1.23267
44.2	1400_0	12	IRF9_Nuc	1.94955
44.2	1400_0	14	IRF9_Nuc	2.16825
44.2	1400_0	16	IRF9_Nuc	2.2814
44.2	1400_0	20	IRF9_Nuc	0.994577
44.2	1400_0	24	IRF9_Nuc	0.959958
44.2	1400_0	24	IRF9_Nuc	1.1384
44.2	0_0	0	IRF9_Nuc	0.0100935
46	1400_0	1	IRF9_Nuc	0.0210412
46	1400_0	2	IRF9_Nuc	0.222908
46	1400_0	12	IRF9_Nuc	0.688131
46	1400_0	16	IRF9_Nuc	1.19325
46	1400_0	20	IRF9_Nuc	1.30045
46	1400_0	24	IRF9_Nuc	0.72606
46	USP18siRNA,1400_0	0.5	IRF9_Nuc	0.0635858
46	USP18siRNA,1400_0	1	IRF9_Nuc	0.0169615
46	USP18siRNA,1400_0	2	IRF9_Nuc	0.333407
46	USP18siRNA,1400_0	12	IRF9_Nuc	2.7468
46	USP18siRNA,1400_0	16	IRF9_Nuc	2.09859
46	USP18siRNA,1400_0	20	IRF9_Nuc	3.35394
46	USP18siRNA,1400_0	24	IRF9_Nuc	1.21667
46	0_0	0	IRF9_Nuc	0.0182075
46.2	1400_0	0.5	IRF9_Nuc	0.0158209
46.2	1400_0	1	IRF9_Nuc	0.0500927
46.2	1400_0	2	IRF9_Nuc	0.210566
46.2	1400_0	12	IRF9_Nuc	1.13503
46.2	1400_0	12	IRF9_Nuc	2.58256
46.2	1400_0	16	IRF9_Nuc	1.04421
46.2	1400_0	20	IRF9_Nuc	1.30732
46.2	1400_0	24	IRF9_Nuc	1.9986
46.2	USP18siRNA,1400_0	0.5	IRF9_Nuc	0.0234136
46.2	USP18siRNA,1400_0	1	IRF9_Nuc	0.0171857
46.2	USP18siRNA,1400_0	2	IRF9_Nuc	0.114163
46.2	USP18siRNA,1400_0	12	IRF9_Nuc	3.68311
46.2	USP18siRNA,1400_0	12	IRF9_Nuc	2.35669
46.2	USP18siRNA,1400_0	16	IRF9_Nuc	1.21566
46.2	USP18siRNA,1400_0	20	IRF9_Nuc	1.47193
46.2	USP18siRNA,1400_0	24	IRF9_Nuc	0.639641
46.2	USP18siRNA,1400_0	24	IRF9_Nuc	1.09988
46.2	0_0	0	IRF9_Nuc	0.015825
46.2	0_0	0	IRF9_Nuc	0.018321
50.1	1400_0	0.5	IRF9_Nuc	0.0267643
50.1	1400_0	1	IRF9_Nuc	0.125209
50.1	1400_0	2	IRF9_Nuc	0.212233
50.1	1400_0	12	IRF9_Nuc	1.91316
50.1	1400_0	12	IRF9_Nuc	2.26774
50.1	1400_0	16	IRF9_Nuc	1.96105
50.1	1400_0	20	IRF9_Nuc	1.60483
50.1	1400_0	24	IRF9_Nuc	1.40545
50.1	1400_0	24	IRF9_Nuc	1.4402
50.1	USP18siRNA,1400_0	0.5	IRF9_Nuc	0.0253618
50.1	USP18siRNA,1400_0	1	IRF9_Nuc	0.0314318
50.1	USP18siRNA,1400_0	2	IRF9_Nuc	0.829562
50.1	USP18siRNA,1400_0	12	IRF9_Nuc	1.71018
50.1	USP18siRNA,1400_0	16	IRF9_Nuc	1.36168
50.1	USP18siRNA,1400_0	20	IRF9_Nuc	1.40967
50.1	USP18siRNA,1400_0	24	IRF9_Nuc	1.56954
50.1	0_0	0	IRF9_Nuc	0.0297023
50.1	0_0	0	IRF9_Nuc	0.0762414
50.2	1400_0	0.5	IRF9_Nuc	0.0195297
50.2	1400_0	1	IRF9_Nuc	0.0211193
50.2	1400_0	2	IRF9_Nuc	0.473867
50.2	1400_0	12	IRF9_Nuc	2.09515
50.2	1400_0	16	IRF9_Nuc	0.794125
50.2	1400_0	20	IRF9_Nuc	1.58333
50.2	1400_0	24	IRF9_Nuc	1.15909
50.2	USP18siRNA,1400_0	0.5	IRF9_Nuc	0.0151706
50.2	USP18siRNA,1400_0	1	IRF9_Nuc	0.0179234
50.2	USP18siRNA,1400_0	2	IRF9_Nuc	0.368524
50.2	USP18siRNA,1400_0	12	IRF9_Nuc	1.43376
50.2	USP18siRNA,1400_0	12	IRF9_Nuc	2.1079
50.2	USP18siRNA,1400_0	16	IRF9_Nuc	2.39875
50.2	USP18siRNA,1400_0	20	IRF9_Nuc	1.99156
50.2	USP18siRNA,1400_0	24	IRF9_Nuc	1.87353
50.2	USP18siRNA,1400_0	24	IRF9_Nuc	1.61293
50.2	0_0	0	IRF9_Nuc	0.0155913
50.2	0_0	0	IRF9_Nuc	0.0181421
55	280_0	0.5	IRF9_Nuc	0.19304
55	280_0	1	IRF9_Nuc	0.275968
55	280_0	2	IRF9_Nuc	0.843398
55	280_0	3	IRF9_Nuc	1.92785
55	280_0	4	IRF9_Nuc	3.55292
55	28_0	0.5	IRF9_Nuc	0.229084
55	28_0	1	IRF9_Nuc	0.113606
55	28_0	2	IRF9_Nuc	0.531136
55	28_0	3	IRF9_Nuc	1.32361
55	28_0	4	IRF9_Nuc	2.79029
55	2.8_0	0.5	IRF9_Nuc	0.121688
55	2.8_0	1	IRF9_Nuc	0.157301
55	2.8_0	2	IRF9_Nuc	0.23384
55	2.8_0	3	IRF9_Nuc	0.909919
55	2.8_0	4	IRF9_Nuc	1.41901
55	1400_0	0.5	IRF9_Nuc	0.119031
55	1400_0	1	IRF9_Nuc	0.117342
55	1400_0	2	IRF9_Nuc	0.782923
55	1400_0	3	IRF9_Nuc	2.52892
55	1400_0	4	IRF9_Nuc	5.42283
55	0_0	0	IRF9_Nuc	0.106347
55	0_0	0	IRF9_Nuc	0.0634724
55	0_0	0	IRF9_Nuc	0.138212
55	0_0	0	IRF9_Nuc	0.0982674
56	280_0	0.5	IRF9_Nuc	1.1667
56	280_0	1	IRF9_Nuc	1.1465
56	280_0	2	IRF9_Nuc	2.03175
56	280_0	3	IRF9_Nuc	0.591631
56	280_0	4	IRF9_Nuc	0.769225
56	28_0	0.5	IRF9_Nuc	1.23966
56	28_0	1	IRF9_Nuc	1.11093
56	28_0	2	IRF9_Nuc	0.87208
56	28_0	3	IRF9_Nuc	0.864185
56	28_0	4	IRF9_Nuc	0.475103
56	2.8_0	0.5	IRF9_Nuc	0.649979
56	2.8_0	1	IRF9_Nuc	1.14411
56	2.8_0	2	IRF9_Nuc	1.29912
56	2.8_0	3	IRF9_Nuc	0.880127
56	2.8_0	4	IRF9_Nuc	0.899335
56	1400_0	0.5	IRF9_Nuc	0.53414
56	1400_0	1	IRF9_Nuc	1.09948
56	1400_0	2	IRF9_Nuc	1.13698
56	1400_0	3	IRF9_Nuc	0.774806
56	1400_0	4	IRF9_Nuc	0.973907
56	0_0	0	IRF9_Nuc	1.45323
56	0_0	0	IRF9_Nuc	1.01493
56	0_0	0	IRF9_Nuc	1.0902
56	0_0	0	IRF9_Nuc	0.781884
100	28_0	2	IRF9_Nuc	0.44829
100	28_0	4	IRF9_Nuc	1.4539
100	28_0	6	IRF9_Nuc	2.24472
100	28_0	10	IRF9_Nuc	1.94527
100	28_0	12	IRF9_Nuc	0.773024
100	2.8_0	2	IRF9_Nuc	0.256914
100	2.8_0	4	IRF9_Nuc	0.491873
100	2.8_0	6	IRF9_Nuc	1.45619
100	2.8_0	10	IRF9_Nuc	2.36628
100	2.8_0	12	IRF9_Nuc	1.53547
100	1400_0	2	IRF9_Nuc	0.94073
100	1400_0	4	IRF9_Nuc	1.55519
100	1400_0	6	IRF9_Nuc	1.71427
100	1400_0	10	IRF9_Nuc	2.92101
100	1400_0	12	IRF9_Nuc	1.47884
100	0_0	0	IRF9_Nuc	0.241396
100	0_0	0	IRF9_Nuc	0.0937137
100	0_0	0	IRF9_Nuc	0.120458
100	0_0	0	IRF9_Nuc	0.121942
100	0_0	0	IRF9_Nuc	0.116324
100	0_0	0	IRF9_Nuc	0.241396
100	0_0	0	IRF9_Nuc	0.241396
100	0_0	0	IRF9_Nuc	0.241396
103	28_0	10	IRF9_Nuc	7.08838
103	8.4_0	2	IRF9_Nuc	0.151787
103	8.4_0	4	IRF9_Nuc	0.315525
103	8.4_0	6	IRF9_Nuc	1.38101
103	8.4_0	8	IRF9_Nuc	1.09037
103	8.4_0	10	IRF9_Nuc	0.832654
103	8.4_0	12	IRF9_Nuc	1.39159
103	1400_0	2	IRF9_Nuc	0.514886
103	1400_0	4	IRF9_Nuc	1.4562
103	1400_0	6	IRF9_Nuc	3.05745
103	1400_0	8	IRF9_Nuc	1.47029
103	1400_0	10	IRF9_Nuc	1.64674
103	1400_0	12	IRF9_Nuc	1.17917
103	0_0	0	IRF9_Nuc	0.106552
103	0_0	0	IRF9_Nuc	0.031671
103	0_0	0	IRF9_Nuc	0.0666698
103	0_0	0	IRF9_Nuc	0.0301704
103	0_0	0	IRF9_Nuc	0.03852
103	0_0	0	IRF9_Nuc	0.0261069
103	0_0	0	IRF9_Nuc	0.025165
103	0_0	0	IRF9_Nuc	0.0510385
103	0_0	0	IRF9_Nuc	0.0480574
103.2	28_0	2	IRF9_Nuc	0.273881
103.2	28_0	4	IRF9_Nuc	1.35664
103.2	28_0	6	IRF9_Nuc	1.14822
103.2	28_0	8	IRF9_Nuc	2.56955
103.2	28_0	10	IRF9_Nuc	1.28215
103.2	28_0	12	IRF9_Nuc	0.837463
103.2	2.8_0	2	IRF9_Nuc	0.0644279
103.2	2.8_0	2	IRF9_Nuc	0.178928
103.2	2.8_0	4	IRF9_Nuc	0.534079
103.2	2.8_0	4	IRF9_Nuc	0.499879
103.2	2.8_0	6	IRF9_Nuc	1.46192
103.2	2.8_0	6	IRF9_Nuc	0.890445
103.2	2.8_0	8	IRF9_Nuc	0.731894
103.2	2.8_0	8	IRF9_Nuc	0.886784
103.2	2.8_0	10	IRF9_Nuc	1.01939
103.2	2.8_0	10	IRF9_Nuc	0.675688
103.2	2.8_0	12	IRF9_Nuc	0.763646
103.2	2.8_0	12	IRF9_Nuc	1.04319
103.2	1400_0	2	IRF9_Nuc	0.396226
103.2	1400_0	10	IRF9_Nuc	6.26558
103.2	0_0	0	IRF9_Nuc	0.0250181
103.2	0_0	0	IRF9_Nuc	0.0323437
103.2	0_0	0	IRF9_Nuc	0.0626573
106	1400_0	0.5	IRF9_Nuc	0.276822
106	1400_0	1	IRF9_Nuc	0.255921
106	1400_0	2	IRF9_Nuc	0.538833
106	1400_0	3	IRF9_Nuc	1.43257
106	1400_0	4	IRF9_Nuc	2.78017
106	1400_0	0.5	IRF9_Nuc	0.258138
106	1400_0	1	IRF9_Nuc	0.20668
106	1400_0	2	IRF9_Nuc	0.471568
106	1400_0	3	IRF9_Nuc	1.6543
106	1400_0	4	IRF9_Nuc	3.81712
106	0_0	0	IRF9_Nuc	0.108711
106	0_0	0	IRF9_Nuc	0.199158
109	1400_0	0.5	IRF9_Nuc	0.0276663
109	1400_0	1	IRF9_Nuc	0.0557975
109	1400_0	2	IRF9_Nuc	0.10891
109	1400_0	3	IRF9_Nuc	0.79895
109	1400_0	4	IRF9_Nuc	2.63178
109	1400_0	24	IRF9_Nuc	0.844359
109	1400_1400	24.5	IRF9_Nuc	2.67035
109	1400_1400	25	IRF9_Nuc	1.19765
109	1400_1400	26	IRF9_Nuc	0.727052
109	1400_1400	27	IRF9_Nuc	7.95189
109	1400_1400	28	IRF9_Nuc	3.01676
109	1400_0	0.5	IRF9_Nuc	0.0810442
109	1400_0	1	IRF9_Nuc	0.027222
109	1400_0	2	IRF9_Nuc	0.0443152
109	1400_0	3	IRF9_Nuc	0.427184
109	1400_0	4	IRF9_Nuc	0.883124
109	USP18_OE,1400_0	24	IRF9_Nuc	0.0431509
109	USP18_OE,1400_0	24.5	IRF9_Nuc	0.0611493
109	USP18_OE,1400_0	25	IRF9_Nuc	0.052067
109	USP18_OE,1400_0	26	IRF9_Nuc	0.0672035
109	USP18_OE,1400_0	27	IRF9_Nuc	0.411771
109	USP18_OE,1400_0	28	IRF9_Nuc	1.76793
109	0_0	0	IRF9_Nuc	0.0452262
109	0_0	0	IRF9_Nuc	0.0574411
113	1400_0	0.5	IRF9_Nuc	0.158655
113	1400_0	1	IRF9_Nuc	0.183101
113	1400_0	2	IRF9_Nuc	0.187963
113	1400_0	3	IRF9_Nuc	0.165848
113	1400_0	4	IRF9_Nuc	0.739208
113	1400_0	24	IRF9_Nuc	3.28664
113	1400_1400	24.5	IRF9_Nuc	3.07037
113	1400_1400	25	IRF9_Nuc	1.49664
113	1400_1400	26	IRF9_Nuc	2.9395
113	1400_1400	27	IRF9_Nuc	1.16041
113	1400_1400	28	IRF9_Nuc	3.02233
113	1400_0	0.5	IRF9_Nuc	0.156114
113	1400_0	1	IRF9_Nuc	0.202848
113	1400_0	2	IRF9_Nuc	0.156171
113	1400_0	3	IRF9_Nuc	0.299548
113	1400_0	4	IRF9_Nuc	0.390352
113	0_0	0	IRF9_Nuc	0.213183
113	0_0	0	IRF9_Nuc	0.171117
114	1400_0	0.5	IRF9_Nuc	0.126585
114	1400_0	1	IRF9_Nuc	0.155671
114	1400_0	2	IRF9_Nuc	0.124457
114	1400_0	3	IRF9_Nuc	0.244746
114	1400_0	4	IRF9_Nuc	0.415623
114	1400_0	24	IRF9_Nuc	5.4684
114	1400_1400	24.5	IRF9_Nuc	4.11164
114	1400_1400	25	IRF9_Nuc	1.86593
114	1400_1400	26	IRF9_Nuc	2.83835
114	1400_1400	27	IRF9_Nuc	1.15324
114	1400_1400	28	IRF9_Nuc	3.9865
114	1400_0	0.5	IRF9_Nuc	0.134754
114	1400_0	1	IRF9_Nuc	0.113349
114	1400_0	2	IRF9_Nuc	0.206467
114	1400_0	3	IRF9_Nuc	0.225515
114	1400_0	4	IRF9_Nuc	0.722399
114	USP18_OE,1400_0	24	IRF9_Nuc	0.159729
114	USP18_OE,1400_0	24.5	IRF9_Nuc	0.0882431
114	USP18_OE,1400_0	25	IRF9_Nuc	0.126769
114	USP18_OE,1400_0	26	IRF9_Nuc	0.148254
114	USP18_OE,1400_0	27	IRF9_Nuc	0.175015
114	USP18_OE,1400_0	28	IRF9_Nuc	1.14554
114	0_0	0	IRF9_Nuc	0.158942
114	0_0	0	IRF9_Nuc	0.103884
115	1400_0	0.5	IRF9_Nuc	0.0122157
115	1400_0	1	IRF9_Nuc	0.0190582
115	1400_0	2	IRF9_Nuc	0.0852601
115	1400_0	3	IRF9_Nuc	0.558972
115	1400_0	4	IRF9_Nuc	0.804083
115	1400_0	24	IRF9_Nuc	3.22122
115	1400_1400	24.5	IRF9_Nuc	1.43343
115	1400_1400	25	IRF9_Nuc	5.68169
115	1400_1400	26	IRF9_Nuc	4.30708
115	1400_1400	27	IRF9_Nuc	1.07382
115	1400_1400	28	IRF9_Nuc	1.78994
115	1400_0	0.5	IRF9_Nuc	0.0272644
115	1400_0	1	IRF9_Nuc	0.0165138
115	1400_0	2	IRF9_Nuc	0.0266416
115	1400_0	3	IRF9_Nuc	0.53738
115	1400_0	4	IRF9_Nuc	2.94348
115	USP18_OE,1400_0	24	IRF9_Nuc	0.0158906
115	USP18_OE,1400_0	24.5	IRF9_Nuc	0.0226488
115	USP18_OE,1400_0	25	IRF9_Nuc	0.0189593
115	USP18_OE,1400_0	26	IRF9_Nuc	0.0213752
115	USP18_OE,1400_0	27	IRF9_Nuc	0.204736
115	USP18_OE,1400_0	28	IRF9_Nuc	1.13778
115	0_0	0	IRF9_Nuc	0.0130821
115	0_0	0	IRF9_Nuc	0.0274865
26.1	1400_1400	24.5	pSTAT1_Cyt	0.358927
26.1	1400_1400	25	pSTAT1_Cyt	0.679227
26.1	1400_1400	26	pSTAT1_Cyt	0.503342
26.1	1400_1400	27	pSTAT1_Cyt	0.474424
26.1	1400_1400	28	pSTAT1_Cyt	0.523445
26.1	1400_1400	30	pSTAT1_Cyt	0.539525
26.1	1400_0	0.5	pSTAT1_Cyt	3.79419
26.1	1400_0	1	pSTAT1_Cyt	5.54115
26.1	1400_0	2	pSTAT1_Cyt	2.22616
26.1	1400_0	3	pSTAT1_Cyt	2.35903
26.1	1400_0	4	pSTAT1_Cyt	1.71906
26.1	1400_0	6	pSTAT1_Cyt	1.00599
26.1	1400_0	24	pSTAT1_Cyt	0.336347
26.1	1400_0	26	pSTAT1_Cyt	0.276107
26.1	1400_0	26	pSTAT1_Cyt	0.121384
26.1	1400_0	26	pSTAT1_Cyt	0.532931
26.1	1400_0	28	pSTAT1_Cyt	0.429075
26.1	1400_0	28	pSTAT1_Cyt	0.502195
26.1	1400_0	28	pSTAT1_Cyt	0.302397
26.1	1400_0	30	pSTAT1_Cyt	0.455462
26.1	1400_0	30	pSTAT1_Cyt	0.207122
26.1	1400_0	30	pSTAT1_Cyt	0.357432
26.1	USP18siRNA,1400_0	24	pSTAT1_Cyt	0.744305
26.1	0_0	0	pSTAT1_Cyt	0.0107765
26.2	USP18siRNA,1400_1400	24.5	pSTAT1_Cyt	0.809834
26.2	USP18siRNA,1400_1400	25	pSTAT1_Cyt	1.25919
26.2	USP18siRNA,1400_1400	26	pSTAT1_Cyt	0.867698
26.2	USP18siRNA,1400_1400	27	pSTAT1_Cyt	1.05959
26.2	USP18siRNA,1400_1400	28	pSTAT1_Cyt	1.3413
26.2	USP18siRNA,1400_1400	30	pSTAT1_Cyt	0.611114
26.2	1400_0	24	pSTAT1_Cyt	0.122118
26.2	USP18siRNA,1400_0	0.5	pSTAT1_Cyt	2.92793
26.2	USP18siRNA,1400_0	1	pSTAT1_Cyt	2.55689
26.2	USP18siRNA,1400_0	2	pSTAT1_Cyt	1.98245
26.2	USP18siRNA,1400_0	3	pSTAT1_Cyt	2.48473
26.2	USP18siRNA,1400_0	4	pSTAT1_Cyt	0.795728
26.2	USP18siRNA,1400_0	6	pSTAT1_Cyt	0.90732
26.2	USP18siRNA,1400_0	24	pSTAT1_Cyt	0.678388
26.2	USP18siRNA,1400_0	26	pSTAT1_Cyt	0.553671
26.2	USP18siRNA,1400_0	26	pSTAT1_Cyt	0.561345
26.2	USP18siRNA,1400_0	26	pSTAT1_Cyt	0.844067
26.2	USP18siRNA,1400_0	28	pSTAT1_Cyt	0.237926
26.2	USP18siRNA,1400_0	28	pSTAT1_Cyt	0.861297
26.2	USP18siRNA,1400_0	28	pSTAT1_Cyt	0.787751
26.2	USP18siRNA,1400_0	30	pSTAT1_Cyt	0.828152
26.2	USP18siRNA,1400_0	30	pSTAT1_Cyt	0.088899
26.2	USP18siRNA,1400_0	30	pSTAT1_Cyt	0.824729
26.2	0_0	0	pSTAT1_Cyt	0.00788346
28	1400_1400	24.5	pSTAT1_Cyt	0.626244
28	1400_1400	25	pSTAT1_Cyt	0.924955
28	1400_1400	26	pSTAT1_Cyt	1.10552
28	1400_1400	27	pSTAT1_Cyt	0.763705
28	1400_1400	28	pSTAT1_Cyt	0.907458
28	1400_1400	30	pSTAT1_Cyt	0.19016
28	1400_0	0.5	pSTAT1_Cyt	2.13157
28	1400_0	1	pSTAT1_Cyt	2.24679
28	1400_0	2	pSTAT1_Cyt	2.74766
28	1400_0	3	pSTAT1_Cyt	2.37393
28	1400_0	4	pSTAT1_Cyt	1.28655
28	1400_0	6	pSTAT1_Cyt	1.25483
28	1400_0	24	pSTAT1_Cyt	0.0943087
28	1400_0	26	pSTAT1_Cyt	0.133779
28	1400_0	30	pSTAT1_Cyt	0.0681952
28	1400_0	24	pSTAT1_Cyt	0.0812649
28	0_0	0	pSTAT1_Cyt	0.0630791
29	1400_1400	24.5	pSTAT1_Cyt	0.0711292
29	1400_1400	25	pSTAT1_Cyt	0.400628
29	1400_1400	26	pSTAT1_Cyt	0.402076
29	1400_1400	27	pSTAT1_Cyt	0.539751
29	1400_1400	28	pSTAT1_Cyt	0.0256012
29	1400_1400	30	pSTAT1_Cyt	0.111928
29	USP18siRNA,1400_1400	24.5	pSTAT1_Cyt	0.665463
29	USP18siRNA,1400_1400	25	pSTAT1_Cyt	2.69139
29	USP18siRNA,1400_1400	26	pSTAT1_Cyt	1.09568
29	USP18siRNA,1400_1400	28	pSTAT1_Cyt	0.924365
29	USP18siRNA,1400_1400	30	pSTAT1_Cyt	0.446253
29	1400_0	0.5	pSTAT1_Cyt	3.13479
29	1400_0	1	pSTAT1_Cyt	1.14341
29	1400_0	2	pSTAT1_Cyt	1.31122
29	1400_0	3	pSTAT1_Cyt	3.30862
29	1400_0	4	pSTAT1_Cyt	0.444623
29	1400_0	6	pSTAT1_Cyt	0.77459
29	1400_0	24	pSTAT1_Cyt	0.152163
29	USP18siRNA,1400_0	4	pSTAT1_Cyt	0.549939
29	USP18siRNA,1400_0	6	pSTAT1_Cyt	1.89517
29	USP18siRNA,1400_0	24	pSTAT1_Cyt	1.8907
29	0_0	0	pSTAT1_Cyt	0.0205028
33	280_1400	24.5	pSTAT1_Cyt	0.244066
33	280_1400	25	pSTAT1_Cyt	0.283581
33	280_1400	26	pSTAT1_Cyt	0.689129
33	280_1400	27	pSTAT1_Cyt	0.292229
33	280_1400	28	pSTAT1_Cyt	0.180112
33	1400_1400	24.5	pSTAT1_Cyt	0.265326
33	1400_1400	25	pSTAT1_Cyt	0.151967
33	1400_1400	26	pSTAT1_Cyt	0.289235
33	1400_1400	27	pSTAT1_Cyt	0.252855
33	1400_1400	28	pSTAT1_Cyt	0.18641
33	280_0	0.5	pSTAT1_Cyt	1.76031
33	280_0	1	pSTAT1_Cyt	2.35104
33	280_0	2	pSTAT1_Cyt	2.06162
33	280_0	3	pSTAT1_Cyt	1.22099
33	280_0	24	pSTAT1_Cyt	0.147527
33	1400_0	0.5	pSTAT1_Cyt	3.42938
33	1400_0	1	pSTAT1_Cyt	3.27978
33	1400_0	2	pSTAT1_Cyt	2.21489
33	1400_0	3	pSTAT1_Cyt	2.08342
33	1400_0	4	pSTAT1_Cyt	1.4735
33	1400_0	24	pSTAT1_Cyt	0.113616
33	0_0	0	pSTAT1_Cyt	0.0147125
33	0_0	0	pSTAT1_Cyt	0.0142968
37	1400_1400	24.5	pSTAT1_Cyt	0.147208
37	1400_1400	25	pSTAT1_Cyt	0.111577
37	1400_1400	26	pSTAT1_Cyt	0.2872
37	1400_1400	27	pSTAT1_Cyt	0.190689
37	1400_1400	28	pSTAT1_Cyt	0.185569
37	USP18siRNA,1400_1400	24.5	pSTAT1_Cyt	0.414383
37	USP18siRNA,1400_1400	25	pSTAT1_Cyt	0.602113
37	USP18siRNA,1400_1400	26	pSTAT1_Cyt	0.694955
37	USP18siRNA,1400_1400	27	pSTAT1_Cyt	0.629037
37	1400_0	0.5	pSTAT1_Cyt	3.26921
37	1400_0	1	pSTAT1_Cyt	0.983542
37	1400_0	2	pSTAT1_Cyt	2.11874
37	1400_0	3	pSTAT1_Cyt	1.02352
37	1400_0	4	pSTAT1_Cyt	1.06043
37	1400_0	24	pSTAT1_Cyt	0.160946
37	USP18siRNA,1400_0	0.5	pSTAT1_Cyt	3.13297
37	USP18siRNA,1400_0	1	pSTAT1_Cyt	2.48605
37	USP18siRNA,1400_0	2	pSTAT1_Cyt	2.38262
37	USP18siRNA,1400_0	4	pSTAT1_Cyt	0.982886
37	USP18siRNA,1400_0	24	pSTAT1_Cyt	0.601846
37	USP18siRNA,1400_0	3	pSTAT1_Cyt	1.43411
37	0_0	0	pSTAT1_Cyt	0.0107628
37	0_0	0	pSTAT1_Cyt	0.0896403
38	280_1400	24.5	pSTAT1_Cyt	0.155771
38	280_1400	25	pSTAT1_Cyt	0.416925
38	280_1400	26	pSTAT1_Cyt	0.314213
38	280_1400	27	pSTAT1_Cyt	0.268409
38	280_1400	28	pSTAT1_Cyt	0.211428
38	1400_1400	25	pSTAT1_Cyt	0.124846
38	1400_1400	26	pSTAT1_Cyt	0.166115
38	1400_1400	27	pSTAT1_Cyt	0.260775
38	1400_1400	28	pSTAT1_Cyt	0.19978
38	280_0	0.5	pSTAT1_Cyt	2.33296
38	280_0	1	pSTAT1_Cyt	2.76139
38	280_0	2	pSTAT1_Cyt	2.13288
38	280_0	3	pSTAT1_Cyt	1.43132
38	280_0	4	pSTAT1_Cyt	1.08111
38	280_0	24	pSTAT1_Cyt	0.0639115
38	1400_0	0.5	pSTAT1_Cyt	3.64183
38	1400_0	1	pSTAT1_Cyt	2.68993
38	1400_0	2	pSTAT1_Cyt	1.42587
38	1400_0	3	pSTAT1_Cyt	1.76058
38	1400_0	4	pSTAT1_Cyt	1.27204
38	1400_0	24	pSTAT1_Cyt	0.182032
38	0_0	0	pSTAT1_Cyt	0.0128322
38	0_0	0	pSTAT1_Cyt	0.0930492
39	1400_2800	24.5	pSTAT1_Cyt	0.0809823
39	1400_2800	25	pSTAT1_Cyt	0.302748
39	1400_2800	26	pSTAT1_Cyt	0.36036
39	1400_2800	27	pSTAT1_Cyt	0.226668
39	1400_2800	28	pSTAT1_Cyt	0.210762
39	1400_1400	24.5	pSTAT1_Cyt	0.212356
39	1400_1400	25	pSTAT1_Cyt	0.135759
39	1400_1400	26	pSTAT1_Cyt	0.141132
39	1400_1400	27	pSTAT1_Cyt	0.156867
39	1400_1400	28	pSTAT1_Cyt	0.17992
39	2800_0	0.5	pSTAT1_Cyt	4.3513
39	2800_0	1	pSTAT1_Cyt	3.41949
39	2800_0	2	pSTAT1_Cyt	1.57648
39	2800_0	3	pSTAT1_Cyt	1.14945
39	1400_0	0.5	pSTAT1_Cyt	3.80168
39	1400_0	1	pSTAT1_Cyt	2.79741
39	1400_0	2	pSTAT1_Cyt	1.70688
39	1400_0	3	pSTAT1_Cyt	0.75994
39	1400_0	24	pSTAT1_Cyt	0.106651
39	1400_0	24	pSTAT1_Cyt	0.199773
39	0_0	0	pSTAT1_Cyt	0.0720464
39	0_0	0	pSTAT1_Cyt	0.0513374
41	1400_2800	24.5	pSTAT1_Cyt	0.405675
41	1400_2800	25	pSTAT1_Cyt	0.254383
41	1400_2800	26	pSTAT1_Cyt	0.252231
41	1400_2800	27	pSTAT1_Cyt	0.314264
41	1400_2800	28	pSTAT1_Cyt	0.232885
41	1400_1400	24.5	pSTAT1_Cyt	0.248608
41	1400_1400	25	pSTAT1_Cyt	0.284825
41	1400_1400	26	pSTAT1_Cyt	0.182845
41	1400_1400	27	pSTAT1_Cyt	0.196925
41	1400_1400	28	pSTAT1_Cyt	0.2073
41	2800_0	0.5	pSTAT1_Cyt	2.80172
41	2800_0	1	pSTAT1_Cyt	3.28406
41	2800_0	2	pSTAT1_Cyt	1.70546
41	2800_0	3	pSTAT1_Cyt	1.12749
41	2800_0	4	pSTAT1_Cyt	1.42554
41	1400_0	0.5	pSTAT1_Cyt	4.26511
41	1400_0	1	pSTAT1_Cyt	2.06772
41	1400_0	2	pSTAT1_Cyt	1.79144
41	1400_0	3	pSTAT1_Cyt	1.19672
41	1400_0	4	pSTAT1_Cyt	1.20518
41	1400_0	24	pSTAT1_Cyt	0.145344
41	1400_0	24	pSTAT1_Cyt	0.275222
41	0_0	0	pSTAT1_Cyt	0.0346091
41	0_0	0	pSTAT1_Cyt	0.0944516
47.1	280_1400	24.5	pSTAT1_Cyt	0.365754
47.1	280_1400	25	pSTAT1_Cyt	0.598771
47.1	280_1400	26	pSTAT1_Cyt	0.491357
47.1	280_1400	27	pSTAT1_Cyt	0.498546
47.1	280_1400	28	pSTAT1_Cyt	0.552345
47.1	28_1400	24.5	pSTAT1_Cyt	1.084
47.1	28_1400	25	pSTAT1_Cyt	1.61335
47.1	28_1400	26	pSTAT1_Cyt	1.30153
47.1	28_1400	27	pSTAT1_Cyt	0.787406
47.1	28_1400	28	pSTAT1_Cyt	0.432624
47.1	280_0	24	pSTAT1_Cyt	0.2209
47.1	28_0	24	pSTAT1_Cyt	0.122486
47.1	1400_0	0.5	pSTAT1_Cyt	2.65768
47.1	1400_0	1	pSTAT1_Cyt	1.96278
47.1	1400_0	2	pSTAT1_Cyt	2.36665
47.1	1400_0	3	pSTAT1_Cyt	1.62823
47.1	1400_0	4	pSTAT1_Cyt	1.28354
47.1	0_0	0	pSTAT1_Cyt	0.0320555
47.2	2.8_1400	24.5	pSTAT1_Cyt	2.19993
47.2	2.8_1400	25	pSTAT1_Cyt	2.4744
47.2	2.8_1400	26	pSTAT1_Cyt	1.3471
47.2	2.8_1400	27	pSTAT1_Cyt	0.810357
47.2	2.8_1400	28	pSTAT1_Cyt	0.371121
47.2	1400_1400	24.5	pSTAT1_Cyt	0.404388
47.2	1400_1400	25	pSTAT1_Cyt	0.42718
47.2	1400_1400	26	pSTAT1_Cyt	0.392863
47.2	1400_1400	27	pSTAT1_Cyt	0.433993
47.2	1400_1400	28	pSTAT1_Cyt	0.365861
47.2	2.8_0	24	pSTAT1_Cyt	0.0861366
47.2	1400_0	0.5	pSTAT1_Cyt	2.17334
47.2	1400_0	1	pSTAT1_Cyt	1.77111
47.2	1400_0	2	pSTAT1_Cyt	1.75281
47.2	1400_0	3	pSTAT1_Cyt	1.49878
47.2	1400_0	4	pSTAT1_Cyt	1.09205
47.2	1400_0	24	pSTAT1_Cyt	0.368933
47.2	0_0	0	pSTAT1_Cyt	0.0296513
54.1	28_1400	24.5	pSTAT1_Cyt	1.64211
54.1	28_1400	25	pSTAT1_Cyt	2.53555
54.1	28_1400	26	pSTAT1_Cyt	1.66653
54.1	28_1400	27	pSTAT1_Cyt	0.42177
54.1	28_1400	28	pSTAT1_Cyt	0.735391
54.1	1400_1400	24.5	pSTAT1_Cyt	0.421358
54.1	1400_1400	25	pSTAT1_Cyt	0.362138
54.1	1400_1400	26	pSTAT1_Cyt	0.358063
54.1	1400_1400	27	pSTAT1_Cyt	0.344365
54.1	1400_1400	28	pSTAT1_Cyt	0.174822
54.1	500_5000	24.5	pSTAT1_Cyt	0.52617
54.1	500_5000	25	pSTAT1_Cyt	0.685872
54.1	500_5000	26	pSTAT1_Cyt	0.555767
54.1	500_5000	27	pSTAT1_Cyt	0.492076
54.1	500_5000	28	pSTAT1_Cyt	0.0688723
54.1	28_0	24	pSTAT1_Cyt	0.156278
54.1	1400_0	0.5	pSTAT1_Cyt	3.9299
54.1	1400_0	1	pSTAT1_Cyt	3.15681
54.1	1400_0	2	pSTAT1_Cyt	2.02425
54.1	1400_0	3	pSTAT1_Cyt	1.8718
54.1	1400_0	4	pSTAT1_Cyt	1.50937
54.1	1400_0	24	pSTAT1_Cyt	0.164357
54.1	140_0	24	pSTAT1_Cyt	0.171651
54.1	0_0	0	pSTAT1_Cyt	0.0247352
54.2	280_1400	24.5	pSTAT1_Cyt	0.407825
54.2	280_1400	25	pSTAT1_Cyt	0.522193
54.2	280_1400	26	pSTAT1_Cyt	0.46509
54.2	280_1400	27	pSTAT1_Cyt	0.394982
54.2	280_1400	28	pSTAT1_Cyt	0.406466
54.2	2.8_1400	24.5	pSTAT1_Cyt	1.84469
54.2	2.8_1400	25	pSTAT1_Cyt	2.3637
54.2	2.8_1400	26	pSTAT1_Cyt	1.46603
54.2	2.8_1400	27	pSTAT1_Cyt	0.802742
54.2	2.8_1400	28	pSTAT1_Cyt	0.589982
54.2	280_0	24	pSTAT1_Cyt	0.0518495
54.2	2.8_0	24	pSTAT1_Cyt	0.10981
54.2	1400_0	0.5	pSTAT1_Cyt	2.23964
54.2	1400_0	1	pSTAT1_Cyt	2.45783
54.2	1400_0	2	pSTAT1_Cyt	1.436
54.2	1400_0	3	pSTAT1_Cyt	0.963215
54.2	1400_0	4	pSTAT1_Cyt	1.44156
54.2	0_0	0	pSTAT1_Cyt	0.0364039
80	2.8_1400	24.5	pSTAT1_Cyt	1.58837
80	2.8_1400	24.75	pSTAT1_Cyt	1.45718
80	2.8_1400	25	pSTAT1_Cyt	1.82421
80	2.8_1400	25.25	pSTAT1_Cyt	1.32696
80	2.8_1400	25.5	pSTAT1_Cyt	1.30952
80	2.8_1400	25.75	pSTAT1_Cyt	1.16688
80	2.8_1400	26	pSTAT1_Cyt	1.6471
80	1400_1400	24.5	pSTAT1_Cyt	0.379795
80	1400_1400	24.75	pSTAT1_Cyt	0.262828
80	1400_1400	25	pSTAT1_Cyt	0.816457
80	1400_1400	25.25	pSTAT1_Cyt	0.425913
80	1400_1400	25.5	pSTAT1_Cyt	0.439451
80	1400_1400	25.75	pSTAT1_Cyt	0.316597
80	1400_1400	26	pSTAT1_Cyt	0.284941
80	2.8_0	24	pSTAT1_Cyt	0.124695
80	1400_0	0.5	pSTAT1_Cyt	1.59604
80	1400_0	0.75	pSTAT1_Cyt	1.95951
80	1400_0	1	pSTAT1_Cyt	1.20046
80	1400_0	1.25	pSTAT1_Cyt	1.48844
80	1400_0	1.5	pSTAT1_Cyt	1.10758
80	1400_0	1.75	pSTAT1_Cyt	1.68018
80	1400_0	2	pSTAT1_Cyt	1.30477
80	1400_0	24	pSTAT1_Cyt	0.205015
80	0_0	0	pSTAT1_Cyt	0.0871166
83	2.8_1400	24.1667	pSTAT1_Cyt	1.19956
83	2.8_1400	24.3333	pSTAT1_Cyt	1.50833
83	2.8_1400	24.5	pSTAT1_Cyt	1.63547
83	2.8_1400	24.6667	pSTAT1_Cyt	1.65719
83	2.8_1400	24.8333	pSTAT1_Cyt	1.5848
83	2.8_1400	25	pSTAT1_Cyt	1.63119
83	2.8_1400	25.1667	pSTAT1_Cyt	0.929374
83	1400_1400	24.1667	pSTAT1_Cyt	0.218337
83	1400_1400	24.3333	pSTAT1_Cyt	0.301991
83	1400_1400	24.5	pSTAT1_Cyt	0.284993
83	1400_1400	24.6667	pSTAT1_Cyt	0.319829
83	1400_1400	24.8333	pSTAT1_Cyt	0.235684
83	1400_1400	25	pSTAT1_Cyt	1.3592
83	1400_1400	25.1667	pSTAT1_Cyt	0.25438
83	2.8_0	24	pSTAT1_Cyt	0.107585
83	1400_0	0.166667	pSTAT1_Cyt	1.40526
83	1400_0	0.333333	pSTAT1_Cyt	1.48563
83	1400_0	0.5	pSTAT1_Cyt	1.58259
83	1400_0	0.666667	pSTAT1_Cyt	1.42771
83	1400_0	0.833333	pSTAT1_Cyt	1.4418
83	1400_0	1	pSTAT1_Cyt	1.424
83	1400_0	1.16667	pSTAT1_Cyt	1.27651
83	1400_0	24	pSTAT1_Cyt	0.184817
83	0_0	0	pSTAT1_Cyt	0.543756
84	2.8_1400	24.1667	pSTAT1_Cyt	1.23942
84	2.8_1400	24.3333	pSTAT1_Cyt	1.53723
84	2.8_1400	24.5	pSTAT1_Cyt	1.70536
84	2.8_1400	24.6667	pSTAT1_Cyt	1.76378
84	2.8_1400	24.8333	pSTAT1_Cyt	1.59942
84	2.8_1400	25	pSTAT1_Cyt	1.60559
84	2.8_1400	25.1667	pSTAT1_Cyt	1.62588
84	1400_1400	24.1667	pSTAT1_Cyt	0.140715
84	1400_1400	24.3333	pSTAT1_Cyt	0.146635
84	1400_1400	24.5	pSTAT1_Cyt	0.206847
84	1400_1400	24.6667	pSTAT1_Cyt	0.211973
84	1400_1400	24.8333	pSTAT1_Cyt	0.158758
84	1400_1400	25	pSTAT1_Cyt	0.199235
84	1400_1400	25.1667	pSTAT1_Cyt	0.178278
84	2.8_0	24	pSTAT1_Cyt	0.0442089
84	1400_0	0.166667	pSTAT1_Cyt	2.07947
84	1400_0	0.333333	pSTAT1_Cyt	1.51742
84	1400_0	0.5	pSTAT1_Cyt	2.07799
84	1400_0	0.666667	pSTAT1_Cyt	1.62169
84	1400_0	0.833333	pSTAT1_Cyt	1.12839
84	1400_0	1	pSTAT1_Cyt	1.76376
84	1400_0	1.16667	pSTAT1_Cyt	1.29871
84	1400_0	24	pSTAT1_Cyt	0.107621
84	0_0	0	pSTAT1_Cyt	0.0416101
92	2.8_1400	24.5	pSTAT1_Cyt	1.8389
92	2.8_1400	25	pSTAT1_Cyt	1.74776
92	2.8_1400	26	pSTAT1_Cyt	1.13526
92	2.8_1400	27	pSTAT1_Cyt	0.81769
92	2.8_1400	28	pSTAT1_Cyt	0.361493
92	1_5000	24.5	pSTAT1_Cyt	1.70496
92	1_5000	25	pSTAT1_Cyt	1.38489
92	1_5000	26	pSTAT1_Cyt	1.34629
92	1_5000	27	pSTAT1_Cyt	1.21974
92	1_5000	28	pSTAT1_Cyt	0.741489
92	3_5000	24.5	pSTAT1_Cyt	1.63075
92	3_5000	25	pSTAT1_Cyt	1.50241
92	3_5000	26	pSTAT1_Cyt	1.00222
92	3_5000	27	pSTAT1_Cyt	0.654275
92	3_5000	28	pSTAT1_Cyt	0.359794
92	2.8_0	24	pSTAT1_Cyt	0.061722
92	0.28_0	24	pSTAT1_Cyt	0.0557277
92	0.84_0	24	pSTAT1_Cyt	0.0687138
92	1400_0	0.5	pSTAT1_Cyt	1.97015
92	1400_0	1	pSTAT1_Cyt	1.42894
92	1400_0	2	pSTAT1_Cyt	1.08081
92	1400_0	3	pSTAT1_Cyt	0.943212
92	1400_0	4	pSTAT1_Cyt	0.867091
92	0_0	0	pSTAT1_Cyt	0.0757322
1002	28_1400	24	pSTAT1_Cyt	0.076715
1002	28_1400	24.5	pSTAT1_Cyt	0.78316
1002	28_1400	25	pSTAT1_Cyt	0.887489
1002	28_1400	25.5	pSTAT1_Cyt	0.942196
1002	28_1400	26	pSTAT1_Cyt	1.06655
1002	28_1400	27	pSTAT1_Cyt	0.49842
1002	28_1400	28	pSTAT1_Cyt	0.424018
1002	2.8_1400	24	pSTAT1_Cyt	0.058764
1002	2.8_1400	24.5	pSTAT1_Cyt	1.52988
1002	2.8_1400	25	pSTAT1_Cyt	2.16603
1002	2.8_1400	25.5	pSTAT1_Cyt	2.00497
1002	2.8_1400	26	pSTAT1_Cyt	1.55191
1002	2.8_1400	27	pSTAT1_Cyt	0.55343
1002	2.8_1400	28	pSTAT1_Cyt	0.34745
1002	1400_0	0.5	pSTAT1_Cyt	1.6632
1002	1400_0	1	pSTAT1_Cyt	1.80465
1002	1400_0	1.5	pSTAT1_Cyt	1.3211
1002	1400_0	2	pSTAT1_Cyt	1.02535
1002	1400_0	3	pSTAT1_Cyt	1.28324
1002	1400_0	4	pSTAT1_Cyt	0.998097
1002	0_0	0	pSTAT1_Cyt	0.0133678
1003	28_1400	24	pSTAT1_Cyt	0.0881762
1003	28_1400	24.5	pSTAT1_Cyt	1.25215
1003	28_1400	25	pSTAT1_Cyt	0.857441
1003	28_1400	25.5	pSTAT1_Cyt	1.08174
1003	28_1400	26	pSTAT1_Cyt	1.11844
1003	28_1400	27	pSTAT1_Cyt	0.440722
1003	28_1400	28	pSTAT1_Cyt	0.382005
1003	2.8_1400	24	pSTAT1_Cyt	0.0639074
1003	2.8_1400	24.5	pSTAT1_Cyt	1.56658
1003	2.8_1400	25	pSTAT1_Cyt	2.32122
1003	2.8_1400	25.5	pSTAT1_Cyt	1.30818
1003	2.8_1400	26	pSTAT1_Cyt	1.23036
1003	2.8_1400	27	pSTAT1_Cyt	0.771453
1003	2.8_1400	28	pSTAT1_Cyt	0.375274
1003	1400_0	0.5	pSTAT1_Cyt	1.88467
1003	1400_0	1	pSTAT1_Cyt	1.66396
1003	1400_0	1.5	pSTAT1_Cyt	1.29532
1003	1400_0	2	pSTAT1_Cyt	1.00376
1003	1400_0	3	pSTAT1_Cyt	1.26263
1003	1400_0	4	pSTAT1_Cyt	1.00598
1003	0_0	0	pSTAT1_Cyt	0.0260334
44	1400_0	0.5	pSTAT1_Cyt	7.31235
44	1400_0	1	pSTAT1_Cyt	4.85835
44	1400_0	2	pSTAT1_Cyt	4.08382
44	1400_0	12	pSTAT1_Cyt	0.257308
44	1400_0	14	pSTAT1_Cyt	0.301575
44	1400_0	16	pSTAT1_Cyt	0.353954
44	1400_0	20	pSTAT1_Cyt	0.256462
44	1400_0	24	pSTAT1_Cyt	0.199088
44	0_0	0	pSTAT1_Cyt	0.0447819
44	0_0	0	pSTAT1_Cyt	0.0610494
44	0_0	0	pSTAT1_Cyt	0.0447256
44	0_0	0	pSTAT1_Cyt	0.0259276
44	0_0	0	pSTAT1_Cyt	0.0240929
44	0_0	0	pSTAT1_Cyt	0.0308988
44	0_0	0	pSTAT1_Cyt	0.0505941
44	0_0	0	pSTAT1_Cyt	0.021202
44	0_0	0	pSTAT1_Cyt	0.0327148
44	0_0	0	pSTAT1_Cyt	0.0411121
44.2	1400_0	0.5	pSTAT1_Cyt	3.30139
44.2	1400_0	1	pSTAT1_Cyt	3.0207
44.2	1400_0	2	pSTAT1_Cyt	2.0275
44.2	1400_0	12	pSTAT1_Cyt	0.28455
44.2	1400_0	12	pSTAT1_Cyt	0.503766
44.2	1400_0	14	pSTAT1_Cyt	0.293956
44.2	1400_0	16	pSTAT1_Cyt	0.461512
44.2	1400_0	20	pSTAT1_Cyt	0.396584
44.2	1400_0	24	pSTAT1_Cyt	0.385733
44.2	1400_0	24	pSTAT1_Cyt	0.246858
44.2	0_0	0	pSTAT1_Cyt	0.0774469
46	1400_0	0.5	pSTAT1_Cyt	0.338215
46	1400_0	1	pSTAT1_Cyt	2.03728
46	1400_0	2	pSTAT1_Cyt	0.023315
46	1400_0	12	pSTAT1_Cyt	1.43916
46	1400_0	16	pSTAT1_Cyt	0.371986
46	1400_0	20	pSTAT1_Cyt	0.0169922
46	1400_0	24	pSTAT1_Cyt	0.778441
46	USP18siRNA,1400_0	0.5	pSTAT1_Cyt	1.87464
46	USP18siRNA,1400_0	1	pSTAT1_Cyt	2.33522
46	USP18siRNA,1400_0	2	pSTAT1_Cyt	0.320913
46	USP18siRNA,1400_0	12	pSTAT1_Cyt	0.282779
46	USP18siRNA,1400_0	16	pSTAT1_Cyt	2.23039
46	USP18siRNA,1400_0	20	pSTAT1_Cyt	1.64284
46	USP18siRNA,1400_0	24	pSTAT1_Cyt	0.893801
46	0_0	0	pSTAT1_Cyt	0.880755
46	0_0	0	pSTAT1_Cyt	0.533275
46.2	1400_0	0.5	pSTAT1_Cyt	2.5686
46.2	1400_0	1	pSTAT1_Cyt	1.56114
46.2	1400_0	2	pSTAT1_Cyt	1.86555
46.2	1400_0	12	pSTAT1_Cyt	0.254727
46.2	1400_0	12	pSTAT1_Cyt	0.218477
46.2	1400_0	16	pSTAT1_Cyt	0.367242
46.2	1400_0	20	pSTAT1_Cyt	0.335739
46.2	1400_0	24	pSTAT1_Cyt	0.310127
46.2	USP18siRNA,1400_0	0.5	pSTAT1_Cyt	2.5133
46.2	USP18siRNA,1400_0	1	pSTAT1_Cyt	1.80758
46.2	USP18siRNA,1400_0	2	pSTAT1_Cyt	1.65523
46.2	USP18siRNA,1400_0	12	pSTAT1_Cyt	1.00928
46.2	USP18siRNA,1400_0	12	pSTAT1_Cyt	0.761644
46.2	USP18siRNA,1400_0	16	pSTAT1_Cyt	0.966897
46.2	USP18siRNA,1400_0	20	pSTAT1_Cyt	1.11941
46.2	USP18siRNA,1400_0	24	pSTAT1_Cyt	0.750794
46.2	USP18siRNA,1400_0	24	pSTAT1_Cyt	0.871925
46.2	0_0	0	pSTAT1_Cyt	0.0268168
46.2	0_0	0	pSTAT1_Cyt	0.0355224
50.1	1400_0	0.5	pSTAT1_Cyt	2.68315
50.1	1400_0	1	pSTAT1_Cyt	2.85058
50.1	1400_0	2	pSTAT1_Cyt	2.15824
50.1	1400_0	12	pSTAT1_Cyt	0.119031
50.1	1400_0	12	pSTAT1_Cyt	0.21285
50.1	1400_0	16	pSTAT1_Cyt	0.218056
50.1	1400_0	20	pSTAT1_Cyt	0.198673
50.1	1400_0	24	pSTAT1_Cyt	0.156719
50.1	1400_0	24	pSTAT1_Cyt	0.16836
[truncated: 11,531 more rows]

## Sheet: Explanation
Data from Huh7.5 cells stimulated with IFN alpha before processing
Each row represents a single data point
Explanation of columns:
Experiment/Scale	Experiment identifier, Measurements of the same experiment (e.g. same western blot) are comparable for each observable (same scaling factor)
Experimental Condition	Doses (in pM) of treatment with IFN alpha, First dose (at 0h) and second dose (at 24h) are separated by ''_'', A dose of 0 means that cells were left untreated
	Remark: A measurement with condition '0_x' at 24h is equal to a measurement with condition 'x_0' at 0h.
	'USP18siRNA' stands for USP18 inhibition experiment, 'USP18_OE' stands for USP18 overexpression
Time [hours]	Time point of the measurement in hours
Name of observable	The name of the measured target
Signal	Value of the measurement on an arbitrary scale
