# Supplementary material for: Disentangling molecular mechanisms regulating sensitization of interferon alpha signal transduction
Source: Mol Syst Biol. 2020 Jul 21;16(7):e8955. doi: 10.15252/msb.20198955 (PMC7373899; doi:10.15252/msb.20198955)
Supplement: Supplementary file 4 — Dataset EV2 [file MSB-16-e8955-s004.xlsx]

## Sheet: Data
Experimental Condition	Time [hours]	Name of observable	Value	Sigma
0_0	24	mc_USP18	2660.74	2180.08
2.8_0	24	mc_USP18	7343.85	3180.16
28_0	24	mc_USP18	9277.05	7004.94
1400_0	24	mc_USP18	55265.7	8323.19
0_0	24	mc_IRF9	15617.1	13647.3
2.8_0	24	mc_IRF9	42890.8	9381.44
28_0	24	mc_IRF9	46199.5	15962.3
1400_0	24	mc_IRF9	79447.4	10646.9
0_0	24	mc_STAT1	914680	123097
2.8_0	24	mc_STAT1	1.21672e+06	140358
28_0	24	mc_STAT1	1.44853e+06	140106
1400_0	24	mc_STAT1	1.88535e+06	120340
0_0	24	mc_STAT2	54195.2	12817.3
2.8_0	24	mc_STAT2	57474.6	5467.79
28_0	24	mc_STAT2	82692.6	14110.4
1400_0	24	mc_STAT2	185313	26017.4
0_0	0	IRF9_Cyt	-2.64369	0.120271
0.028_0	4	IRF9_Cyt	-2.67936	0.347893
0.28_0	4	IRF9_Cyt	-2.63268	0.265173
0.28_0	24	IRF9_Cyt	-1.03718	0.455428
2.8_0	0.5	IRF9_Cyt	-2.8975	0.329401
2.8_0	1	IRF9_Cyt	-2.4399	0.329401
2.8_0	2	IRF9_Cyt	-3.05535	0.231571
2.8_0	3	IRF9_Cyt	-2.17697	0.329401
2.8_0	4	IRF9_Cyt	-1.15163	0.193549
2.8_0	6	IRF9_Cyt	-0.220078	0.287073
2.8_0	8	IRF9_Cyt	0.347018	0.343776
2.8_0	10	IRF9_Cyt	0.92412	0.287073
2.8_0	12	IRF9_Cyt	0.81433	0.287073
2.8_0	24	IRF9_Cyt	1.11799	0.212121
28_0	0.5	IRF9_Cyt	-3.83872	0.329401
28_0	1	IRF9_Cyt	-2.94223	0.329401
28_0	2	IRF9_Cyt	-2.18079	0.248226
28_0	3	IRF9_Cyt	-0.715684	0.329401
28_0	4	IRF9_Cyt	-1.24175	0.200091
28_0	6	IRF9_Cyt	1.0065	0.332744
28_0	8	IRF9_Cyt	0.860304	0.455554
28_0	10	IRF9_Cyt	0.983057	0.279272
28_0	12	IRF9_Cyt	0.611506	0.332744
28_0	24	IRF9_Cyt	1.14539	0.328473
280_0	0.5	IRF9_Cyt	-2.90195	0.2449
280_0	1	IRF9_Cyt	-3.45241	0.2449
280_0	2	IRF9_Cyt	-1.87261	0.2449
280_0	3	IRF9_Cyt	-1.48355	0.2449
280_0	4	IRF9_Cyt	-0.61012	0.208616
280_0	24	IRF9_Cyt	1.20055	0.245083
2800_0	0.5	IRF9_Cyt	-3.22708	0.328027
2800_0	1	IRF9_Cyt	-3.15498	0.328027
2800_0	2	IRF9_Cyt	-2.48339	0.328027
2800_0	3	IRF9_Cyt	-0.859446	0.328027
2800_0	4	IRF9_Cyt	-0.290431	0.284607
280_1400	24.5	IRF9_Cyt	1.14204	0.245083
280_1400	25	IRF9_Cyt	1.21866	0.245083
280_1400	26	IRF9_Cyt	1.28207	0.245083
280_1400	27	IRF9_Cyt	1.31295	0.245083
280_1400	28	IRF9_Cyt	1.35554	0.245083
28_1400	24	IRF9_Cyt	1.82853	0.33017
28_1400	24.5	IRF9_Cyt	1.60415	0.246649
28_1400	25	IRF9_Cyt	1.51259	0.246649
28_1400	25.5	IRF9_Cyt	1.26377	0.33017
28_1400	26	IRF9_Cyt	1.32823	0.246649
28_1400	27	IRF9_Cyt	1.64052	0.246649
28_1400	28	IRF9_Cyt	2.00566	0.246649
2.8_1400	24	IRF9_Cyt	1.44492	0.33017
2.8_1400	24.1667	IRF9_Cyt	0.971888	0.335309
2.8_1400	24.3333	IRF9_Cyt	1.09293	0.335309
2.8_1400	24.5	IRF9_Cyt	0.862269	0.192167
2.8_1400	24.6667	IRF9_Cyt	1.13825	0.335309
2.8_1400	24.75	IRF9_Cyt	1.19692	0.452634
2.8_1400	24.8333	IRF9_Cyt	0.916526	0.335309
2.8_1400	25	IRF9_Cyt	1.12377	0.192167
2.8_1400	25.1667	IRF9_Cyt	1.01065	0.335309
2.8_1400	25.25	IRF9_Cyt	1.14057	0.452634
2.8_1400	25.5	IRF9_Cyt	0.967252	0.277605
2.8_1400	25.75	IRF9_Cyt	1.32675	0.452634
2.8_1400	26	IRF9_Cyt	0.924573	0.211728
2.8_1400	27	IRF9_Cyt	1.27624	0.226344
2.8_1400	28	IRF9_Cyt	0.513657	0.226344
0.28_1400	24.5	IRF9_Cyt	-1.32802	0.455428
0.28_1400	25	IRF9_Cyt	-1.00031	0.455428
0.28_1400	26	IRF9_Cyt	-0.905936	0.455428
0.28_1400	27	IRF9_Cyt	-0.0233453	0.455428
0.28_1400	28	IRF9_Cyt	-0.116859	0.455428
700_0	4	IRF9_Cyt	-0.681647	0.346283
0.84_0	24	IRF9_Cyt	0.160654	0.455428
8.4_0	2	IRF9_Cyt	-1.76774	0.452017
8.4_0	4	IRF9_Cyt	-0.10568	0.452017
8.4_0	6	IRF9_Cyt	1.31047	0.452017
8.4_0	8	IRF9_Cyt	0.967644	0.452017
8.4_0	10	IRF9_Cyt	1.00076	0.452017
8.4_0	12	IRF9_Cyt	1.2345	0.452017
0.84_1400	24.5	IRF9_Cyt	0.0682539	0.455428
0.84_1400	25	IRF9_Cyt	-0.126654	0.455428
0.84_1400	26	IRF9_Cyt	0.344183	0.455428
0.84_1400	27	IRF9_Cyt	0.247642	0.455428
0.84_1400	28	IRF9_Cyt	0.456255	0.455428
14_0	4	IRF9_Cyt	-1.02491	0.347893
140_0	4	IRF9_Cyt	-0.607343	0.265173
140_0	24	IRF9_Cyt	1.38872	0.449003
1400_0	0.166667	IRF9_Cyt	-3.26597	0.335309
1400_0	0.333333	IRF9_Cyt	-2.85486	0.335309
1400_0	0.5	IRF9_Cyt	-2.80681	0.127844
1400_0	0.666667	IRF9_Cyt	-3.02589	0.335309
1400_0	0.75	IRF9_Cyt	-3.15014	0.452634
1400_0	0.833333	IRF9_Cyt	-3.61786	0.335309
1400_0	1	IRF9_Cyt	-2.84354	0.127844
1400_0	1.16667	IRF9_Cyt	-2.33427	0.335309
1400_0	1.25	IRF9_Cyt	-2.80822	0.452634
1400_0	1.5	IRF9_Cyt	-2.42064	0.277605
1400_0	1.75	IRF9_Cyt	-3.04437	0.452634
1400_0	2	IRF9_Cyt	-1.953	0.127806
1400_0	3	IRF9_Cyt	-1.42766	0.133734
1400_0	4	IRF9_Cyt	-0.556052	0.130924
1400_0	6	IRF9_Cyt	0.672192	0.211094
1400_0	8	IRF9_Cyt	1.36288	0.452017
1400_0	10	IRF9_Cyt	1.18949	0.279272
1400_0	12	IRF9_Cyt	1.27652	0.176304
1400_0	14	IRF9_Cyt	0.751562	0.331092
1400_0	16	IRF9_Cyt	1.27041	0.212765
1400_0	20	IRF9_Cyt	1.47403	0.212765
1400_0	24	IRF9_Cyt	1.56324	0.132282
1400_0	26	IRF9_Cyt	1.38806	0.214372
1400_0	28	IRF9_Cyt	1.16013	0.244059
1400_0	30	IRF9_Cyt	1.36626	0.214372
14000_0	4	IRF9_Cyt	-0.602114	0.265173
1400_2800	24.5	IRF9_Cyt	1.25831	0.328027
1400_2800	25	IRF9_Cyt	1.63042	0.328027
1400_2800	26	IRF9_Cyt	1.07185	0.328027
1400_2800	27	IRF9_Cyt	1.20797	0.328027
1400_2800	28	IRF9_Cyt	1.59893	0.328027
1400_1400	24.1667	IRF9_Cyt	1.73798	0.335309
1400_1400	24.3333	IRF9_Cyt	1.97383	0.335309
1400_1400	24.5	IRF9_Cyt	1.61042	0.14776
1400_1400	24.6667	IRF9_Cyt	2.06798	0.335309
1400_1400	24.75	IRF9_Cyt	2.31357	0.452634
1400_1400	24.8333	IRF9_Cyt	1.89092	0.335309
1400_1400	25	IRF9_Cyt	1.60332	0.145688
1400_1400	25.1667	IRF9_Cyt	1.69177	0.335309
1400_1400	25.25	IRF9_Cyt	2.17185	0.452634
1400_1400	25.5	IRF9_Cyt	2.368	0.452634
1400_1400	25.75	IRF9_Cyt	2.07363	0.452634
1400_1400	26	IRF9_Cyt	1.57571	0.149651
1400_1400	27	IRF9_Cyt	1.53421	0.152134
1400_1400	28	IRF9_Cyt	1.41022	0.152134
1400_1400	30	IRF9_Cyt	1.29813	0.257565
140_1400	24.5	IRF9_Cyt	1.08435	0.449003
140_1400	25	IRF9_Cyt	1.41617	0.449003
140_1400	26	IRF9_Cyt	1.20477	0.449003
140_1400	27	IRF9_Cyt	1.20964	0.449003
140_1400	28	IRF9_Cyt	1.30595	0.449003
USP18_OE,1400_0	24	IRF9_Cyt	-3.13342	0.272842
USP18_OE,1400_0	24.5	IRF9_Cyt	-3.32299	0.272842
USP18_OE,1400_0	25	IRF9_Cyt	-2.966	0.272842
USP18_OE,1400_0	26	IRF9_Cyt	-2.16921	0.272842
USP18_OE,1400_0	27	IRF9_Cyt	-1.75671	0.272842
USP18_OE,1400_0	28	IRF9_Cyt	-0.960805	0.272842
USP18siRNA,1400_0	0.5	IRF9_Cyt	-2.86615	0.212286
USP18siRNA,1400_0	1	IRF9_Cyt	-2.54948	0.212286
USP18siRNA,1400_0	2	IRF9_Cyt	-1.72644	0.212286
USP18siRNA,1400_0	3	IRF9_Cyt	-1.69597	0.330545
USP18siRNA,1400_0	4	IRF9_Cyt	-0.307327	0.276651
USP18siRNA,1400_0	6	IRF9_Cyt	0.186476	0.330324
USP18siRNA,1400_0	12	IRF9_Cyt	1.53548	0.216521
USP18siRNA,1400_0	16	IRF9_Cyt	1.66113	0.248002
USP18siRNA,1400_0	20	IRF9_Cyt	1.46101	0.248002
USP18siRNA,1400_0	24	IRF9_Cyt	1.59647	0.173009
USP18siRNA,1400_0	26	IRF9_Cyt	1.55887	0.299639
USP18siRNA,1400_0	28	IRF9_Cyt	1.46739	0.299639
USP18siRNA,1400_0	30	IRF9_Cyt	1.77454	0.299639
USP18siRNA,1400_1400	24.5	IRF9_Cyt	1.85359	0.276651
USP18siRNA,1400_1400	25	IRF9_Cyt	1.7726	0.276651
USP18siRNA,1400_1400	26	IRF9_Cyt	1.90734	0.276651
USP18siRNA,1400_1400	27	IRF9_Cyt	1.85845	0.330545
USP18siRNA,1400_1400	28	IRF9_Cyt	1.46288	0.330324
USP18siRNA,1400_1400	30	IRF9_Cyt	1.69202	0.330324
0_0	0	IRF9_Nuc	-3.02131	0.128145
0.28_0	24	IRF9_Nuc	-1.57957	0.483705
2.8_0	0.5	IRF9_Nuc	-2.8905	0.349782
2.8_0	1	IRF9_Nuc	-2.47943	0.349782
2.8_0	2	IRF9_Nuc	-2.40199	0.246748
2.8_0	3	IRF9_Nuc	-1.73299	0.349782
2.8_0	4	IRF9_Nuc	-1.35656	0.246748
2.8_0	6	IRF9_Nuc	-0.371023	0.306094
2.8_0	8	IRF9_Nuc	-0.610205	0.366467
2.8_0	10	IRF9_Nuc	-0.421371	0.306094
2.8_0	12	IRF9_Nuc	-0.517049	0.306094
2.8_0	24	IRF9_Nuc	0.193097	0.225336
28_0	0.5	IRF9_Nuc	-2.25136	0.349782
28_0	1	IRF9_Nuc	-2.65686	0.349782
28_0	2	IRF9_Nuc	-1.86736	0.264156
28_0	3	IRF9_Nuc	-1.55475	0.349782
28_0	4	IRF9_Nuc	-0.910313	0.264156
28_0	6	IRF9_Nuc	-0.205878	0.354275
28_0	8	IRF9_Nuc	0.54966	0.48485
28_0	10	IRF9_Nuc	0.44087	0.297152
28_0	12	IRF9_Nuc	-0.896684	0.354275
28_0	24	IRF9_Nuc	0.0463861	0.348877
280_0	0.5	IRF9_Nuc	-2.13684	0.260203
280_0	1	IRF9_Nuc	-2.87757	0.260203
280_0	2	IRF9_Nuc	-1.69636	0.260203
280_0	3	IRF9_Nuc	-1.44992	0.260203
280_0	4	IRF9_Nuc	-0.577766	0.260203
280_0	24	IRF9_Nuc	0.265551	0.260319
2800_0	0.5	IRF9_Nuc	-3.41482	0.348277
2800_0	1	IRF9_Nuc	-2.88476	0.348277
2800_0	2	IRF9_Nuc	-1.61019	0.348277
2800_0	3	IRF9_Nuc	-0.499638	0.348277
2800_0	4	IRF9_Nuc	0.337234	0.475621
280_1400	24.5	IRF9_Nuc	0.600622	0.260319
280_1400	25	IRF9_Nuc	0.852236	0.260319
280_1400	26	IRF9_Nuc	0.822397	0.260319
280_1400	27	IRF9_Nuc	0.493012	0.260319
280_1400	28	IRF9_Nuc	0.751941	0.260319
28_1400	24	IRF9_Nuc	0.567356	0.35068
28_1400	24.5	IRF9_Nuc	0.609491	0.261983
28_1400	25	IRF9_Nuc	0.891828	0.261983
28_1400	25.5	IRF9_Nuc	0.814898	0.35068
28_1400	26	IRF9_Nuc	0.37756	0.261983
28_1400	27	IRF9_Nuc	0.632385	0.261983
28_1400	28	IRF9_Nuc	0.833372	0.261983
2.8_1400	24	IRF9_Nuc	0.0550493	0.35068
2.8_1400	24.1667	IRF9_Nuc	0.467	0.356179
2.8_1400	24.3333	IRF9_Nuc	0.109303	0.356179
2.8_1400	24.5	IRF9_Nuc	0.762079	0.204141
2.8_1400	24.6667	IRF9_Nuc	0.840104	0.356179
2.8_1400	24.75	IRF9_Nuc	1.21836	0.480752
2.8_1400	24.8333	IRF9_Nuc	-0.199187	0.356179
2.8_1400	25	IRF9_Nuc	0.667285	0.204141
2.8_1400	25.1667	IRF9_Nuc	0.580481	0.356179
2.8_1400	25.25	IRF9_Nuc	0.860171	0.480752
2.8_1400	25.5	IRF9_Nuc	-0.0587621	0.29486
2.8_1400	25.75	IRF9_Nuc	0.58048	0.480752
2.8_1400	26	IRF9_Nuc	0.175717	0.224902
2.8_1400	27	IRF9_Nuc	0.852268	0.240421
2.8_1400	28	IRF9_Nuc	0.587958	0.240421
0.28_1400	24.5	IRF9_Nuc	-0.432706	0.483705
0.28_1400	25	IRF9_Nuc	-1.23275	0.483705
0.28_1400	26	IRF9_Nuc	-0.482781	0.483705
0.28_1400	27	IRF9_Nuc	-0.266205	0.483705
0.28_1400	28	IRF9_Nuc	0.779891	0.483705
0.84_0	24	IRF9_Nuc	-0.469577	0.483705
8.4_0	2	IRF9_Nuc	-2.07652	0.480114
8.4_0	4	IRF9_Nuc	-1.34476	0.480114
8.4_0	6	IRF9_Nuc	0.131574	0.480114
8.4_0	8	IRF9_Nuc	-0.10472	0.480114
8.4_0	10	IRF9_Nuc	-0.374378	0.480114
8.4_0	12	IRF9_Nuc	0.139206	0.480114
0.84_1400	24.5	IRF9_Nuc	0.111727	0.483705
0.84_1400	25	IRF9_Nuc	0.128657	0.483705
0.84_1400	26	IRF9_Nuc	-0.222648	0.483705
0.84_1400	27	IRF9_Nuc	0.420167	0.483705
0.84_1400	28	IRF9_Nuc	0.104072	0.483705
140_0	24	IRF9_Nuc	0.395443	0.476885
1400_0	0.166667	IRF9_Nuc	-2.45345	0.356179
1400_0	0.333333	IRF9_Nuc	-2.48171	0.356179
1400_0	0.5	IRF9_Nuc	-3.07689	0.136351
1400_0	0.666667	IRF9_Nuc	-2.76832	0.356179
1400_0	0.75	IRF9_Nuc	-2.79752	0.480752
1400_0	0.833333	IRF9_Nuc	-2.68226	0.356179
1400_0	1	IRF9_Nuc	-2.86158	0.13583
1400_0	1.16667	IRF9_Nuc	-2.45693	0.356179
1400_0	1.25	IRF9_Nuc	-3.08612	0.480752
1400_0	1.5	IRF9_Nuc	-2.42984	0.29486
1400_0	1.75	IRF9_Nuc	-2.62358	0.480752
1400_0	2	IRF9_Nuc	-1.74176	0.135332
1400_0	3	IRF9_Nuc	-0.854407	0.142093
1400_0	4	IRF9_Nuc	-0.326597	0.141215
1400_0	6	IRF9_Nuc	-0.420262	0.224268
1400_0	8	IRF9_Nuc	0.194216	0.480114
1400_0	10	IRF9_Nuc	0.618671	0.297152
1400_0	12	IRF9_Nuc	0.708609	0.187548
1400_0	14	IRF9_Nuc	1.33174	0.351687
1400_0	16	IRF9_Nuc	0.709392	0.226443
1400_0	20	IRF9_Nuc	0.747525	0.226443
1400_0	24	IRF9_Nuc	0.743531	0.141421
1400_0	26	IRF9_Nuc	0.748702	0.227786
1400_0	28	IRF9_Nuc	0.51414	0.259205
1400_0	30	IRF9_Nuc	0.298877	0.227786
1400_2800	24.5	IRF9_Nuc	0.964181	0.348277
1400_2800	25	IRF9_Nuc	0.412562	0.348277
1400_2800	26	IRF9_Nuc	0.653694	0.348277
1400_2800	27	IRF9_Nuc	1.33702	0.348277
1400_2800	28	IRF9_Nuc	0.840165	0.348277
1400_1400	24.1667	IRF9_Nuc	0.926496	0.356179
1400_1400	24.3333	IRF9_Nuc	1.01066	0.356179
1400_1400	24.5	IRF9_Nuc	0.799277	0.160141
1400_1400	24.6667	IRF9_Nuc	0.831158	0.356179
1400_1400	24.75	IRF9_Nuc	0.81859	0.480752
1400_1400	24.8333	IRF9_Nuc	0.636832	0.356179
1400_1400	25	IRF9_Nuc	0.744591	0.15474
1400_1400	25.1667	IRF9_Nuc	0.881979	0.356179
1400_1400	25.25	IRF9_Nuc	1.33012	0.480752
1400_1400	25.5	IRF9_Nuc	0.653523	0.480752
1400_1400	25.75	IRF9_Nuc	1.33962	0.480752
1400_1400	26	IRF9_Nuc	0.843806	0.158941
1400_1400	27	IRF9_Nuc	0.623945	0.161574
1400_1400	28	IRF9_Nuc	0.922162	0.161574
1400_1400	30	IRF9_Nuc	0.563727	0.273631
140_1400	24.5	IRF9_Nuc	1.10904	0.476885
140_1400	25	IRF9_Nuc	0.355191	0.476885
140_1400	26	IRF9_Nuc	0.943043	0.476885
140_1400	27	IRF9_Nuc	1.45231	0.476885
140_1400	28	IRF9_Nuc	0.488417	0.476885
USP18_OE,1400_0	24	IRF9_Nuc	-3.00811	0.289801
USP18_OE,1400_0	24.5	IRF9_Nuc	-2.97157	0.289801
USP18_OE,1400_0	25	IRF9_Nuc	-2.96368	0.289801
USP18_OE,1400_0	26	IRF9_Nuc	-2.78645	0.289801
USP18_OE,1400_0	27	IRF9_Nuc	-1.37372	0.289801
USP18_OE,1400_0	28	IRF9_Nuc	0.309932	0.289801
USP18siRNA,1400_0	0.5	IRF9_Nuc	-2.90175	0.225884
USP18siRNA,1400_0	1	IRF9_Nuc	-3.07172	0.225884
USP18siRNA,1400_0	2	IRF9_Nuc	-1.28409	0.225884
USP18siRNA,1400_0	3	IRF9_Nuc	-0.833599	0.350837
USP18siRNA,1400_0	4	IRF9_Nuc	-0.0924575	0.29383
USP18siRNA,1400_0	6	IRF9_Nuc	0.314744	0.350855
USP18siRNA,1400_0	12	IRF9_Nuc	1.26531	0.230563
USP18siRNA,1400_0	16	IRF9_Nuc	0.956124	0.264162
USP18siRNA,1400_0	20	IRF9_Nuc	1.08332	0.264162
USP18siRNA,1400_0	24	IRF9_Nuc	0.701441	0.184073
USP18siRNA,1400_0	26	IRF9_Nuc	1.48392	0.317884
USP18siRNA,1400_0	28	IRF9_Nuc	1.09615	0.317884
USP18siRNA,1400_0	30	IRF9_Nuc	0.720512	0.317884
USP18siRNA,1400_1400	24.5	IRF9_Nuc	0.521923	0.29383
USP18siRNA,1400_1400	25	IRF9_Nuc	0.927379	0.29383
USP18siRNA,1400_1400	26	IRF9_Nuc	1.5148	0.29383
USP18siRNA,1400_1400	27	IRF9_Nuc	0.562654	0.29383
USP18siRNA,1400_1400	28	IRF9_Nuc	0.233958	0.350855
USP18siRNA,1400_1400	30	IRF9_Nuc	0.94215	0.350855
0_0	0	pSTAT1_Cyt	-1.50622	0.108773
0.028_0	1	pSTAT1_Cyt	-0.915233	0.318225
0.028_0	4	pSTAT1_Cyt	-2.82977	0.317755
0.28_0	1	pSTAT1_Cyt	-0.797236	0.242088
0.28_0	4	pSTAT1_Cyt	-1.08378	0.242129
0.28_0	24	pSTAT1_Cyt	-1.19425	0.416168
2.8_0	0.5	pSTAT1_Cyt	0.186093	0.29997
2.8_0	1	pSTAT1_Cyt	0.337533	0.202923
2.8_0	2	pSTAT1_Cyt	-0.39787	0.211087
2.8_0	3	pSTAT1_Cyt	-0.0227247	0.29997
2.8_0	4	pSTAT1_Cyt	-0.36352	0.176429
2.8_0	6	pSTAT1_Cyt	-0.883717	0.262107
2.8_0	8	pSTAT1_Cyt	-1.20453	0.313956
2.8_0	10	pSTAT1_Cyt	-1.08828	0.262107
2.8_0	12	pSTAT1_Cyt	-1.05634	0.262107
2.8_0	24	pSTAT1_Cyt	-0.970858	0.193806
28_0	0.5	pSTAT1_Cyt	1.73399	0.29997
28_0	1	pSTAT1_Cyt	1.58061	0.202923
28_0	2	pSTAT1_Cyt	1.20213	0.22625
28_0	3	pSTAT1_Cyt	0.970919	0.29997
28_0	4	pSTAT1_Cyt	0.622111	0.182401
28_0	6	pSTAT1_Cyt	-0.508674	0.303877
28_0	8	pSTAT1_Cyt	-1.0109	0.41615
28_0	10	pSTAT1_Cyt	-1.15979	0.254974
28_0	12	pSTAT1_Cyt	-1.08833	0.303877
28_0	24	pSTAT1_Cyt	-0.648759	0.300147
280_0	0.5	pSTAT1_Cyt	1.71199	0.192532
280_0	1	pSTAT1_Cyt	2.14159	0.167306
280_0	2	pSTAT1_Cyt	1.47542	0.192532
280_0	3	pSTAT1_Cyt	1.73552	0.223095
280_0	4	pSTAT1_Cyt	1.06709	0.190163
280_0	24	pSTAT1_Cyt	-0.801594	0.223808
2800_0	0.5	pSTAT1_Cyt	2.0851	0.225026
2800_0	1	pSTAT1_Cyt	2.15912	0.19577
2800_0	2	pSTAT1_Cyt	1.67652	0.225026
2800_0	3	pSTAT1_Cyt	1.62724	0.298564
2800_0	4	pSTAT1_Cyt	1.79196	0.259847
280_1400	24.5	pSTAT1_Cyt	0.188672	0.223808
280_1400	25	pSTAT1_Cyt	0.657345	0.223808
280_1400	26	pSTAT1_Cyt	0.73024	0.223808
280_1400	27	pSTAT1_Cyt	0.439162	0.223808
280_1400	28	pSTAT1_Cyt	0.2913	0.223808
28_1400	24	pSTAT1_Cyt	-0.764084	0.301699
28_1400	24.5	pSTAT1_Cyt	1.67084	0.22537
28_1400	25	pSTAT1_Cyt	1.81546	0.22537
28_1400	25.5	pSTAT1_Cyt	1.74347	0.301699
28_1400	26	pSTAT1_Cyt	1.76923	0.22537
28_1400	27	pSTAT1_Cyt	0.877078	0.22537
28_1400	28	pSTAT1_Cyt	0.790182	0.22537
2.8_1400	24	pSTAT1_Cyt	-1.05832	0.301699
2.8_1400	24.1667	pSTAT1_Cyt	1.69914	0.306379
2.8_1400	24.3333	pSTAT1_Cyt	1.92133	0.306379
2.8_1400	24.5	pSTAT1_Cyt	2.11141	0.17557
2.8_1400	24.6667	pSTAT1_Cyt	2.03713	0.306379
2.8_1400	24.75	pSTAT1_Cyt	1.8595	0.413612
2.8_1400	24.8333	pSTAT1_Cyt	1.96589	0.306379
2.8_1400	25	pSTAT1_Cyt	2.2528	0.17557
2.8_1400	25.1667	pSTAT1_Cyt	1.70724	0.306379
2.8_1400	25.25	pSTAT1_Cyt	1.76588	0.413612
2.8_1400	25.5	pSTAT1_Cyt	2.06161	0.253659
2.8_1400	25.75	pSTAT1_Cyt	1.63732	0.413612
2.8_1400	26	pSTAT1_Cyt	1.91173	0.193453
2.8_1400	27	pSTAT1_Cyt	1.31037	0.206812
2.8_1400	28	pSTAT1_Cyt	0.692117	0.206812
0.28_1400	24.5	pSTAT1_Cyt	2.22657	0.416168
0.28_1400	25	pSTAT1_Cyt	2.01865	0.416168
0.28_1400	26	pSTAT1_Cyt	1.99038	0.416168
0.28_1400	27	pSTAT1_Cyt	1.89167	0.416168
0.28_1400	28	pSTAT1_Cyt	1.39394	0.416168
700_0	1	pSTAT1_Cyt	1.93448	0.315523
700_0	4	pSTAT1_Cyt	1.61394	0.316305
0.84_0	24	pSTAT1_Cyt	-0.984774	0.416168
8.4_0	2	pSTAT1_Cyt	1.09214	0.412905
8.4_0	4	pSTAT1_Cyt	0.852493	0.412905
8.4_0	6	pSTAT1_Cyt	-0.569839	0.412905
8.4_0	8	pSTAT1_Cyt	-0.775293	0.412905
8.4_0	10	pSTAT1_Cyt	-0.822877	0.412905
8.4_0	12	pSTAT1_Cyt	-1.07169	0.412905
0.84_1400	24.5	pSTAT1_Cyt	2.18207	0.416168
0.84_1400	25	pSTAT1_Cyt	2.1001	0.416168
0.84_1400	26	pSTAT1_Cyt	1.69525	0.416168
0.84_1400	27	pSTAT1_Cyt	1.2688	0.416168
0.84_1400	28	pSTAT1_Cyt	0.670808	0.416168
14_0	1	pSTAT1_Cyt	1.24832	0.318225
14_0	4	pSTAT1_Cyt	0.765254	0.317755
140_0	1	pSTAT1_Cyt	1.94362	0.242088
140_0	4	pSTAT1_Cyt	1.13882	0.242129
140_0	24	pSTAT1_Cyt	-0.436288	0.410299
1400_0	0.166667	pSTAT1_Cyt	2.037	0.306379
1400_0	0.333333	pSTAT1_Cyt	1.90727	0.306379
1400_0	0.5	pSTAT1_Cyt	2.43703	0.115985
1400_0	0.666667	pSTAT1_Cyt	1.92061	0.306379
1400_0	0.75	pSTAT1_Cyt	2.15568	0.413612
1400_0	0.833333	pSTAT1_Cyt	1.74418	0.306379
1400_0	1	pSTAT1_Cyt	2.25189	0.114956
1400_0	1.16667	pSTAT1_Cyt	1.75359	0.306379
1400_0	1.25	pSTAT1_Cyt	1.88072	0.413612
1400_0	1.5	pSTAT1_Cyt	1.86343	0.253659
1400_0	1.75	pSTAT1_Cyt	2.00189	0.413612
1400_0	2	pSTAT1_Cyt	1.97209	0.115962
1400_0	3	pSTAT1_Cyt	1.86947	0.122166
1400_0	4	pSTAT1_Cyt	1.60612	0.119578
1400_0	6	pSTAT1_Cyt	0.919352	0.192835
1400_0	8	pSTAT1_Cyt	-0.50047	0.412905
1400_0	10	pSTAT1_Cyt	-0.372329	0.254974
1400_0	12	pSTAT1_Cyt	0.189943	0.16097
1400_0	14	pSTAT1_Cyt	0.0808078	0.302466
1400_0	16	pSTAT1_Cyt	0.271109	0.194322
1400_0	20	pSTAT1_Cyt	-0.195528	0.194322
1400_0	24	pSTAT1_Cyt	-0.16719	0.119836
1400_0	26	pSTAT1_Cyt	-0.464359	0.195823
1400_0	28	pSTAT1_Cyt	0.0896984	0.223028
1400_0	30	pSTAT1_Cyt	-0.473958	0.195823
14000_0	1	pSTAT1_Cyt	2.12984	0.242088
14000_0	4	pSTAT1_Cyt	1.70275	0.242129
1400_2800	24.5	pSTAT1_Cyt	-0.210256	0.298564
1400_2800	25	pSTAT1_Cyt	0.215722	0.298564
1400_2800	26	pSTAT1_Cyt	0.298577	0.298564
1400_2800	27	pSTAT1_Cyt	0.176711	0.298564
1400_2800	28	pSTAT1_Cyt	-0.00951042	0.298564
1400_1400	24.1667	pSTAT1_Cyt	-0.240531	0.306379
1400_1400	24.3333	pSTAT1_Cyt	-0.0577457	0.306379
1400_1400	24.5	pSTAT1_Cyt	0.188359	0.134987
1400_1400	24.6667	pSTAT1_Cyt	0.155205	0.306379
1400_1400	24.75	pSTAT1_Cyt	0.146734	0.413612
1400_1400	24.8333	pSTAT1_Cyt	-0.14198	0.306379
1400_1400	25	pSTAT1_Cyt	0.364305	0.133094
1400_1400	25.1667	pSTAT1_Cyt	-0.0458313	0.306379
1400_1400	25.25	pSTAT1_Cyt	0.629469	0.413612
1400_1400	25.5	pSTAT1_Cyt	0.66076	0.413612
1400_1400	25.75	pSTAT1_Cyt	0.332864	0.413612
1400_1400	26	pSTAT1_Cyt	0.308982	0.136709
1400_1400	27	pSTAT1_Cyt	0.169463	0.138974
1400_1400	28	pSTAT1_Cyt	0.0496922	0.138974
1400_1400	30	pSTAT1_Cyt	-0.193739	0.235283
140_1400	24.5	pSTAT1_Cyt	0.683869	0.410299
140_1400	25	pSTAT1_Cyt	0.948937	0.410299
140_1400	26	pSTAT1_Cyt	0.738595	0.410299
140_1400	27	pSTAT1_Cyt	0.616879	0.410299
140_1400	28	pSTAT1_Cyt	-1.3495	0.410299
USP18_OE,1400_0	24	pSTAT1_Cyt	-2.01994	0.249311
USP18_OE,1400_0	24.5	pSTAT1_Cyt	1.8736	0.249311
USP18_OE,1400_0	25	pSTAT1_Cyt	2.13682	0.249311
USP18_OE,1400_0	26	pSTAT1_Cyt	1.86545	0.249311
USP18_OE,1400_0	27	pSTAT1_Cyt	1.60061	0.249311
USP18_OE,1400_0	28	pSTAT1_Cyt	1.57008	0.249311
USP18siRNA,1400_0	0.5	pSTAT1_Cyt	2.63562	0.193913
USP18siRNA,1400_0	1	pSTAT1_Cyt	2.55858	0.193913
USP18siRNA,1400_0	2	pSTAT1_Cyt	2.05011	0.193913
USP18siRNA,1400_0	3	pSTAT1_Cyt	2.43582	0.302026
USP18siRNA,1400_0	4	pSTAT1_Cyt	1.48787	0.25278
USP18siRNA,1400_0	6	pSTAT1_Cyt	2.01171	0.301832
USP18siRNA,1400_0	12	pSTAT1_Cyt	1.23946	0.197771
USP18siRNA,1400_0	16	pSTAT1_Cyt	1.6912	0.22655
USP18siRNA,1400_0	20	pSTAT1_Cyt	1.57384	0.22655
USP18siRNA,1400_0	24	pSTAT1_Cyt	1.3592	0.158028
USP18siRNA,1400_0	26	pSTAT1_Cyt	1.32894	0.273764
USP18siRNA,1400_0	28	pSTAT1_Cyt	1.16709	0.273764
USP18siRNA,1400_0	30	pSTAT1_Cyt	0.841148	0.273764
USP18siRNA,1400_1400	24.5	pSTAT1_Cyt	1.26938	0.25278
USP18siRNA,1400_1400	25	pSTAT1_Cyt	2.00684	0.25278
USP18siRNA,1400_1400	26	pSTAT1_Cyt	1.63096	0.25278
USP18siRNA,1400_1400	27	pSTAT1_Cyt	1.59763	0.302026
USP18siRNA,1400_1400	28	pSTAT1_Cyt	1.84818	0.301832
USP18siRNA,1400_1400	30	pSTAT1_Cyt	1.09101	0.301832
0_0	0	pSTAT1_Nuc	-2.15639	0.0811247
0.28_0	24	pSTAT1_Nuc	-1.66515	0.308037
2.8_0	0.5	pSTAT1_Nuc	0.165858	0.222491
2.8_0	1	pSTAT1_Nuc	-0.507301	0.222491
2.8_0	2	pSTAT1_Nuc	0.0177267	0.156989
2.8_0	3	pSTAT1_Nuc	0.149738	0.222491
2.8_0	4	pSTAT1_Nuc	-0.260051	0.156989
2.8_0	6	pSTAT1_Nuc	-0.058651	0.194847
2.8_0	8	pSTAT1_Nuc	-2.14907	0.233307
2.8_0	10	pSTAT1_Nuc	-2.11647	0.194847
2.8_0	12	pSTAT1_Nuc	-1.87539	0.194847
2.8_0	24	pSTAT1_Nuc	-1.1504	0.143499
28_0	0.5	pSTAT1_Nuc	1.6403	0.222491
28_0	1	pSTAT1_Nuc	0.135184	0.222491
28_0	2	pSTAT1_Nuc	1.7273	0.168064
28_0	3	pSTAT1_Nuc	1.7156	0.222491
28_0	4	pSTAT1_Nuc	1.90823	0.168064
28_0	6	pSTAT1_Nuc	0.374133	0.225542
28_0	8	pSTAT1_Nuc	-2.12899	0.308714
28_0	10	pSTAT1_Nuc	-1.603	0.189147
28_0	12	pSTAT1_Nuc	-2.32677	0.225542
28_0	24	pSTAT1_Nuc	-0.486032	0.222173
280_0	0.5	pSTAT1_Nuc	2.11867	0.142758
280_0	1	pSTAT1_Nuc	2.04797	0.142758
280_0	2	pSTAT1_Nuc	1.51938	0.142758
280_0	3	pSTAT1_Nuc	1.84516	0.165426
280_0	4	pSTAT1_Nuc	2.08791	0.165426
280_0	24	pSTAT1_Nuc	-0.170756	0.165698
2800_0	0.5	pSTAT1_Nuc	2.18035	0.166807
2800_0	1	pSTAT1_Nuc	2.15313	0.166807
2800_0	2	pSTAT1_Nuc	1.89101	0.166807
2800_0	3	pSTAT1_Nuc	2.00152	0.221211
2800_0	4	pSTAT1_Nuc	2.08361	0.302483
280_1400	24.5	pSTAT1_Nuc	1.0874	0.165698
280_1400	25	pSTAT1_Nuc	1.14201	0.165698
280_1400	26	pSTAT1_Nuc	1.16853	0.165698
280_1400	27	pSTAT1_Nuc	0.873851	0.165698
280_1400	28	pSTAT1_Nuc	0.712513	0.165698
28_1400	24	pSTAT1_Nuc	-0.933424	0.223321
28_1400	24.5	pSTAT1_Nuc	1.89428	0.166836
28_1400	25	pSTAT1_Nuc	2.09905	0.166836
28_1400	25.5	pSTAT1_Nuc	2.1448	0.223321
28_1400	26	pSTAT1_Nuc	1.95126	0.166836
28_1400	27	pSTAT1_Nuc	1.15413	0.166836
28_1400	28	pSTAT1_Nuc	0.81731	0.166836
2.8_1400	24	pSTAT1_Nuc	-1.09585	0.223321
2.8_1400	24.1667	pSTAT1_Nuc	1.93789	0.226822
2.8_1400	24.3333	pSTAT1_Nuc	2.41485	0.226822
2.8_1400	24.5	pSTAT1_Nuc	2.52633	0.130001
2.8_1400	24.6667	pSTAT1_Nuc	2.42084	0.226822
2.8_1400	24.75	pSTAT1_Nuc	3.07883	0.306157
2.8_1400	24.8333	pSTAT1_Nuc	2.07536	0.226822
2.8_1400	25	pSTAT1_Nuc	2.51265	0.130001
2.8_1400	25.1667	pSTAT1_Nuc	2.40624	0.226822
2.8_1400	25.25	pSTAT1_Nuc	2.68126	0.306157
2.8_1400	25.5	pSTAT1_Nuc	2.16591	0.187774
2.8_1400	25.75	pSTAT1_Nuc	2.36962	0.306157
2.8_1400	26	pSTAT1_Nuc	1.99004	0.143222
2.8_1400	27	pSTAT1_Nuc	1.7909	0.153104
2.8_1400	28	pSTAT1_Nuc	1.27985	0.153104
0.28_1400	24.5	pSTAT1_Nuc	2.43947	0.308037
0.28_1400	25	pSTAT1_Nuc	2.05064	0.308037
0.28_1400	26	pSTAT1_Nuc	2.04352	0.308037
0.28_1400	27	pSTAT1_Nuc	2.30982	0.308037
0.28_1400	28	pSTAT1_Nuc	1.96124	0.308037
0.84_0	24	pSTAT1_Nuc	-1.79588	0.308037
8.4_0	2	pSTAT1_Nuc	0.20115	0.305687
8.4_0	4	pSTAT1_Nuc	-0.109186	0.305687
8.4_0	6	pSTAT1_Nuc	-0.608152	0.305687
8.4_0	8	pSTAT1_Nuc	-1.31584	0.305687
8.4_0	10	pSTAT1_Nuc	-1.89967	0.305687
8.4_0	12	pSTAT1_Nuc	-2.05947	0.305687
0.84_1400	24.5	pSTAT1_Nuc	2.25753	0.308037
0.84_1400	25	pSTAT1_Nuc	2.14578	0.308037
0.84_1400	26	pSTAT1_Nuc	1.89836	0.308037
0.84_1400	27	pSTAT1_Nuc	1.85284	0.308037
0.84_1400	28	pSTAT1_Nuc	1.43251	0.308037
140_0	24	pSTAT1_Nuc	-0.0410676	0.303695
1400_0	0.166667	pSTAT1_Nuc	2.05139	0.226822
1400_0	0.333333	pSTAT1_Nuc	2.1324	0.226822
1400_0	0.5	pSTAT1_Nuc	2.38549	0.086209
1400_0	0.666667	pSTAT1_Nuc	2.16068	0.226822
1400_0	0.75	pSTAT1_Nuc	2.47033	0.306157
1400_0	0.833333	pSTAT1_Nuc	1.85068	0.226822
1400_0	1	pSTAT1_Nuc	2.23596	0.0859073
1400_0	1.16667	pSTAT1_Nuc	1.62334	0.226822
1400_0	1.25	pSTAT1_Nuc	2.20186	0.306157
1400_0	1.5	pSTAT1_Nuc	1.90154	0.187774
1400_0	1.75	pSTAT1_Nuc	1.78474	0.306157
1400_0	2	pSTAT1_Nuc	2.02787	0.0856277
1400_0	3	pSTAT1_Nuc	1.89365	0.0904793
1400_0	4	pSTAT1_Nuc	1.9195	0.0899196
1400_0	6	pSTAT1_Nuc	1.20254	0.1428
1400_0	8	pSTAT1_Nuc	-0.969476	0.305687
1400_0	10	pSTAT1_Nuc	-0.169282	0.189147
1400_0	12	pSTAT1_Nuc	0.307594	0.119405
1400_0	14	pSTAT1_Nuc	1.00725	0.223943
1400_0	16	pSTAT1_Nuc	0.637114	0.144188
1400_0	20	pSTAT1_Nuc	0.535502	0.144188
1400_0	24	pSTAT1_Nuc	0.178335	0.0900454
1400_0	26	pSTAT1_Nuc	0.158264	0.145061
1400_0	28	pSTAT1_Nuc	0.171458	0.16507
1400_0	30	pSTAT1_Nuc	-0.401704	0.145061
1400_2800	24.5	pSTAT1_Nuc	0.577473	0.221211
1400_2800	25	pSTAT1_Nuc	-0.0568261	0.221211
1400_2800	26	pSTAT1_Nuc	0.552459	0.221211
1400_2800	27	pSTAT1_Nuc	1.03577	0.221211
1400_2800	28	pSTAT1_Nuc	0.33627	0.221211
1400_1400	24.1667	pSTAT1_Nuc	-0.0487907	0.226822
1400_1400	24.3333	pSTAT1_Nuc	0.25103	0.226822
1400_1400	24.5	pSTAT1_Nuc	0.469149	0.101967
1400_1400	24.6667	pSTAT1_Nuc	0.595397	0.226822
1400_1400	24.75	pSTAT1_Nuc	0.231553	0.306157
1400_1400	24.8333	pSTAT1_Nuc	0.285933	0.226822
1400_1400	25	pSTAT1_Nuc	0.722334	0.0985294
1400_1400	25.1667	pSTAT1_Nuc	0.260176	0.226822
1400_1400	25.25	pSTAT1_Nuc	0.669984	0.306157
1400_1400	25.5	pSTAT1_Nuc	0.823446	0.306157
1400_1400	25.75	pSTAT1_Nuc	0.606918	0.306157
1400_1400	26	pSTAT1_Nuc	0.632575	0.1012
1400_1400	27	pSTAT1_Nuc	0.591776	0.102874
1400_1400	28	pSTAT1_Nuc	0.443916	0.102874
1400_1400	30	pSTAT1_Nuc	-0.102954	0.174257
140_1400	24.5	pSTAT1_Nuc	1.21108	0.303695
140_1400	25	pSTAT1_Nuc	1.27247	0.303695
140_1400	26	pSTAT1_Nuc	1.14508	0.303695
140_1400	27	pSTAT1_Nuc	1.3264	0.303695
140_1400	28	pSTAT1_Nuc	1.24162	0.303695
USP18_OE,1400_0	24	pSTAT1_Nuc	-1.99952	0.184554
USP18_OE,1400_0	24.5	pSTAT1_Nuc	2.22725	0.184554
USP18_OE,1400_0	25	pSTAT1_Nuc	1.94953	0.184554
USP18_OE,1400_0	26	pSTAT1_Nuc	1.74241	0.184554
USP18_OE,1400_0	27	pSTAT1_Nuc	1.75009	0.184554
USP18_OE,1400_0	28	pSTAT1_Nuc	1.89565	0.184554
USP18siRNA,1400_0	0.5	pSTAT1_Nuc	2.59919	0.143841
USP18siRNA,1400_0	1	pSTAT1_Nuc	2.35058	0.143841
USP18siRNA,1400_0	2	pSTAT1_Nuc	2.25353	0.143841
USP18siRNA,1400_0	3	pSTAT1_Nuc	2.0498	0.223422
USP18siRNA,1400_0	4	pSTAT1_Nuc	2.18788	0.187119
USP18siRNA,1400_0	6	pSTAT1_Nuc	2.21126	0.223434
USP18siRNA,1400_0	12	pSTAT1_Nuc	2.12711	0.146817
USP18siRNA,1400_0	16	pSTAT1_Nuc	1.80252	0.168216
USP18siRNA,1400_0	20	pSTAT1_Nuc	1.86488	0.168216
USP18siRNA,1400_0	24	pSTAT1_Nuc	1.9293	0.117216
USP18siRNA,1400_0	26	pSTAT1_Nuc	2.03216	0.202433
USP18siRNA,1400_0	28	pSTAT1_Nuc	1.63966	0.202433
USP18siRNA,1400_0	30	pSTAT1_Nuc	2.07579	0.202433
USP18siRNA,1400_1400	24.5	pSTAT1_Nuc	2.51935	0.187119
USP18siRNA,1400_1400	25	pSTAT1_Nuc	2.71564	0.187119
USP18siRNA,1400_1400	26	pSTAT1_Nuc	2.29261	0.187119
USP18siRNA,1400_1400	27	pSTAT1_Nuc	2.31886	0.187119
USP18siRNA,1400_1400	28	pSTAT1_Nuc	2.00979	0.223434
USP18siRNA,1400_1400	30	pSTAT1_Nuc	2.14949	0.223434
0_0	0	pSTAT2_Cyt	-0.268039	0.0926489
0.028_0	1	pSTAT2_Cyt	0.091508	0.269411
0.028_0	4	pSTAT2_Cyt	-0.481746	0.2739
0.28_0	1	pSTAT2_Cyt	-0.44298	0.205051
0.28_0	4	pSTAT2_Cyt	0.0797115	0.2739
0.28_0	24	pSTAT2_Cyt	0.891997	0.352214
2.8_0	0.5	pSTAT2_Cyt	0.76691	0.254099
2.8_0	1	pSTAT2_Cyt	0.478074	0.171999
2.8_0	2	pSTAT2_Cyt	-0.0140954	0.179138
2.8_0	3	pSTAT2_Cyt	0.404387	0.254099
2.8_0	4	pSTAT2_Cyt	0.15714	0.16145
2.8_0	6	pSTAT2_Cyt	0.171551	0.222306
2.8_0	8	pSTAT2_Cyt	0.28246	0.266181
2.8_0	10	pSTAT2_Cyt	0.0187565	0.222306
2.8_0	12	pSTAT2_Cyt	0.0890634	0.222306
2.8_0	24	pSTAT2_Cyt	-0.320176	0.164226
28_0	0.5	pSTAT2_Cyt	1.47851	0.254099
28_0	1	pSTAT2_Cyt	1.61917	0.171999
28_0	2	pSTAT2_Cyt	1.48619	0.191882
28_0	3	pSTAT2_Cyt	1.3498	0.254099
28_0	4	pSTAT2_Cyt	0.936859	0.168961
28_0	6	pSTAT2_Cyt	0.653739	0.257522
28_0	8	pSTAT2_Cyt	0.559475	0.352502
28_0	10	pSTAT2_Cyt	0.120409	0.216087
28_0	12	pSTAT2_Cyt	-0.828855	0.257522
28_0	24	pSTAT2_Cyt	-0.865508	0.254102
280_0	0.5	pSTAT2_Cyt	1.83622	0.163203
280_0	1	pSTAT2_Cyt	1.96029	0.141898
280_0	2	pSTAT2_Cyt	1.76061	0.163203
280_0	3	pSTAT2_Cyt	1.82613	0.189049
280_0	4	pSTAT2_Cyt	1.47089	0.179582
280_0	24	pSTAT2_Cyt	0.10118	0.189581
2800_0	0.5	pSTAT2_Cyt	1.51889	0.190658
2800_0	1	pSTAT2_Cyt	1.84702	0.165921
2800_0	2	pSTAT2_Cyt	1.42598	0.190658
2800_0	3	pSTAT2_Cyt	0.761909	0.2529
2800_0	4	pSTAT2_Cyt	1.44016	0.345796
280_1400	24.5	pSTAT2_Cyt	0.0366122	0.189581
280_1400	25	pSTAT2_Cyt	0.839697	0.189581
280_1400	26	pSTAT2_Cyt	0.931206	0.189581
280_1400	27	pSTAT2_Cyt	0.715402	0.189581
280_1400	28	pSTAT2_Cyt	0.454342	0.189581
28_1400	24	pSTAT2_Cyt	-0.451316	0.255415
28_1400	24.5	pSTAT2_Cyt	1.7284	0.190894
28_1400	25	pSTAT2_Cyt	1.99549	0.190894
28_1400	25.5	pSTAT2_Cyt	2.03313	0.255415
28_1400	26	pSTAT2_Cyt	1.90084	0.190894
28_1400	27	pSTAT2_Cyt	1.06739	0.190894
28_1400	28	pSTAT2_Cyt	0.83308	0.190894
2.8_1400	24	pSTAT2_Cyt	-0.63123	0.255415
2.8_1400	24.1667	pSTAT2_Cyt	1.71013	0.259372
2.8_1400	24.3333	pSTAT2_Cyt	2.16326	0.259372
2.8_1400	24.5	pSTAT2_Cyt	1.98767	0.148824
2.8_1400	24.6667	pSTAT2_Cyt	1.95665	0.259372
2.8_1400	24.75	pSTAT2_Cyt	1.70101	0.350051
2.8_1400	24.8333	pSTAT2_Cyt	1.88934	0.259372
2.8_1400	25	pSTAT2_Cyt	2.05014	0.148824
2.8_1400	25.1667	pSTAT2_Cyt	2.09829	0.259372
2.8_1400	25.25	pSTAT2_Cyt	1.91349	0.350051
2.8_1400	25.5	pSTAT2_Cyt	1.99845	0.214803
2.8_1400	25.75	pSTAT2_Cyt	1.35516	0.350051
2.8_1400	26	pSTAT2_Cyt	1.70642	0.163928
2.8_1400	27	pSTAT2_Cyt	1.2416	0.175214
2.8_1400	28	pSTAT2_Cyt	0.893737	0.175214
0.28_1400	24.5	pSTAT2_Cyt	1.62388	0.352214
0.28_1400	25	pSTAT2_Cyt	1.59656	0.352214
0.28_1400	26	pSTAT2_Cyt	1.46144	0.352214
0.28_1400	27	pSTAT2_Cyt	0.729307	0.352214
0.28_1400	28	pSTAT2_Cyt	1.42153	0.352214
700_0	1	pSTAT2_Cyt	1.8916	0.267123
0.84_0	24	pSTAT2_Cyt	0.314626	0.352214
8.4_0	2	pSTAT2_Cyt	0.714673	0.349473
8.4_0	4	pSTAT2_Cyt	0.662352	0.349473
8.4_0	6	pSTAT2_Cyt	0.29228	0.349473
8.4_0	8	pSTAT2_Cyt	0.185615	0.349473
8.4_0	10	pSTAT2_Cyt	0.117313	0.349473
8.4_0	12	pSTAT2_Cyt	-0.187885	0.349473
0.84_1400	24.5	pSTAT2_Cyt	1.7296	0.352214
0.84_1400	25	pSTAT2_Cyt	1.5117	0.352214
0.84_1400	26	pSTAT2_Cyt	1.36864	0.352214
0.84_1400	27	pSTAT2_Cyt	1.43979	0.352214
0.84_1400	28	pSTAT2_Cyt	1.25148	0.352214
14_0	1	pSTAT2_Cyt	1.01494	0.269411
14_0	4	pSTAT2_Cyt	1.18246	0.2739
140_0	1	pSTAT2_Cyt	1.82232	0.205051
140_0	4	pSTAT2_Cyt	0.976011	0.2739
140_0	24	pSTAT2_Cyt	-1.13514	0.347249
1400_0	0.166667	pSTAT2_Cyt	1.86944	0.259372
1400_0	0.333333	pSTAT2_Cyt	1.76275	0.259372
1400_0	0.5	pSTAT2_Cyt	2.06188	0.0985663
1400_0	0.666667	pSTAT2_Cyt	1.9954	0.259372
1400_0	0.75	pSTAT2_Cyt	1.95042	0.350051
1400_0	0.833333	pSTAT2_Cyt	1.74745	0.259372
1400_0	1	pSTAT2_Cyt	2.0191	0.097702
1400_0	1.16667	pSTAT2_Cyt	1.85205	0.259372
1400_0	1.25	pSTAT2_Cyt	1.67156	0.350051
1400_0	1.5	pSTAT2_Cyt	1.80941	0.214803
1400_0	1.75	pSTAT2_Cyt	1.55107	0.350051
1400_0	2	pSTAT2_Cyt	1.83559	0.0985501
1400_0	3	pSTAT2_Cyt	1.71175	0.103764
1400_0	4	pSTAT2_Cyt	1.44549	0.102299
1400_0	6	pSTAT2_Cyt	0.622457	0.163386
1400_0	8	pSTAT2_Cyt	0.422696	0.349473
1400_0	10	pSTAT2_Cyt	0.239931	0.216087
1400_0	12	pSTAT2_Cyt	0.124515	0.136549
1400_0	14	pSTAT2_Cyt	0.381802	0.256083
1400_0	16	pSTAT2_Cyt	0.0668187	0.164703
1400_0	20	pSTAT2_Cyt	0.352417	0.164703
1400_0	24	pSTAT2_Cyt	0.204489	0.101802
1400_0	26	pSTAT2_Cyt	0.197611	0.165673
1400_0	28	pSTAT2_Cyt	0.345563	0.188689
1400_0	30	pSTAT2_Cyt	0.0787443	0.165673
14000_0	1	pSTAT2_Cyt	1.89266	0.205051
14000_0	4	pSTAT2_Cyt	1.50174	0.2739
1400_2800	24.5	pSTAT2_Cyt	0.664802	0.2529
1400_2800	25	pSTAT2_Cyt	0.243321	0.2529
1400_2800	26	pSTAT2_Cyt	0.851582	0.2529
1400_2800	27	pSTAT2_Cyt	0.507609	0.2529
1400_2800	28	pSTAT2_Cyt	0.455416	0.2529
1400_1400	24.1667	pSTAT2_Cyt	0.375999	0.259372
1400_1400	24.3333	pSTAT2_Cyt	0.421386	0.259372
1400_1400	24.5	pSTAT2_Cyt	0.506575	0.114571
1400_1400	24.6667	pSTAT2_Cyt	0.295645	0.259372
1400_1400	24.75	pSTAT2_Cyt	0.0485998	0.350051
1400_1400	24.8333	pSTAT2_Cyt	0.432364	0.259372
1400_1400	25	pSTAT2_Cyt	0.660438	0.112974
1400_1400	25.1667	pSTAT2_Cyt	0.0331599	0.259372
1400_1400	25.25	pSTAT2_Cyt	0.750218	0.350051
1400_1400	25.5	pSTAT2_Cyt	0.719929	0.350051
1400_1400	25.75	pSTAT2_Cyt	0.782551	0.350051
1400_1400	26	pSTAT2_Cyt	0.616696	0.116023
1400_1400	27	pSTAT2_Cyt	0.324452	0.117933
1400_1400	28	pSTAT2_Cyt	0.449739	0.117933
1400_1400	30	pSTAT2_Cyt	0.00741863	0.237454
140_1400	24.5	pSTAT2_Cyt	0.840548	0.347249
140_1400	25	pSTAT2_Cyt	0.544144	0.347249
140_1400	26	pSTAT2_Cyt	1.36266	0.347249
140_1400	27	pSTAT2_Cyt	0.88272	0.347249
140_1400	28	pSTAT2_Cyt	0.621032	0.347249
USP18_OE,1400_0	24	pSTAT2_Cyt	0.00969788	0.211127
USP18_OE,1400_0	24.5	pSTAT2_Cyt	1.66937	0.211127
USP18_OE,1400_0	25	pSTAT2_Cyt	1.75093	0.211127
USP18_OE,1400_0	26	pSTAT2_Cyt	1.54984	0.211127
USP18_OE,1400_0	27	pSTAT2_Cyt	1.28302	0.211127
USP18_OE,1400_0	28	pSTAT2_Cyt	1.25574	0.211127
USP18siRNA,1400_0	0.5	pSTAT2_Cyt	2.19567	0.164416
USP18siRNA,1400_0	1	pSTAT2_Cyt	2.21189	0.164416
USP18siRNA,1400_0	2	pSTAT2_Cyt	1.88844	0.164416
USP18siRNA,1400_0	3	pSTAT2_Cyt	1.69774	0.255832
USP18siRNA,1400_0	4	pSTAT2_Cyt	1.3609	0.214495
USP18siRNA,1400_0	6	pSTAT2_Cyt	1.82949	0.256081
USP18siRNA,1400_0	12	pSTAT2_Cyt	1.87126	0.167622
USP18siRNA,1400_0	16	pSTAT2_Cyt	2.15304	0.191931
USP18siRNA,1400_0	20	pSTAT2_Cyt	2.06802	0.191931
USP18siRNA,1400_0	24	pSTAT2_Cyt	1.8253	0.134144
USP18siRNA,1400_0	26	pSTAT2_Cyt	2.27567	0.23204
USP18siRNA,1400_0	28	pSTAT2_Cyt	2.10904	0.23204
USP18siRNA,1400_0	30	pSTAT2_Cyt	2.09214	0.23204
USP18siRNA,1400_1400	24.5	pSTAT2_Cyt	2.3238	0.214495
USP18siRNA,1400_1400	25	pSTAT2_Cyt	2.13447	0.214495
USP18siRNA,1400_1400	26	pSTAT2_Cyt	2.15502	0.214495
USP18siRNA,1400_1400	27	pSTAT2_Cyt	2.5764	0.255832
USP18siRNA,1400_1400	28	pSTAT2_Cyt	2.02459	0.256081
USP18siRNA,1400_1400	30	pSTAT2_Cyt	1.7315	0.256081
0_0	0	pSTAT2_Nuc	-0.322064	0.092438
0.28_0	24	pSTAT2_Nuc	0.0600031	0.350987
2.8_0	0.5	pSTAT2_Nuc	-0.146035	0.253514
2.8_0	1	pSTAT2_Nuc	0.0375419	0.253514
2.8_0	2	pSTAT2_Nuc	0.225828	0.178878
2.8_0	3	pSTAT2_Nuc	0.06125	0.253514
2.8_0	4	pSTAT2_Nuc	-0.0141028	0.178878
2.8_0	6	pSTAT2_Nuc	0.232679	0.222015
2.8_0	8	pSTAT2_Nuc	-0.25147	0.265839
2.8_0	10	pSTAT2_Nuc	-0.556549	0.222015
2.8_0	12	pSTAT2_Nuc	-0.445698	0.222015
2.8_0	24	pSTAT2_Nuc	-0.137815	0.163508
28_0	0.5	pSTAT2_Nuc	1.10336	0.253514
28_0	1	pSTAT2_Nuc	1.17005	0.253514
28_0	2	pSTAT2_Nuc	1.23612	0.191498
28_0	3	pSTAT2_Nuc	1.51675	0.253514
28_0	4	pSTAT2_Nuc	0.893562	0.191498
28_0	6	pSTAT2_Nuc	0.151007	0.25699
28_0	8	pSTAT2_Nuc	-0.469454	0.35176
28_0	10	pSTAT2_Nuc	-0.278469	0.215521
28_0	12	pSTAT2_Nuc	-0.679978	0.25699
28_0	24	pSTAT2_Nuc	-0.351276	0.253151
280_0	0.5	pSTAT2_Nuc	1.49266	0.162663
280_0	1	pSTAT2_Nuc	1.67545	0.162663
280_0	2	pSTAT2_Nuc	1.51025	0.162663
280_0	3	pSTAT2_Nuc	1.88082	0.188492
280_0	4	pSTAT2_Nuc	2.06821	0.188492
280_0	24	pSTAT2_Nuc	0.112163	0.188802
2800_0	0.5	pSTAT2_Nuc	1.1169	0.190066
2800_0	1	pSTAT2_Nuc	1.34503	0.190066
2800_0	2	pSTAT2_Nuc	1.43436	0.190066
2800_0	3	pSTAT2_Nuc	1.84694	0.252055
2800_0	4	pSTAT2_Nuc	1.72749	0.344659
280_1400	24.5	pSTAT2_Nuc	1.02439	0.188802
280_1400	25	pSTAT2_Nuc	1.07258	0.188802
280_1400	26	pSTAT2_Nuc	1.27625	0.188802
280_1400	27	pSTAT2_Nuc	0.835954	0.188802
280_1400	28	pSTAT2_Nuc	0.543253	0.188802
28_1400	24	pSTAT2_Nuc	0.0757934	0.25446
28_1400	24.5	pSTAT2_Nuc	2.03997	0.190098
28_1400	25	pSTAT2_Nuc	2.30211	0.190098
28_1400	25.5	pSTAT2_Nuc	1.96406	0.25446
28_1400	26	pSTAT2_Nuc	2.20179	0.190098
28_1400	27	pSTAT2_Nuc	1.41078	0.190098
28_1400	28	pSTAT2_Nuc	1.0591	0.190098
2.8_1400	24	pSTAT2_Nuc	0.221837	0.25446
2.8_1400	24.1667	pSTAT2_Nuc	1.61353	0.258449
2.8_1400	24.3333	pSTAT2_Nuc	1.95034	0.258449
2.8_1400	24.5	pSTAT2_Nuc	2.17288	0.148127
2.8_1400	24.6667	pSTAT2_Nuc	2.01643	0.258449
2.8_1400	24.75	pSTAT2_Nuc	1.92141	0.348846
2.8_1400	24.8333	pSTAT2_Nuc	1.8516	0.258449
2.8_1400	25	pSTAT2_Nuc	2.19983	0.148127
2.8_1400	25.1667	pSTAT2_Nuc	1.77175	0.258449
2.8_1400	25.25	pSTAT2_Nuc	1.85448	0.348846
2.8_1400	25.5	pSTAT2_Nuc	1.97172	0.213956
2.8_1400	25.75	pSTAT2_Nuc	1.79808	0.348846
2.8_1400	26	pSTAT2_Nuc	1.8544	0.163191
2.8_1400	27	pSTAT2_Nuc	1.95942	0.174452
2.8_1400	28	pSTAT2_Nuc	1.42187	0.174452
0.28_1400	24.5	pSTAT2_Nuc	1.44977	0.350987
0.28_1400	25	pSTAT2_Nuc	1.72928	0.350987
0.28_1400	26	pSTAT2_Nuc	2.14321	0.350987
0.28_1400	27	pSTAT2_Nuc	2.17823	0.350987
0.28_1400	28	pSTAT2_Nuc	1.55337	0.350987
0.84_0	24	pSTAT2_Nuc	0.631064	0.350987
8.4_0	2	pSTAT2_Nuc	0.353905	0.34831
8.4_0	4	pSTAT2_Nuc	-0.459139	0.34831
8.4_0	6	pSTAT2_Nuc	-0.183883	0.34831
8.4_0	8	pSTAT2_Nuc	-0.658223	0.34831
8.4_0	10	pSTAT2_Nuc	-0.668348	0.34831
8.4_0	12	pSTAT2_Nuc	-0.688518	0.34831
0.84_1400	24.5	pSTAT2_Nuc	2.07513	0.350987
0.84_1400	25	pSTAT2_Nuc	1.65939	0.350987
0.84_1400	26	pSTAT2_Nuc	1.77961	0.350987
0.84_1400	27	pSTAT2_Nuc	0.803076	0.350987
0.84_1400	28	pSTAT2_Nuc	1.55202	0.350987
140_0	24	pSTAT2_Nuc	0.275932	0.346041
1400_0	0.166667	pSTAT2_Nuc	1.38358	0.258449
1400_0	0.333333	pSTAT2_Nuc	1.41689	0.258449
1400_0	0.5	pSTAT2_Nuc	1.79806	0.0982412
1400_0	0.666667	pSTAT2_Nuc	1.385	0.258449
1400_0	0.75	pSTAT2_Nuc	1.05724	0.348846
1400_0	0.833333	pSTAT2_Nuc	1.3514	0.258449
1400_0	1	pSTAT2_Nuc	1.76512	0.0978965
1400_0	1.16667	pSTAT2_Nuc	1.28332	0.258449
1400_0	1.25	pSTAT2_Nuc	1.66139	0.348846
1400_0	1.5	pSTAT2_Nuc	1.49805	0.213956
1400_0	1.75	pSTAT2_Nuc	0.762226	0.348846
1400_0	2	pSTAT2_Nuc	1.68656	0.0978508
1400_0	3	pSTAT2_Nuc	1.61177	0.103118
1400_0	4	pSTAT2_Nuc	1.61465	0.102478
1400_0	6	pSTAT2_Nuc	1.10061	0.162711
1400_0	8	pSTAT2_Nuc	-0.229467	0.34831
1400_0	10	pSTAT2_Nuc	-0.163767	0.215521
1400_0	12	pSTAT2_Nuc	0.261816	0.136055
1400_0	14	pSTAT2_Nuc	0.638356	0.255168
1400_0	16	pSTAT2_Nuc	0.516035	0.164293
1400_0	20	pSTAT2_Nuc	0.387534	0.164293
1400_0	24	pSTAT2_Nuc	0.315448	0.102601
1400_0	26	pSTAT2_Nuc	0.551584	0.165288
1400_0	28	pSTAT2_Nuc	0.316877	0.188086
1400_0	30	pSTAT2_Nuc	0.147975	0.165288
1400_2800	24.5	pSTAT2_Nuc	0.132636	0.252055
1400_2800	25	pSTAT2_Nuc	-0.319622	0.252055
1400_2800	26	pSTAT2_Nuc	0.748217	0.252055
1400_2800	27	pSTAT2_Nuc	1.10325	0.252055
1400_2800	28	pSTAT2_Nuc	0.670655	0.252055
1400_1400	24.1667	pSTAT2_Nuc	0.598296	0.258449
1400_1400	24.3333	pSTAT2_Nuc	0.579756	0.258449
1400_1400	24.5	pSTAT2_Nuc	0.441948	0.116184
1400_1400	24.6667	pSTAT2_Nuc	0.306036	0.258449
1400_1400	24.75	pSTAT2_Nuc	0.847965	0.348846
1400_1400	24.8333	pSTAT2_Nuc	0.684404	0.258449
1400_1400	25	pSTAT2_Nuc	0.694441	0.112268
1400_1400	25.1667	pSTAT2_Nuc	0.479055	0.258449
1400_1400	25.25	pSTAT2_Nuc	1.46365	0.348846
1400_1400	25.5	pSTAT2_Nuc	0.466726	0.348846
1400_1400	25.75	pSTAT2_Nuc	0.815331	0.348846
1400_1400	26	pSTAT2_Nuc	0.839262	0.11531
1400_1400	27	pSTAT2_Nuc	0.779741	0.117218
1400_1400	28	pSTAT2_Nuc	0.565126	0.117218
1400_1400	30	pSTAT2_Nuc	0.311002	0.198554
140_1400	24.5	pSTAT2_Nuc	0.756652	0.346041
140_1400	25	pSTAT2_Nuc	1.31478	0.346041
140_1400	26	pSTAT2_Nuc	1.05621	0.346041
140_1400	27	pSTAT2_Nuc	1.15624	0.346041
140_1400	28	pSTAT2_Nuc	0.985522	0.346041
USP18_OE,1400_0	24	pSTAT2_Nuc	0.317166	0.210287
USP18_OE,1400_0	24.5	pSTAT2_Nuc	1.38641	0.210287
USP18_OE,1400_0	25	pSTAT2_Nuc	1.35812	0.210287
USP18_OE,1400_0	26	pSTAT2_Nuc	1.06674	0.210287
USP18_OE,1400_0	27	pSTAT2_Nuc	1.09682	0.210287
USP18_OE,1400_0	28	pSTAT2_Nuc	1.21599	0.210287
USP18siRNA,1400_0	0.5	pSTAT2_Nuc	2.09889	0.163898
USP18siRNA,1400_0	1	pSTAT2_Nuc	1.77012	0.163898
USP18siRNA,1400_0	2	pSTAT2_Nuc	1.916	0.163898
USP18siRNA,1400_0	3	pSTAT2_Nuc	1.54958	0.254574
USP18siRNA,1400_0	4	pSTAT2_Nuc	1.81855	0.213209
USP18siRNA,1400_0	6	pSTAT2_Nuc	2.08917	0.254588
USP18siRNA,1400_0	12	pSTAT2_Nuc	2.50417	0.167289
USP18siRNA,1400_0	16	pSTAT2_Nuc	2.21246	0.191671
USP18siRNA,1400_0	20	pSTAT2_Nuc	2.2924	0.191671
USP18siRNA,1400_0	24	pSTAT2_Nuc	2.21589	0.13356
USP18siRNA,1400_0	26	pSTAT2_Nuc	2.34993	0.230659
USP18siRNA,1400_0	28	pSTAT2_Nuc	1.71705	0.230659
USP18siRNA,1400_0	30	pSTAT2_Nuc	2.21505	0.230659
USP18siRNA,1400_1400	24.5	pSTAT2_Nuc	2.51465	0.213209
USP18siRNA,1400_1400	25	pSTAT2_Nuc	2.69852	0.213209
USP18siRNA,1400_1400	26	pSTAT2_Nuc	2.48756	0.213209
USP18siRNA,1400_1400	27	pSTAT2_Nuc	2.57664	0.213209
USP18siRNA,1400_1400	28	pSTAT2_Nuc	2.01591	0.254588
USP18siRNA,1400_1400	30	pSTAT2_Nuc	2.27282	0.254588
0_0	0	tSTAT1_Cyt	0.350997	0.0481238
0.028_0	1	tSTAT1_Cyt	0.261799	0.140293
0.28_0	1	tSTAT1_Cyt	0.318265	0.106744
0.28_0	24	tSTAT1_Cyt	0.552632	0.183445
2.8_0	0.5	tSTAT1_Cyt	0.969933	0.1324
2.8_0	1	tSTAT1_Cyt	0.479885	0.0895364
2.8_0	2	tSTAT1_Cyt	0.167478	0.0934349
2.8_0	3	tSTAT1_Cyt	0.637437	0.1324
2.8_0	4	tSTAT1_Cyt	0.373101	0.0934349
2.8_0	6	tSTAT1_Cyt	0.621595	0.116002
2.8_0	8	tSTAT1_Cyt	0.391713	0.138909
2.8_0	10	tSTAT1_Cyt	0.503181	0.116002
2.8_0	12	tSTAT1_Cyt	0.541968	0.116002
2.8_0	24	tSTAT1_Cyt	0.77142	0.0855741
28_0	0.5	tSTAT1_Cyt	0.437203	0.1324
28_0	1	tSTAT1_Cyt	0.497867	0.0895364
28_0	2	tSTAT1_Cyt	0.246998	0.100028
28_0	3	tSTAT1_Cyt	0.703982	0.1324
28_0	4	tSTAT1_Cyt	0.436566	0.100028
28_0	6	tSTAT1_Cyt	0.604328	0.134286
28_0	8	tSTAT1_Cyt	0.874661	0.183821
28_0	10	tSTAT1_Cyt	0.603108	0.112606
28_0	12	tSTAT1_Cyt	0.537504	0.134286
28_0	24	tSTAT1_Cyt	0.646123	0.1323
280_0	0.5	tSTAT1_Cyt	0.314632	0.0849391
280_0	1	tSTAT1_Cyt	0.392392	0.0738168
280_0	2	tSTAT1_Cyt	0.350712	0.0849391
280_0	3	tSTAT1_Cyt	0.331713	0.0984381
280_0	4	tSTAT1_Cyt	0.396931	0.11086
280_0	24	tSTAT1_Cyt	0.720434	0.0986685
2800_0	0.5	tSTAT1_Cyt	0.58188	0.0992274
2800_0	1	tSTAT1_Cyt	0.454538	0.0863278
2800_0	2	tSTAT1_Cyt	0.345784	0.0992274
2800_0	3	tSTAT1_Cyt	0.405248	0.131678
2800_0	4	tSTAT1_Cyt	0.500185	0.180093
280_1400	24.5	tSTAT1_Cyt	0.87086	0.0986685
280_1400	25	tSTAT1_Cyt	1.11413	0.0986685
280_1400	26	tSTAT1_Cyt	1.08131	0.0986685
280_1400	27	tSTAT1_Cyt	1.02589	0.0986685
280_1400	28	tSTAT1_Cyt	1.27737	0.0986685
28_1400	24	tSTAT1_Cyt	0.701366	0.133007
28_1400	24.5	tSTAT1_Cyt	1.02207	0.0993556
28_1400	25	tSTAT1_Cyt	0.710969	0.0993556
28_1400	25.5	tSTAT1_Cyt	0.782118	0.133007
28_1400	26	tSTAT1_Cyt	1.06116	0.0993556
28_1400	27	tSTAT1_Cyt	0.645376	0.0993556
28_1400	28	tSTAT1_Cyt	0.930055	0.0993556
2.8_1400	24	tSTAT1_Cyt	0.400573	0.133007
2.8_1400	24.1667	tSTAT1_Cyt	0.886169	0.13506
2.8_1400	24.3333	tSTAT1_Cyt	0.905432	0.13506
2.8_1400	24.5	tSTAT1_Cyt	0.708936	0.0775159
2.8_1400	24.6667	tSTAT1_Cyt	0.70339	0.13506
2.8_1400	24.75	tSTAT1_Cyt	0.825748	0.183589
2.8_1400	24.8333	tSTAT1_Cyt	0.794273	0.13506
2.8_1400	25	tSTAT1_Cyt	0.846312	0.0775159
2.8_1400	25.1667	tSTAT1_Cyt	0.976138	0.13506
2.8_1400	25.25	tSTAT1_Cyt	0.887563	0.183589
2.8_1400	25.5	tSTAT1_Cyt	0.749464	0.112163
2.8_1400	25.75	tSTAT1_Cyt	0.744903	0.183589
2.8_1400	26	tSTAT1_Cyt	0.729599	0.0854389
2.8_1400	27	tSTAT1_Cyt	0.875769	0.0911862
2.8_1400	28	tSTAT1_Cyt	0.840243	0.0911862
0.28_1400	24.5	tSTAT1_Cyt	0.315495	0.183445
0.28_1400	25	tSTAT1_Cyt	0.435095	0.183445
0.28_1400	26	tSTAT1_Cyt	0.472944	0.183445
0.28_1400	27	tSTAT1_Cyt	0.756855	0.183445
0.28_1400	28	tSTAT1_Cyt	0.599778	0.183445
700_0	1	tSTAT1_Cyt	0.351351	0.1391
0.84_0	24	tSTAT1_Cyt	0.556574	0.183445
8.4_0	2	tSTAT1_Cyt	0.388161	0.182014
8.4_0	4	tSTAT1_Cyt	0.380539	0.182014
8.4_0	6	tSTAT1_Cyt	0.656845	0.182014
8.4_0	8	tSTAT1_Cyt	0.470395	0.182014
8.4_0	10	tSTAT1_Cyt	0.563197	0.182014
8.4_0	12	tSTAT1_Cyt	0.574036	0.182014
0.84_1400	24.5	tSTAT1_Cyt	0.417414	0.183445
0.84_1400	25	tSTAT1_Cyt	0.510224	0.183445
0.84_1400	26	tSTAT1_Cyt	0.417776	0.183445
0.84_1400	27	tSTAT1_Cyt	0.567133	0.183445
0.84_1400	28	tSTAT1_Cyt	0.816056	0.183445
14_0	1	tSTAT1_Cyt	0.264165	0.140293
140_0	1	tSTAT1_Cyt	0.38886	0.106744
140_0	24	tSTAT1_Cyt	0.890547	0.180847
1400_0	0.166667	tSTAT1_Cyt	0.598301	0.13506
1400_0	0.333333	tSTAT1_Cyt	0.31424	0.13506
1400_0	0.5	tSTAT1_Cyt	0.411335	0.0511529
1400_0	0.666667	tSTAT1_Cyt	0.581393	0.13506
1400_0	0.75	tSTAT1_Cyt	0.633332	0.183589
1400_0	0.833333	tSTAT1_Cyt	0.164839	0.13506
1400_0	1	tSTAT1_Cyt	0.405278	0.0507016
1400_0	1.16667	tSTAT1_Cyt	0.427809	0.13506
1400_0	1.5	tSTAT1_Cyt	0.38306	0.112163
1400_0	1.75	tSTAT1_Cyt	0.522191	0.183589
1400_0	2	tSTAT1_Cyt	0.432745	0.0513247
1400_0	3	tSTAT1_Cyt	0.403774	0.05386
1400_0	4	tSTAT1_Cyt	0.422855	0.0535269
1400_0	6	tSTAT1_Cyt	0.522035	0.0850225
1400_0	8	tSTAT1_Cyt	0.680656	0.182014
1400_0	10	tSTAT1_Cyt	0.689277	0.112606
1400_0	12	tSTAT1_Cyt	1.07093	0.0710117
1400_0	14	tSTAT1_Cyt	1.37894	0.133351
1400_0	16	tSTAT1_Cyt	1.42464	0.0856979
1400_0	20	tSTAT1_Cyt	1.23978	0.0856979
1400_0	24	tSTAT1_Cyt	1.21014	0.053286
1400_0	26	tSTAT1_Cyt	0.940103	0.0863436
1400_0	28	tSTAT1_Cyt	1.22418	0.0983008
1400_0	30	tSTAT1_Cyt	1.10942	0.0863436
14000_0	1	tSTAT1_Cyt	0.402583	0.106744
1400_2800	24.5	tSTAT1_Cyt	0.917997	0.131678
1400_2800	25	tSTAT1_Cyt	1.07073	0.131678
1400_2800	26	tSTAT1_Cyt	0.995744	0.131678
1400_2800	27	tSTAT1_Cyt	1.20004	0.131678
1400_2800	28	tSTAT1_Cyt	1.06452	0.131678
1400_1400	24.1667	tSTAT1_Cyt	1.03889	0.13506
1400_1400	24.3333	tSTAT1_Cyt	0.983768	0.13506
1400_1400	24.5	tSTAT1_Cyt	1.12005	0.0603839
1400_1400	24.6667	tSTAT1_Cyt	1.055	0.13506
1400_1400	24.75	tSTAT1_Cyt	0.938346	0.183589
1400_1400	24.8333	tSTAT1_Cyt	1.10329	0.13506
1400_1400	25	tSTAT1_Cyt	1.10947	0.0586918
1400_1400	25.1667	tSTAT1_Cyt	0.899299	0.13506
1400_1400	25.5	tSTAT1_Cyt	0.934224	0.183589
1400_1400	25.75	tSTAT1_Cyt	0.965878	0.183589
1400_1400	26	tSTAT1_Cyt	1.12021	0.0602845
1400_1400	27	tSTAT1_Cyt	1.07294	0.0612595
1400_1400	28	tSTAT1_Cyt	1.1291	0.0612595
1400_1400	30	tSTAT1_Cyt	1.18274	0.10374
140_1400	24.5	tSTAT1_Cyt	1.35199	0.180847
140_1400	25	tSTAT1_Cyt	0.873115	0.180847
140_1400	26	tSTAT1_Cyt	1.27105	0.180847
140_1400	27	tSTAT1_Cyt	1.22497	0.180847
140_1400	28	tSTAT1_Cyt	0.64946	0.180847
USP18_OE,1400_0	24	tSTAT1_Cyt	0.00577828	0.109894
USP18_OE,1400_0	24.5	tSTAT1_Cyt	0.332178	0.109894
USP18_OE,1400_0	25	tSTAT1_Cyt	0.419426	0.109894
USP18_OE,1400_0	26	tSTAT1_Cyt	0.279024	0.109894
USP18_OE,1400_0	27	tSTAT1_Cyt	0.356234	0.109894
USP18_OE,1400_0	28	tSTAT1_Cyt	0.259495	0.109894
USP18siRNA,1400_0	0.5	tSTAT1_Cyt	0.383042	0.0855049
USP18siRNA,1400_0	1	tSTAT1_Cyt	0.234495	0.0855049
USP18siRNA,1400_0	2	tSTAT1_Cyt	0.319223	0.0855049
USP18siRNA,1400_0	3	tSTAT1_Cyt	0.378714	0.133134
USP18siRNA,1400_0	4	tSTAT1_Cyt	0.271755	0.111427
USP18siRNA,1400_0	6	tSTAT1_Cyt	0.706583	0.133045
USP18siRNA,1400_0	12	tSTAT1_Cyt	1.38732	0.0872127
USP18siRNA,1400_0	16	tSTAT1_Cyt	1.35055	0.0998921
USP18siRNA,1400_0	20	tSTAT1_Cyt	1.46498	0.0998921
USP18siRNA,1400_0	24	tSTAT1_Cyt	1.28022	0.0696851
USP18siRNA,1400_0	26	tSTAT1_Cyt	1.24254	0.120685
USP18siRNA,1400_0	28	tSTAT1_Cyt	1.10555	0.120685
USP18siRNA,1400_0	30	tSTAT1_Cyt	1.09828	0.120685
USP18siRNA,1400_1400	24.5	tSTAT1_Cyt	1.21726	0.111427
USP18siRNA,1400_1400	25	tSTAT1_Cyt	1.39987	0.111427
USP18siRNA,1400_1400	26	tSTAT1_Cyt	1.34129	0.111427
USP18siRNA,1400_1400	27	tSTAT1_Cyt	1.20654	0.133134
USP18siRNA,1400_1400	28	tSTAT1_Cyt	1.2629	0.133045
USP18siRNA,1400_1400	30	tSTAT1_Cyt	1.20143	0.133045
0_0	0	tSTAT1_Nuc	-0.0972248	0.0811615
0.28_0	24	tSTAT1_Nuc	0.355633	0.308176
2.8_0	0.5	tSTAT1_Nuc	-0.899633	0.222592
2.8_0	1	tSTAT1_Nuc	-0.0285485	0.222592
2.8_0	2	tSTAT1_Nuc	-0.377874	0.15706
2.8_0	3	tSTAT1_Nuc	-0.993099	0.222592
2.8_0	4	tSTAT1_Nuc	-0.846505	0.15706
2.8_0	6	tSTAT1_Nuc	-0.587938	0.194935
2.8_0	8	tSTAT1_Nuc	-0.929769	0.233413
2.8_0	10	tSTAT1_Nuc	-0.397583	0.194935
2.8_0	12	tSTAT1_Nuc	-0.0847422	0.194935
2.8_0	24	tSTAT1_Nuc	0.512122	0.143564
28_0	0.5	tSTAT1_Nuc	-0.397094	0.222592
28_0	1	tSTAT1_Nuc	0.251521	0.222592
28_0	2	tSTAT1_Nuc	-0.360295	0.168141
28_0	3	tSTAT1_Nuc	0.0700914	0.222592
28_0	4	tSTAT1_Nuc	-0.501214	0.168141
28_0	6	tSTAT1_Nuc	0.0937585	0.225644
28_0	8	tSTAT1_Nuc	-0.703964	0.308854
28_0	10	tSTAT1_Nuc	0.574442	0.189233
28_0	12	tSTAT1_Nuc	-0.394923	0.225644
28_0	24	tSTAT1_Nuc	0.459112	0.222274
280_0	0.5	tSTAT1_Nuc	0.233937	0.142822
280_0	1	tSTAT1_Nuc	0.158282	0.142822
280_0	2	tSTAT1_Nuc	0.260978	0.142822
280_0	3	tSTAT1_Nuc	-0.333702	0.165501
280_0	4	tSTAT1_Nuc	-0.587374	0.165501
280_0	24	tSTAT1_Nuc	0.970144	0.165773
2800_0	0.5	tSTAT1_Nuc	0.169594	0.166883
2800_0	1	tSTAT1_Nuc	0.36965	0.166883
2800_0	2	tSTAT1_Nuc	0.503711	0.166883
2800_0	3	tSTAT1_Nuc	0.311481	0.221311
2800_0	4	tSTAT1_Nuc	0.662131	0.30262
280_1400	24.5	tSTAT1_Nuc	1.17576	0.165773
280_1400	25	tSTAT1_Nuc	1.08264	0.165773
280_1400	26	tSTAT1_Nuc	1.2739	0.165773
280_1400	27	tSTAT1_Nuc	0.874195	0.165773
280_1400	28	tSTAT1_Nuc	1.06248	0.165773
28_1400	24	tSTAT1_Nuc	0.65517	0.223423
28_1400	24.5	tSTAT1_Nuc	1.13401	0.166911
28_1400	25	tSTAT1_Nuc	1.00445	0.166911
28_1400	25.5	tSTAT1_Nuc	0.732083	0.223423
28_1400	26	tSTAT1_Nuc	0.951152	0.166911
28_1400	27	tSTAT1_Nuc	0.795553	0.166911
28_1400	28	tSTAT1_Nuc	0.959348	0.166911
2.8_1400	24	tSTAT1_Nuc	0.152065	0.223423
2.8_1400	24.1667	tSTAT1_Nuc	0.804054	0.226925
2.8_1400	24.3333	tSTAT1_Nuc	0.479803	0.226925
2.8_1400	24.5	tSTAT1_Nuc	1.16867	0.13006
2.8_1400	24.6667	tSTAT1_Nuc	1.02068	0.226925
2.8_1400	24.75	tSTAT1_Nuc	0.983524	0.306296
2.8_1400	24.8333	tSTAT1_Nuc	0.000478073	0.226925
2.8_1400	25	tSTAT1_Nuc	1.1418	0.13006
2.8_1400	25.1667	tSTAT1_Nuc	0.994723	0.226925
2.8_1400	25.25	tSTAT1_Nuc	0.699915	0.306296
2.8_1400	25.5	tSTAT1_Nuc	0.760697	0.187859
2.8_1400	25.75	tSTAT1_Nuc	0.37313	0.306296
2.8_1400	26	tSTAT1_Nuc	0.578637	0.143287
2.8_1400	27	tSTAT1_Nuc	0.911287	0.153174
2.8_1400	28	tSTAT1_Nuc	0.830926	0.153174
0.28_1400	24.5	tSTAT1_Nuc	1.08578	0.308176
0.28_1400	25	tSTAT1_Nuc	0.33723	0.308176
0.28_1400	26	tSTAT1_Nuc	0.763431	0.308176
0.28_1400	27	tSTAT1_Nuc	0.879446	0.308176
0.28_1400	28	tSTAT1_Nuc	0.847593	0.308176
0.84_0	24	tSTAT1_Nuc	-0.655283	0.308176
8.4_0	2	tSTAT1_Nuc	-0.361909	0.305826
8.4_0	4	tSTAT1_Nuc	-0.98149	0.305826
8.4_0	6	tSTAT1_Nuc	-0.469077	0.305826
8.4_0	8	tSTAT1_Nuc	-0.443306	0.305826
8.4_0	10	tSTAT1_Nuc	-0.226146	0.305826
8.4_0	12	tSTAT1_Nuc	-0.337589	0.305826
0.84_1400	24.5	tSTAT1_Nuc	0.46589	0.308176
0.84_1400	25	tSTAT1_Nuc	0.210251	0.308176
0.84_1400	26	tSTAT1_Nuc	0.241842	0.308176
0.84_1400	27	tSTAT1_Nuc	0.580435	0.308176
0.84_1400	28	tSTAT1_Nuc	0.434944	0.308176
140_0	24	tSTAT1_Nuc	1.13876	0.303833
1400_0	0.166667	tSTAT1_Nuc	0.736539	0.226925
1400_0	0.333333	tSTAT1_Nuc	0.201859	0.226925
1400_0	0.5	tSTAT1_Nuc	0.500128	0.0862481
1400_0	0.666667	tSTAT1_Nuc	0.635365	0.226925
1400_0	0.75	tSTAT1_Nuc	0.316787	0.306296
1400_0	0.833333	tSTAT1_Nuc	0.342535	0.226925
1400_0	1	tSTAT1_Nuc	0.343918	0.0859462
1400_0	1.16667	tSTAT1_Nuc	0.177287	0.226925
1400_0	1.25	tSTAT1_Nuc	0.0216591	0.306296
1400_0	1.5	tSTAT1_Nuc	0.115994	0.187859
1400_0	1.75	tSTAT1_Nuc	0.470003	0.306296
1400_0	2	tSTAT1_Nuc	0.172021	0.0856665
1400_0	3	tSTAT1_Nuc	0.0198873	0.0905203
1400_0	4	tSTAT1_Nuc	0.0953898	0.0899604
1400_0	6	tSTAT1_Nuc	0.211169	0.142865
1400_0	8	tSTAT1_Nuc	0.200868	0.305826
1400_0	10	tSTAT1_Nuc	0.806618	0.189233
1400_0	12	tSTAT1_Nuc	1.01784	0.11946
1400_0	14	tSTAT1_Nuc	1.67784	0.224045
1400_0	16	tSTAT1_Nuc	1.40268	0.144253
1400_0	20	tSTAT1_Nuc	1.23574	0.144253
1400_0	24	tSTAT1_Nuc	1.28752	0.0900863
1400_0	26	tSTAT1_Nuc	0.914641	0.145127
1400_0	28	tSTAT1_Nuc	0.942977	0.165145
1400_0	30	tSTAT1_Nuc	0.91287	0.145127
1400_2800	24.5	tSTAT1_Nuc	1.45387	0.221311
1400_2800	25	tSTAT1_Nuc	0.791356	0.221311
1400_2800	26	tSTAT1_Nuc	1.28487	0.221311
1400_2800	27	tSTAT1_Nuc	1.45367	0.221311
1400_2800	28	tSTAT1_Nuc	1.16895	0.221311
1400_1400	24.1667	tSTAT1_Nuc	1.08997	0.226925
1400_1400	24.3333	tSTAT1_Nuc	1.33328	0.226925
1400_1400	24.5	tSTAT1_Nuc	1.25843	0.102013
1400_1400	24.6667	tSTAT1_Nuc	1.53672	0.226925
1400_1400	24.75	tSTAT1_Nuc	0.884759	0.306296
1400_1400	24.8333	tSTAT1_Nuc	0.916281	0.226925
1400_1400	25	tSTAT1_Nuc	1.27197	0.0985741
1400_1400	25.1667	tSTAT1_Nuc	1.21591	0.226925
1400_1400	25.25	tSTAT1_Nuc	1.08443	0.306296
1400_1400	25.5	tSTAT1_Nuc	1.17283	0.306296
1400_1400	25.75	tSTAT1_Nuc	1.25424	0.306296
1400_1400	26	tSTAT1_Nuc	1.22969	0.101246
1400_1400	27	tSTAT1_Nuc	1.23518	0.102921
1400_1400	28	tSTAT1_Nuc	1.23501	0.102921
1400_1400	30	tSTAT1_Nuc	0.997796	0.174336
140_1400	24.5	tSTAT1_Nuc	1.32029	0.303833
140_1400	25	tSTAT1_Nuc	0.975322	0.303833
140_1400	26	tSTAT1_Nuc	1.12521	0.303833
140_1400	27	tSTAT1_Nuc	1.27325	0.303833
140_1400	28	tSTAT1_Nuc	0.972749	0.303833
USP18_OE,1400_0	24	tSTAT1_Nuc	-0.338474	0.184637
USP18_OE,1400_0	24.5	tSTAT1_Nuc	0.386801	0.184637
USP18_OE,1400_0	25	tSTAT1_Nuc	-0.0337505	0.184637
USP18_OE,1400_0	26	tSTAT1_Nuc	0.193675	0.184637
USP18_OE,1400_0	27	tSTAT1_Nuc	-0.0213708	0.184637
USP18_OE,1400_0	28	tSTAT1_Nuc	0.41984	0.184637
USP18siRNA,1400_0	0.5	tSTAT1_Nuc	0.24358	0.143906
USP18siRNA,1400_0	1	tSTAT1_Nuc	-0.183481	0.143906
USP18siRNA,1400_0	2	tSTAT1_Nuc	0.19831	0.143906
USP18siRNA,1400_0	3	tSTAT1_Nuc	-0.246382	0.223523
USP18siRNA,1400_0	4	tSTAT1_Nuc	0.0669922	0.187203
USP18siRNA,1400_0	6	tSTAT1_Nuc	0.625782	0.223535
USP18siRNA,1400_0	12	tSTAT1_Nuc	1.44617	0.146884
USP18siRNA,1400_0	16	tSTAT1_Nuc	1.19917	0.168292
USP18siRNA,1400_0	20	tSTAT1_Nuc	1.55009	0.168292
USP18siRNA,1400_0	24	tSTAT1_Nuc	1.44493	0.117269
USP18siRNA,1400_0	26	tSTAT1_Nuc	1.09198	0.202525
USP18siRNA,1400_0	28	tSTAT1_Nuc	1.09271	0.202525
USP18siRNA,1400_0	30	tSTAT1_Nuc	1.43351	0.202525
USP18siRNA,1400_1400	24.5	tSTAT1_Nuc	1.64045	0.187203
USP18siRNA,1400_1400	25	tSTAT1_Nuc	2.0464	0.187203
USP18siRNA,1400_1400	26	tSTAT1_Nuc	1.64473	0.187203
USP18siRNA,1400_1400	27	tSTAT1_Nuc	1.84718	0.187203
USP18siRNA,1400_1400	28	tSTAT1_Nuc	1.35441	0.223535
USP18siRNA,1400_1400	30	tSTAT1_Nuc	1.30158	0.223535
0_0	0	tSTAT2_Cyt	-0.214463	0.0650214
0.028_0	1	tSTAT2_Cyt	0.0258074	0.189554
0.28_0	1	tSTAT2_Cyt	-0.107895	0.144225
0.28_0	24	tSTAT2_Cyt	0.0589621	0.247858
2.8_0	0.5	tSTAT2_Cyt	-0.045762	0.178889
2.8_0	1	tSTAT2_Cyt	0.148972	0.120975
2.8_0	2	tSTAT2_Cyt	-0.531448	0.126243
2.8_0	3	tSTAT2_Cyt	-0.181592	0.178889
2.8_0	4	tSTAT2_Cyt	-0.287102	0.126243
2.8_0	6	tSTAT2_Cyt	-0.0715311	0.156733
2.8_0	8	tSTAT2_Cyt	-0.231039	0.187684
2.8_0	10	tSTAT2_Cyt	-0.282157	0.156733
2.8_0	12	tSTAT2_Cyt	0.041334	0.156733
2.8_0	24	tSTAT2_Cyt	0.147964	0.115622
28_0	0.5	tSTAT2_Cyt	-0.384985	0.178889
28_0	1	tSTAT2_Cyt	-0.398771	0.120975
28_0	2	tSTAT2_Cyt	-0.369932	0.135151
28_0	3	tSTAT2_Cyt	-0.216363	0.178889
28_0	4	tSTAT2_Cyt	-0.560603	0.135151
28_0	6	tSTAT2_Cyt	-0.0949734	0.181437
28_0	8	tSTAT2_Cyt	0.259842	0.248367
28_0	10	tSTAT2_Cyt	0.455059	0.152145
28_0	12	tSTAT2_Cyt	0.270445	0.181437
28_0	24	tSTAT2_Cyt	0.476678	0.178755
280_0	0.5	tSTAT2_Cyt	-0.239919	0.114764
280_0	1	tSTAT2_Cyt	-0.178794	0.0997361
280_0	2	tSTAT2_Cyt	-0.506269	0.114764
280_0	3	tSTAT2_Cyt	-0.81649	0.133003
280_0	4	tSTAT2_Cyt	-0.536529	0.149786
280_0	24	tSTAT2_Cyt	0.702284	0.133314
2800_0	0.5	tSTAT2_Cyt	-0.123902	0.134069
2800_0	1	tSTAT2_Cyt	-0.224617	0.11664
2800_0	2	tSTAT2_Cyt	-0.306303	0.134069
2800_0	3	tSTAT2_Cyt	-0.488015	0.177914
2800_0	4	tSTAT2_Cyt	-0.416885	0.243329
280_1400	24.5	tSTAT2_Cyt	0.733376	0.133314
280_1400	25	tSTAT2_Cyt	0.934474	0.133314
280_1400	26	tSTAT2_Cyt	1.0844	0.133314
280_1400	27	tSTAT2_Cyt	0.796048	0.133314
280_1400	28	tSTAT2_Cyt	1.06438	0.133314
28_1400	24	tSTAT2_Cyt	0.430327	0.179709
28_1400	24.5	tSTAT2_Cyt	0.651119	0.134242
28_1400	25	tSTAT2_Cyt	0.0221989	0.134242
28_1400	25.5	tSTAT2_Cyt	0.411313	0.179709
28_1400	26	tSTAT2_Cyt	0.741312	0.134242
28_1400	27	tSTAT2_Cyt	0.319691	0.134242
28_1400	28	tSTAT2_Cyt	0.618617	0.134242
2.8_1400	24	tSTAT2_Cyt	-0.345585	0.179709
2.8_1400	24.1667	tSTAT2_Cyt	0.245729	0.182484
2.8_1400	24.3333	tSTAT2_Cyt	0.25783	0.182484
2.8_1400	24.5	tSTAT2_Cyt	-0.102749	0.104734
2.8_1400	24.6667	tSTAT2_Cyt	-0.0883784	0.182484
2.8_1400	24.75	tSTAT2_Cyt	0.0764136	0.248052
2.8_1400	24.8333	tSTAT2_Cyt	-0.0753314	0.182484
2.8_1400	25	tSTAT2_Cyt	0.0179512	0.104734
2.8_1400	25.1667	tSTAT2_Cyt	0.157876	0.182484
2.8_1400	25.25	tSTAT2_Cyt	0.20254	0.248052
2.8_1400	25.5	tSTAT2_Cyt	-0.0282695	0.151547
2.8_1400	25.75	tSTAT2_Cyt	-0.622427	0.248052
2.8_1400	26	tSTAT2_Cyt	-0.240033	0.115439
2.8_1400	27	tSTAT2_Cyt	0.00959854	0.123204
2.8_1400	28	tSTAT2_Cyt	0.202202	0.123204
0.28_1400	24.5	tSTAT2_Cyt	-0.391706	0.247858
0.28_1400	25	tSTAT2_Cyt	-0.443117	0.247858
0.28_1400	26	tSTAT2_Cyt	-0.503817	0.247858
0.28_1400	27	tSTAT2_Cyt	-0.155501	0.247858
0.28_1400	28	tSTAT2_Cyt	-0.229121	0.247858
700_0	1	tSTAT2_Cyt	-0.43183	0.187942
0.84_0	24	tSTAT2_Cyt	-0.0835835	0.247858
8.4_0	2	tSTAT2_Cyt	-0.0764013	0.245925
8.4_0	4	tSTAT2_Cyt	-0.198071	0.245925
8.4_0	6	tSTAT2_Cyt	0.0792646	0.245925
8.4_0	8	tSTAT2_Cyt	0.0770873	0.245925
8.4_0	10	tSTAT2_Cyt	0.172723	0.245925
8.4_0	12	tSTAT2_Cyt	0.149645	0.245925
0.84_1400	24.5	tSTAT2_Cyt	-0.411674	0.247858
0.84_1400	25	tSTAT2_Cyt	-0.278718	0.247858
0.84_1400	26	tSTAT2_Cyt	-0.681782	0.247858
0.84_1400	27	tSTAT2_Cyt	-0.186919	0.247858
0.84_1400	28	tSTAT2_Cyt	0.0253306	0.247858
14_0	1	tSTAT2_Cyt	0.203804	0.189554
140_0	1	tSTAT2_Cyt	-0.12544	0.144225
140_0	24	tSTAT2_Cyt	1.03583	0.244348
1400_0	0.166667	tSTAT2_Cyt	0.029239	0.182484
1400_0	0.333333	tSTAT2_Cyt	-0.0635753	0.182484
1400_0	0.5	tSTAT2_Cyt	-0.158719	0.0691141
1400_0	0.666667	tSTAT2_Cyt	0.00507638	0.182484
1400_0	0.75	tSTAT2_Cyt	0.10776	0.248052
1400_0	0.833333	tSTAT2_Cyt	-0.300333	0.182484
1400_0	1	tSTAT2_Cyt	-0.207801	0.0685044
1400_0	1.16667	tSTAT2_Cyt	-0.115279	0.182484
1400_0	1.5	tSTAT2_Cyt	-0.436713	0.151547
1400_0	1.75	tSTAT2_Cyt	0.264462	0.248052
1400_0	2	tSTAT2_Cyt	-0.277375	0.0693464
1400_0	3	tSTAT2_Cyt	-0.428192	0.0727718
1400_0	4	tSTAT2_Cyt	-0.503463	0.0723218
1400_0	6	tSTAT2_Cyt	-0.057444	0.114876
1400_0	8	tSTAT2_Cyt	0.691443	0.245925
1400_0	10	tSTAT2_Cyt	0.906138	0.152145
1400_0	12	tSTAT2_Cyt	1.36624	0.095946
1400_0	14	tSTAT2_Cyt	1.52664	0.180174
1400_0	16	tSTAT2_Cyt	1.52373	0.115789
1400_0	20	tSTAT2_Cyt	1.42135	0.115789
1400_0	24	tSTAT2_Cyt	1.28769	0.0719962
1400_0	26	tSTAT2_Cyt	1.0586	0.116661
1400_0	28	tSTAT2_Cyt	1.23825	0.132817
1400_0	30	tSTAT2_Cyt	0.966754	0.116661
14000_0	1	tSTAT2_Cyt	-0.372788	0.144225
1400_2800	24.5	tSTAT2_Cyt	1.2094	0.177914
1400_2800	25	tSTAT2_Cyt	1.34129	0.177914
1400_2800	26	tSTAT2_Cyt	1.36902	0.177914
1400_2800	27	tSTAT2_Cyt	1.31117	0.177914
1400_2800	28	tSTAT2_Cyt	1.12417	0.177914
1400_1400	24.1667	tSTAT2_Cyt	1.09736	0.182484
1400_1400	24.3333	tSTAT2_Cyt	1.08514	0.182484
1400_1400	24.5	tSTAT2_Cyt	1.16169	0.0815864
1400_1400	24.6667	tSTAT2_Cyt	1.06329	0.182484
1400_1400	24.75	tSTAT2_Cyt	0.55608	0.248052
1400_1400	24.8333	tSTAT2_Cyt	1.04733	0.182484
1400_1400	25	tSTAT2_Cyt	1.12856	0.0793001
1400_1400	25.1667	tSTAT2_Cyt	1.02769	0.182484
1400_1400	25.5	tSTAT2_Cyt	0.65957	0.248052
1400_1400	25.75	tSTAT2_Cyt	0.794276	0.248052
1400_1400	26	tSTAT2_Cyt	1.08958	0.0814521
1400_1400	27	tSTAT2_Cyt	1.10408	0.0827695
1400_1400	28	tSTAT2_Cyt	1.20551	0.0827695
1400_1400	30	tSTAT2_Cyt	0.691462	0.140167
140_1400	24.5	tSTAT2_Cyt	0.971392	0.244348
140_1400	25	tSTAT2_Cyt	1.23314	0.244348
140_1400	26	tSTAT2_Cyt	1.11584	0.244348
140_1400	27	tSTAT2_Cyt	0.973717	0.244348
140_1400	28	tSTAT2_Cyt	0.84271	0.244348
USP18_OE,1400_0	24	tSTAT2_Cyt	-0.288904	0.148481
USP18_OE,1400_0	24.5	tSTAT2_Cyt	-0.111325	0.148481
USP18_OE,1400_0	25	tSTAT2_Cyt	-0.17056	0.148481
USP18_OE,1400_0	26	tSTAT2_Cyt	-0.348694	0.148481
USP18_OE,1400_0	27	tSTAT2_Cyt	-0.336134	0.148481
USP18_OE,1400_0	28	tSTAT2_Cyt	-0.393756	0.148481
USP18siRNA,1400_0	0.5	tSTAT2_Cyt	-0.256345	0.115528
USP18siRNA,1400_0	1	tSTAT2_Cyt	-0.190442	0.115528
USP18siRNA,1400_0	2	tSTAT2_Cyt	-0.384977	0.115528
USP18siRNA,1400_0	3	tSTAT2_Cyt	-0.337495	0.179882
USP18siRNA,1400_0	4	tSTAT2_Cyt	-1.1374	0.150553
USP18siRNA,1400_0	6	tSTAT2_Cyt	0.150432	0.179762
USP18siRNA,1400_0	12	tSTAT2_Cyt	2.09904	0.117836
USP18siRNA,1400_0	16	tSTAT2_Cyt	2.30384	0.134967
USP18siRNA,1400_0	20	tSTAT2_Cyt	2.25895	0.134967
USP18siRNA,1400_0	24	tSTAT2_Cyt	2.15386	0.0941536
USP18siRNA,1400_0	26	tSTAT2_Cyt	1.92163	0.163062
USP18siRNA,1400_0	28	tSTAT2_Cyt	1.5763	0.163062
USP18siRNA,1400_0	30	tSTAT2_Cyt	1.93713	0.163062
USP18siRNA,1400_1400	24.5	tSTAT2_Cyt	2.15333	0.150553
USP18siRNA,1400_1400	25	tSTAT2_Cyt	1.85811	0.150553
USP18siRNA,1400_1400	26	tSTAT2_Cyt	2.34228	0.150553
USP18siRNA,1400_1400	27	tSTAT2_Cyt	2.45993	0.179882
USP18siRNA,1400_1400	28	tSTAT2_Cyt	1.94602	0.179762
USP18siRNA,1400_1400	30	tSTAT2_Cyt	2.2883	0.179762
0_0	0	tSTAT2_Nuc	-0.954353	0.0948254
0.28_0	24	tSTAT2_Nuc	-1.28818	0.360059
2.8_0	0.5	tSTAT2_Nuc	-1.90864	0.260066
2.8_0	1	tSTAT2_Nuc	-0.648038	0.260066
2.8_0	2	tSTAT2_Nuc	-0.955887	0.183502
2.8_0	3	tSTAT2_Nuc	-1.31875	0.260066
2.8_0	4	tSTAT2_Nuc	-1.42589	0.183502
2.8_0	6	tSTAT2_Nuc	-0.85285	0.227753
2.8_0	8	tSTAT2_Nuc	-1.88435	0.272709
2.8_0	10	tSTAT2_Nuc	-1.28544	0.227753
2.8_0	12	tSTAT2_Nuc	-0.438313	0.227753
2.8_0	24	tSTAT2_Nuc	-0.536838	0.167734
28_0	0.5	tSTAT2_Nuc	-0.891275	0.260066
28_0	1	tSTAT2_Nuc	-0.0179477	0.260066
28_0	2	tSTAT2_Nuc	-0.63606	0.196448
28_0	3	tSTAT2_Nuc	-0.415629	0.260066
28_0	4	tSTAT2_Nuc	-0.594619	0.196448
28_0	6	tSTAT2_Nuc	-0.189483	0.263632
28_0	8	tSTAT2_Nuc	-1.14741	0.360851
28_0	10	tSTAT2_Nuc	0.411964	0.221091
28_0	12	tSTAT2_Nuc	-0.897567	0.263632
28_0	24	tSTAT2_Nuc	-0.0223309	0.259694
280_0	0.5	tSTAT2_Nuc	-0.285951	0.166867
280_0	1	tSTAT2_Nuc	-0.261522	0.166867
280_0	2	tSTAT2_Nuc	-0.305214	0.166867
280_0	3	tSTAT2_Nuc	-0.0452404	0.193364
280_0	4	tSTAT2_Nuc	-0.612611	0.193364
280_0	24	tSTAT2_Nuc	0.843261	0.193682
2800_0	0.5	tSTAT2_Nuc	-0.550012	0.194978
2800_0	1	tSTAT2_Nuc	-0.105419	0.194978
2800_0	2	tSTAT2_Nuc	-0.114642	0.194978
2800_0	3	tSTAT2_Nuc	0.104828	0.25857
2800_0	4	tSTAT2_Nuc	0.365477	0.353568
280_1400	24.5	tSTAT2_Nuc	1.12354	0.193682
280_1400	25	tSTAT2_Nuc	0.849695	0.193682
280_1400	26	tSTAT2_Nuc	1.19186	0.193682
280_1400	27	tSTAT2_Nuc	0.591915	0.193682
280_1400	28	tSTAT2_Nuc	0.580857	0.193682
28_1400	24	tSTAT2_Nuc	0.0799253	0.261037
28_1400	24.5	tSTAT2_Nuc	1.07655	0.195012
28_1400	25	tSTAT2_Nuc	0.970381	0.195012
28_1400	25.5	tSTAT2_Nuc	0.719018	0.261037
28_1400	26	tSTAT2_Nuc	0.905329	0.195012
28_1400	27	tSTAT2_Nuc	0.319579	0.195012
28_1400	28	tSTAT2_Nuc	0.726379	0.195012
2.8_1400	24	tSTAT2_Nuc	-0.693955	0.261037
2.8_1400	24.1667	tSTAT2_Nuc	0.54706	0.265129
2.8_1400	24.3333	tSTAT2_Nuc	0.772408	0.265129
2.8_1400	24.5	tSTAT2_Nuc	1.0713	0.151956
2.8_1400	24.6667	tSTAT2_Nuc	1.04388	0.265129
2.8_1400	24.75	tSTAT2_Nuc	0.653054	0.357862
2.8_1400	24.8333	tSTAT2_Nuc	0.709167	0.265129
2.8_1400	25	tSTAT2_Nuc	0.938062	0.151956
2.8_1400	25.1667	tSTAT2_Nuc	1.08264	0.265129
2.8_1400	25.25	tSTAT2_Nuc	0.645524	0.357862
2.8_1400	25.5	tSTAT2_Nuc	0.435836	0.219486
2.8_1400	25.75	tSTAT2_Nuc	0.454701	0.357862
2.8_1400	26	tSTAT2_Nuc	0.389716	0.167409
2.8_1400	27	tSTAT2_Nuc	0.843388	0.178961
2.8_1400	28	tSTAT2_Nuc	0.622842	0.178961
0.28_1400	24.5	tSTAT2_Nuc	1.00721	0.360059
0.28_1400	25	tSTAT2_Nuc	0.276211	0.360059
0.28_1400	26	tSTAT2_Nuc	0.958421	0.360059
0.28_1400	27	tSTAT2_Nuc	0.368659	0.360059
0.28_1400	28	tSTAT2_Nuc	0.690623	0.360059
0.84_0	24	tSTAT2_Nuc	-1.26192	0.360059
8.4_0	2	tSTAT2_Nuc	-1.35703	0.357312
8.4_0	4	tSTAT2_Nuc	-1.31051	0.357312
8.4_0	6	tSTAT2_Nuc	-1.25337	0.357312
8.4_0	8	tSTAT2_Nuc	-0.776335	0.357312
8.4_0	10	tSTAT2_Nuc	-0.670437	0.357312
8.4_0	12	tSTAT2_Nuc	-0.838844	0.357312
0.84_1400	24.5	tSTAT2_Nuc	0.667123	0.360059
0.84_1400	25	tSTAT2_Nuc	0.332336	0.360059
0.84_1400	26	tSTAT2_Nuc	0.15054	0.360059
0.84_1400	27	tSTAT2_Nuc	0.620647	0.360059
0.84_1400	28	tSTAT2_Nuc	0.450293	0.360059
140_0	24	tSTAT2_Nuc	0.763939	0.354985
1400_0	0.166667	tSTAT2_Nuc	0.63347	0.265129
1400_0	0.333333	tSTAT2_Nuc	0.30281	0.265129
1400_0	0.5	tSTAT2_Nuc	0.181005	0.100768
1400_0	0.666667	tSTAT2_Nuc	0.133953	0.265129
1400_0	0.75	tSTAT2_Nuc	0.0170801	0.357862
1400_0	0.833333	tSTAT2_Nuc	0.318788	0.265129
1400_0	1	tSTAT2_Nuc	0.0914509	0.100416
1400_0	1.16667	tSTAT2_Nuc	0.26177	0.265129
1400_0	1.25	tSTAT2_Nuc	-0.0766963	0.357862
1400_0	1.5	tSTAT2_Nuc	-0.0839487	0.219486
1400_0	1.75	tSTAT2_Nuc	-0.111411	0.357862
1400_0	2	tSTAT2_Nuc	-0.0799956	0.100089
1400_0	3	tSTAT2_Nuc	-0.173975	0.10576
1400_0	4	tSTAT2_Nuc	0.0452364	0.105106
1400_0	6	tSTAT2_Nuc	0.0547631	0.166917
1400_0	8	tSTAT2_Nuc	0.406181	0.357312
1400_0	10	tSTAT2_Nuc	0.962411	0.221091
1400_0	12	tSTAT2_Nuc	1.30962	0.139571
1400_0	14	tSTAT2_Nuc	1.65246	0.261763
1400_0	16	tSTAT2_Nuc	1.31195	0.168539
1400_0	20	tSTAT2_Nuc	0.94489	0.168539
1400_0	24	tSTAT2_Nuc	0.934056	0.105253
1400_0	26	tSTAT2_Nuc	0.733536	0.16956
1400_0	28	tSTAT2_Nuc	0.68545	0.192948
1400_0	30	tSTAT2_Nuc	0.655497	0.16956
1400_2800	24.5	tSTAT2_Nuc	1.42746	0.25857
1400_2800	25	tSTAT2_Nuc	0.263206	0.25857
1400_2800	26	tSTAT2_Nuc	1.04498	0.25857
1400_2800	27	tSTAT2_Nuc	1.46614	0.25857
1400_2800	28	tSTAT2_Nuc	0.976855	0.25857
1400_1400	24.1667	tSTAT2_Nuc	0.661237	0.265129
1400_1400	24.3333	tSTAT2_Nuc	0.748664	0.265129
1400_1400	24.5	tSTAT2_Nuc	0.952365	0.119187
1400_1400	24.6667	tSTAT2_Nuc	0.680972	0.265129
1400_1400	24.75	tSTAT2_Nuc	0.776755	0.357862
1400_1400	24.8333	tSTAT2_Nuc	0.630004	0.265129
1400_1400	25	tSTAT2_Nuc	0.933675	0.115169
1400_1400	25.1667	tSTAT2_Nuc	0.775635	0.265129
1400_1400	25.25	tSTAT2_Nuc	0.936594	0.357862
1400_1400	25.5	tSTAT2_Nuc	0.844275	0.357862
1400_1400	25.75	tSTAT2_Nuc	0.890569	0.357862
1400_1400	26	tSTAT2_Nuc	1.03828	0.118291
1400_1400	27	tSTAT2_Nuc	0.950209	0.120248
1400_1400	28	tSTAT2_Nuc	0.905659	0.120248
1400_1400	30	tSTAT2_Nuc	0.325781	0.203686
140_1400	24.5	tSTAT2_Nuc	1.05836	0.354985
140_1400	25	tSTAT2_Nuc	0.560338	0.354985
140_1400	26	tSTAT2_Nuc	0.643808	0.354985
140_1400	27	tSTAT2_Nuc	0.902904	0.354985
140_1400	28	tSTAT2_Nuc	0.591865	0.354985
USP18_OE,1400_0	24	tSTAT2_Nuc	-1.1522	0.215722
USP18_OE,1400_0	24.5	tSTAT2_Nuc	0.00961776	0.215722
USP18_OE,1400_0	25	tSTAT2_Nuc	-0.0577496	0.215722
USP18_OE,1400_0	26	tSTAT2_Nuc	-0.520533	0.215722
USP18_OE,1400_0	27	tSTAT2_Nuc	-0.12769	0.215722
USP18_OE,1400_0	28	tSTAT2_Nuc	-0.0828329	0.215722
USP18siRNA,1400_0	0.5	tSTAT2_Nuc	-0.137804	0.168134
USP18siRNA,1400_0	1	tSTAT2_Nuc	-0.361267	0.168134
USP18siRNA,1400_0	2	tSTAT2_Nuc	0.101721	0.168134
USP18siRNA,1400_0	3	tSTAT2_Nuc	-0.416608	0.261154
USP18siRNA,1400_0	4	tSTAT2_Nuc	0.10316	0.21872
USP18siRNA,1400_0	6	tSTAT2_Nuc	0.723096	0.261168
USP18siRNA,1400_0	12	tSTAT2_Nuc	2.15381	0.171612
USP18siRNA,1400_0	16	tSTAT2_Nuc	2.04879	0.196624
USP18siRNA,1400_0	20	tSTAT2_Nuc	2.31848	0.196624
USP18siRNA,1400_0	24	tSTAT2_Nuc	2.26789	0.137012
USP18siRNA,1400_0	26	tSTAT2_Nuc	2.07894	0.236621
USP18siRNA,1400_0	28	tSTAT2_Nuc	1.77863	0.236621
USP18siRNA,1400_0	30	tSTAT2_Nuc	2.38465	0.236621
USP18siRNA,1400_1400	24.5	tSTAT2_Nuc	2.56796	0.21872
USP18siRNA,1400_1400	25	tSTAT2_Nuc	2.63298	0.21872
USP18siRNA,1400_1400	26	tSTAT2_Nuc	2.283	0.21872
USP18siRNA,1400_1400	27	tSTAT2_Nuc	2.80626	0.21872
USP18siRNA,1400_1400	28	tSTAT2_Nuc	1.78036	0.261168
USP18siRNA,1400_1400	30	tSTAT2_Nuc	2.25795	0.261168
0_0	0	USP18	-2.06004	0.10548
0.028_0	4	USP18	-2.499	0.301783
0.28_0	4	USP18	-2.81379	0.230104
0.28_0	24	USP18	-1.90641	0.395376
2.8_0	0.5	USP18	-2.05885	0.285722
2.8_0	1	USP18	-2.31225	0.285722
2.8_0	2	USP18	-2.2308	0.20101
2.8_0	3	USP18	-2.09327	0.285722
2.8_0	4	USP18	-2.36898	0.168081
2.8_0	6	USP18	-1.86923	0.24913
2.8_0	8	USP18	-0.315834	0.298258
2.8_0	10	USP18	0.281213	0.24913
2.8_0	12	USP18	0.0600449	0.24913
2.8_0	24	USP18	-0.229007	0.214693
28_0	0.5	USP18	-2.09079	0.285722
28_0	1	USP18	-2.23032	0.285722
28_0	2	USP18	-2.14286	0.215424
28_0	3	USP18	-1.88328	0.285722
28_0	4	USP18	-1.42386	0.173737
28_0	6	USP18	0.591109	0.288698
28_0	8	USP18	1.40937	0.395128
28_0	10	USP18	1.75248	0.242381
28_0	12	USP18	1.07629	0.288698
28_0	24	USP18	0.54526	0.284862
280_0	0.5	USP18	-2.03048	0.212422
280_0	1	USP18	-2.28256	0.212422
280_0	2	USP18	-2.07021	0.212422
280_0	3	USP18	-2.0223	0.212422
280_0	4	USP18	-1.25982	0.181064
280_0	24	USP18	1.13303	0.212618
2800_0	0.5	USP18	-2.85722	0.28412
2800_0	1	USP18	-2.11231	0.28412
2800_0	2	USP18	-2.99436	0.28412
2800_0	3	USP18	-1.03809	0.28412
2800_0	4	USP18	-1.43792	0.246786
280_1400	24.5	USP18	1.1077	0.212618
280_1400	25	USP18	1.16622	0.212618
280_1400	26	USP18	1.36995	0.212618
280_1400	27	USP18	1.31024	0.212618
280_1400	28	USP18	1.27604	0.212618
28_1400	24	USP18	0.439378	0.287146
28_1400	24.5	USP18	0.550982	0.214313
28_1400	25	USP18	0.223921	0.214313
28_1400	25.5	USP18	0.434666	0.287146
28_1400	26	USP18	0.578572	0.214313
28_1400	27	USP18	0.894362	0.214313
28_1400	28	USP18	1.28812	0.214313
2.8_1400	24	USP18	-1.04689	0.287146
2.8_1400	24.1667	USP18	-0.766637	0.399357
2.8_1400	24.3333	USP18	-0.337885	0.399357
2.8_1400	24.5	USP18	-0.829081	0.184481
2.8_1400	24.6667	USP18	-0.267789	0.399357
2.8_1400	24.8333	USP18	-0.647944	0.399357
2.8_1400	25	USP18	-0.486365	0.184481
2.8_1400	25.1667	USP18	-0.409755	0.399357
2.8_1400	25.5	USP18	-0.566816	0.287146
2.8_1400	26	USP18	0.0397265	0.196966
2.8_1400	27	USP18	0.652891	0.196966
2.8_1400	28	USP18	1.00112	0.196966
0.28_1400	24.5	USP18	-2.19122	0.395376
0.28_1400	25	USP18	-1.54691	0.395376
0.28_1400	26	USP18	-1.46967	0.395376
0.28_1400	27	USP18	-0.212639	0.395376
0.28_1400	28	USP18	0.0629484	0.395376
700_0	4	USP18	-1.13735	0.300383
0.84_0	24	USP18	-1.48226	0.395376
8.4_0	2	USP18	-2.50641	0.392079
8.4_0	4	USP18	-1.51757	0.392079
8.4_0	6	USP18	0.573132	0.392079
8.4_0	8	USP18	1.14177	0.392079
8.4_0	10	USP18	1.13465	0.392079
8.4_0	12	USP18	1.09324	0.392079
0.84_1400	24.5	USP18	-1.19145	0.395376
0.84_1400	25	USP18	-1.17221	0.395376
0.84_1400	26	USP18	-0.406617	0.395376
0.84_1400	27	USP18	-0.28445	0.395376
0.84_1400	28	USP18	0.844461	0.395376
14_0	4	USP18	-1.36664	0.301783
140_0	4	USP18	-1.30934	0.230104
140_0	24	USP18	1.10098	0.38933
1400_0	0.166667	USP18	-1.43731	0.399357
1400_0	0.333333	USP18	-1.68612	0.399357
1400_0	0.5	USP18	-2.22131	0.111815
1400_0	0.666667	USP18	-2.09435	0.399357
1400_0	0.833333	USP18	-3.18206	0.399357
1400_0	1	USP18	-2.09315	0.111815
1400_0	1.16667	USP18	-1.89234	0.399357
1400_0	1.5	USP18	-1.83292	0.287146
1400_0	2	USP18	-2.25006	0.111336
1400_0	3	USP18	-2.00065	0.116044
1400_0	4	USP18	-1.26534	0.113634
1400_0	6	USP18	0.826259	0.183067
1400_0	8	USP18	2.13415	0.392079
1400_0	10	USP18	2.23483	0.242381
1400_0	12	USP18	2.20446	0.153169
1400_0	14	USP18	2.19234	0.287128
1400_0	16	USP18	2.00629	0.184921
1400_0	20	USP18	2.4875	0.184921
1400_0	24	USP18	1.79015	0.116209
1400_0	26	USP18	1.26171	0.185871
1400_0	28	USP18	1.23196	0.211611
1400_0	30	USP18	1.35664	0.185871
14000_0	4	USP18	-0.593702	0.230104
1400_2800	24.5	USP18	1.58612	0.28412
1400_2800	25	USP18	1.7883	0.28412
1400_2800	26	USP18	1.6799	0.28412
1400_2800	27	USP18	1.86254	0.28412
1400_2800	28	USP18	1.70005	0.28412
1400_1400	24.1667	USP18	1.87522	0.399357
1400_1400	24.3333	USP18	1.43934	0.399357
1400_1400	24.5	USP18	1.41553	0.132077
1400_1400	24.6667	USP18	1.54322	0.399357
1400_1400	24.8333	USP18	1.85491	0.399357
1400_1400	25	USP18	1.38628	0.129853
1400_1400	25.1667	USP18	1.6467	0.399357
1400_1400	26	USP18	1.549	0.131908
1400_1400	27	USP18	1.44172	0.131908
1400_1400	28	USP18	1.2986	0.131908
1400_1400	30	USP18	1.55656	0.223324
140_1400	24.5	USP18	1.0429	0.38933
140_1400	25	USP18	1.35624	0.38933
140_1400	26	USP18	1.3085	0.38933
140_1400	27	USP18	1.18897	0.38933
140_1400	28	USP18	1.00393	0.38933
USP18_OE,1400_0	24	USP18	1.37212	0.236577
USP18_OE,1400_0	24.5	USP18	1.1549	0.236577
USP18_OE,1400_0	25	USP18	0.942482	0.236577
USP18_OE,1400_0	26	USP18	1.16135	0.236577
USP18_OE,1400_0	27	USP18	1.06978	0.236577
USP18_OE,1400_0	28	USP18	1.31391	0.236577
USP18siRNA,1400_0	0	USP18	-3.15967	0.185024
USP18siRNA,1400_0	0.5	USP18	-3.16622	0.185024
USP18siRNA,1400_0	1	USP18	-2.94603	0.185024
USP18siRNA,1400_0	2	USP18	-2.42989	0.185024
USP18siRNA,1400_0	3	USP18	-4.11368	0.287219
USP18siRNA,1400_0	4	USP18	-3.8086	0.240284
USP18siRNA,1400_0	6	USP18	-3.00301	0.286775
USP18siRNA,1400_0	12	USP18	-1.85601	0.188686
USP18siRNA,1400_0	16	USP18	-1.11173	0.215859
USP18siRNA,1400_0	20	USP18	-0.916886	0.215859
USP18siRNA,1400_0	24	USP18	-0.81266	0.150811
USP18siRNA,1400_0	26	USP18	-0.267654	0.260952
USP18siRNA,1400_0	28	USP18	-0.578868	0.260952
USP18siRNA,1400_0	30	USP18	0.23203	0.260952
USP18siRNA,1400_1400	24.5	USP18	-0.463276	0.240284
USP18siRNA,1400_1400	25	USP18	-0.222323	0.240284
USP18siRNA,1400_1400	26	USP18	-0.484413	0.240284
USP18siRNA,1400_1400	27	USP18	-0.611898	0.287219
USP18siRNA,1400_1400	28	USP18	-0.234411	0.286775
USP18siRNA,1400_1400	30	USP18	-0.0507251	0.286775
0_0	0	IRF2_mRNA	0	0.0168718
2.8_0	0.5	IRF2_mRNA	-0.190102	0.0605311
2.8_0	1	IRF2_mRNA	0.115365	0.0605311
2.8_0	4	IRF2_mRNA	0.166277	0.0605311
2.8_0	8	IRF2_mRNA	-0.0118438	0.0605311
2.8_0	24	IRF2_mRNA	-0.0270036	0.0314141
2.8_0	25	IRF2_mRNA	-0.0488952	0.0605311
2.8_0	28	IRF2_mRNA	-0.113351	0.0605311
2.8_0	32	IRF2_mRNA	0.00277468	0.0605311
2.8_1400	24.5	IRF2_mRNA	0.0605637	0.0605311
2.8_1400	25	IRF2_mRNA	0.0591808	0.0347094
2.8_1400	28	IRF2_mRNA	1.04378	0.0347094
2.8_1400	32	IRF2_mRNA	0.252136	0.0347094
1400_0	0.5	IRF2_mRNA	0.108867	0.0605311
1400_0	1	IRF2_mRNA	-0.0634629	0.0301405
1400_0	4	IRF2_mRNA	0.810701	0.0301405
1400_0	8	IRF2_mRNA	0.697562	0.0301405
1400_0	24	IRF2_mRNA	0.132663	0.0197779
1400_0	25	IRF2_mRNA	0.0643057	0.0259028
1400_0	28	IRF2_mRNA	0.141121	0.0259028
1400_0	32	IRF2_mRNA	0.144857	0.0259028
1400_1400	25	IRF2_mRNA	-0.0390328	0.0276148
1400_1400	28	IRF2_mRNA	0.243057	0.0276148
1400_1400	32	IRF2_mRNA	0.247864	0.0276148
USP18siRNA,1400_0	1	IRF2_mRNA	0.0281081	0.0653614
USP18siRNA,1400_0	4	IRF2_mRNA	0.801322	0.0653614
USP18siRNA,1400_0	8	IRF2_mRNA	1.2676	0.0653614
USP18siRNA,1400_0	24	IRF2_mRNA	0.908164	0.0386558
USP18siRNA,1400_0	25	IRF2_mRNA	0.927546	0.0604679
USP18siRNA,1400_0	28	IRF2_mRNA	0.960773	0.0604679
USP18siRNA,1400_0	32	IRF2_mRNA	1.02785	0.0604679
USP18siRNA,1400_1400	25	IRF2_mRNA	0.931256	0.0604679
USP18siRNA,1400_1400	28	IRF2_mRNA	1.07895	0.0604679
USP18siRNA,1400_1400	32	IRF2_mRNA	1.0119	0.0604679
0_0	0	IRF9_mRNA	0	0.0233768
2.8_0	0.5	IRF9_mRNA	0.15639	0.0844638
2.8_0	1	IRF9_mRNA	0.867051	0.0564191
2.8_0	2	IRF9_mRNA	2.33086	0.0712054
2.8_0	3	IRF9_mRNA	2.85209	0.0712054
2.8_0	4	IRF9_mRNA	3.16446	0.0564191
2.8_0	5	IRF9_mRNA	3.12949	0.0712054
2.8_0	6	IRF9_mRNA	3.14018	0.0712054
2.8_0	8	IRF9_mRNA	3.2737	0.0564191
2.8_0	24	IRF9_mRNA	2.92963	0.0438484
2.8_0	25	IRF9_mRNA	2.86369	0.0844638
2.8_0	28	IRF9_mRNA	2.76993	0.0844638
2.8_0	32	IRF9_mRNA	2.65422	0.0844638
28_0	1	IRF9_mRNA	1.54757	0.0712054
28_0	2	IRF9_mRNA	2.97959	0.0712054
28_0	3	IRF9_mRNA	3.44778	0.0712054
28_0	4	IRF9_mRNA	3.65957	0.0846933
28_0	5	IRF9_mRNA	3.43817	0.0712054
28_0	6	IRF9_mRNA	3.41651	0.0712054
28_0	8	IRF9_mRNA	3.274	0.0712054
2.8_1400	24.5	IRF9_mRNA	3.03485	0.0844638
2.8_1400	25	IRF9_mRNA	3.08459	0.048574
2.8_1400	28	IRF9_mRNA	3.63507	0.048574
2.8_1400	32	IRF9_mRNA	3.32042	0.048574
8.4_0	1	IRF9_mRNA	1.17305	0.0712054
8.4_0	2	IRF9_mRNA	2.70532	0.0712054
8.4_0	3	IRF9_mRNA	3.26069	0.0712054
8.4_0	4	IRF9_mRNA	3.3466	0.0712054
8.4_0	5	IRF9_mRNA	3.37697	0.0712054
8.4_0	6	IRF9_mRNA	3.3819	0.0712054
8.4_0	8	IRF9_mRNA	3.23932	0.0712054
1400_0	0.5	IRF9_mRNA	0.887137	0.0844638
1400_0	1	IRF9_mRNA	1.69522	0.0384356
1400_0	2	IRF9_mRNA	3.21216	0.0712054
1400_0	3	IRF9_mRNA	3.60274	0.0712054
1400_0	4	IRF9_mRNA	3.68559	0.0384356
1400_0	5	IRF9_mRNA	3.69342	0.0712054
1400_0	6	IRF9_mRNA	3.64042	0.0712054
1400_0	8	IRF9_mRNA	3.62475	0.0384356
1400_0	24	IRF9_mRNA	3.54996	0.0276013
1400_0	25	IRF9_mRNA	3.39345	0.036286
1400_0	28	IRF9_mRNA	3.40827	0.036286
1400_0	32	IRF9_mRNA	3.43486	0.036286
1400_1400	25	IRF9_mRNA	3.4032	0.0387015
1400_1400	28	IRF9_mRNA	3.47357	0.0387015
1400_1400	32	IRF9_mRNA	3.46431	0.0387015
USP18siRNA,1400_0	1	IRF9_mRNA	1.73871	0.0912255
USP18siRNA,1400_0	4	IRF9_mRNA	3.93952	0.0912255
USP18siRNA,1400_0	8	IRF9_mRNA	3.87913	0.0912255
USP18siRNA,1400_0	24	IRF9_mRNA	3.88353	0.0540953
USP18siRNA,1400_0	25	IRF9_mRNA	4.04445	0.0847426
USP18siRNA,1400_0	28	IRF9_mRNA	4.07628	0.0847426
USP18siRNA,1400_0	32	IRF9_mRNA	3.89283	0.0847426
USP18siRNA,1400_1400	25	IRF9_mRNA	3.92212	0.0847426
USP18siRNA,1400_1400	28	IRF9_mRNA	4.11292	0.0847426
USP18siRNA,1400_1400	32	IRF9_mRNA	4.09291	0.0847426
0_0	0	SOCS1_mRNA	0	0.0376604
2.8_0	0.5	SOCS1_mRNA	-0.61021	0.130108
2.8_0	1	SOCS1_mRNA	-0.244856	0.0870673
2.8_0	2	SOCS1_mRNA	0.451854	0.10998
2.8_0	3	SOCS1_mRNA	1.03281	0.10998
2.8_0	4	SOCS1_mRNA	0.923802	0.0870673
2.8_0	5	SOCS1_mRNA	1.23067	0.10998
2.8_0	6	SOCS1_mRNA	1.22085	0.10998
2.8_0	8	SOCS1_mRNA	0.754866	0.0870673
2.8_0	24	SOCS1_mRNA	0.473394	0.0765721
2.8_0	25	SOCS1_mRNA	0.510492	0.130108
2.8_0	28	SOCS1_mRNA	0.359326	0.130108
2.8_0	32	SOCS1_mRNA	0.154717	0.130108
28_0	1	SOCS1_mRNA	0.14664	0.10998
28_0	2	SOCS1_mRNA	0.834113	0.10998
28_0	3	SOCS1_mRNA	1.57833	0.10998
28_0	4	SOCS1_mRNA	1.81205	0.130678
28_0	5	SOCS1_mRNA	1.83862	0.10998
28_0	6	SOCS1_mRNA	1.57617	0.10998
28_0	8	SOCS1_mRNA	1.01819	0.10998
2.8_1400	24.5	SOCS1_mRNA	1.44804	0.130108
2.8_1400	25	SOCS1_mRNA	2.1902	0.0892621
2.8_1400	28	SOCS1_mRNA	1.56972	0.0892621
2.8_1400	32	SOCS1_mRNA	0.672721	0.0892621
8.4_0	1	SOCS1_mRNA	-0.074076	0.10998
8.4_0	2	SOCS1_mRNA	0.464918	0.10998
8.4_0	3	SOCS1_mRNA	1.35834	0.10998
8.4_0	4	SOCS1_mRNA	1.44856	0.10998
8.4_0	5	SOCS1_mRNA	1.60388	0.10998
8.4_0	6	SOCS1_mRNA	1.38662	0.10998
8.4_0	8	SOCS1_mRNA	0.94724	0.10998
1400_0	0.5	SOCS1_mRNA	-0.571604	0.130108
1400_0	1	SOCS1_mRNA	0.114767	0.0619908
1400_0	2	SOCS1_mRNA	1.32045	0.10998
1400_0	3	SOCS1_mRNA	2.23145	0.10998
1400_0	4	SOCS1_mRNA	1.90961	0.0619908
1400_0	5	SOCS1_mRNA	2.75973	0.10998
1400_0	6	SOCS1_mRNA	2.46686	0.10998
1400_0	8	SOCS1_mRNA	1.03588	0.0619908
1400_0	24	SOCS1_mRNA	0.942162	0.0450546
1400_0	25	SOCS1_mRNA	0.734938	0.059661
1400_0	28	SOCS1_mRNA	0.714446	0.059661
1400_0	32	SOCS1_mRNA	0.654873	0.059661
1400_1400	25	SOCS1_mRNA	0.654259	0.0648389
1400_1400	28	SOCS1_mRNA	0.825933	0.0648389
1400_1400	32	SOCS1_mRNA	0.67345	0.0648389
USP18siRNA,1400_0	1	SOCS1_mRNA	0.528034	0.140757
USP18siRNA,1400_0	4	SOCS1_mRNA	1.84045	0.140757
USP18siRNA,1400_0	8	SOCS1_mRNA	2.20188	0.140757
USP18siRNA,1400_0	24	SOCS1_mRNA	2.40352	0.0835193
USP18siRNA,1400_0	25	SOCS1_mRNA	2.33057	0.130592
USP18siRNA,1400_0	28	SOCS1_mRNA	2.60605	0.130592
USP18siRNA,1400_0	32	SOCS1_mRNA	1.9369	0.130592
USP18siRNA,1400_1400	25	SOCS1_mRNA	2.32593	0.130592
USP18siRNA,1400_1400	28	SOCS1_mRNA	2.78329	0.130592
USP18siRNA,1400_1400	32	SOCS1_mRNA	2.30318	0.130592
0_0	0	SOCS3_mRNA	0	0.0405898
2.8_0	0.5	SOCS3_mRNA	0.0687924	0.142025
2.8_0	1	SOCS3_mRNA	0.351082	0.0950537
2.8_0	2	SOCS3_mRNA	0.386334	0.119997
2.8_0	3	SOCS3_mRNA	0.351543	0.119997
2.8_0	4	SOCS3_mRNA	0.382435	0.0950537
2.8_0	5	SOCS3_mRNA	0.340273	0.119997
2.8_0	6	SOCS3_mRNA	0.40956	0.119997
2.8_0	8	SOCS3_mRNA	0.159933	0.0950537
2.8_0	24	SOCS3_mRNA	-0.105778	0.0737282
2.8_0	25	SOCS3_mRNA	0.0163922	0.142025
2.8_0	28	SOCS3_mRNA	-0.0952455	0.142025
2.8_0	32	SOCS3_mRNA	-0.167222	0.142025
28_0	1	SOCS3_mRNA	0.753471	0.119997
28_0	2	SOCS3_mRNA	0.674405	0.119997
28_0	3	SOCS3_mRNA	0.548901	0.119997
28_0	4	SOCS3_mRNA	0.398495	0.142615
28_0	5	SOCS3_mRNA	0.325845	0.119997
28_0	6	SOCS3_mRNA	0.219812	0.119997
28_0	8	SOCS3_mRNA	0.0433285	0.119997
2.8_1400	24.5	SOCS3_mRNA	1.50886	0.142025
2.8_1400	25	SOCS3_mRNA	1.78821	0.0816518
2.8_1400	28	SOCS3_mRNA	0.114661	0.0816518
2.8_1400	32	SOCS3_mRNA	0.238125	0.0816518
8.4_0	1	SOCS3_mRNA	0.435675	0.119997
8.4_0	2	SOCS3_mRNA	0.536073	0.119997
8.4_0	3	SOCS3_mRNA	0.536593	0.119997
8.4_0	4	SOCS3_mRNA	0.532624	0.119997
8.4_0	5	SOCS3_mRNA	0.439335	0.119997
8.4_0	6	SOCS3_mRNA	0.289371	0.119997
8.4_0	8	SOCS3_mRNA	0.206542	0.119997
1400_0	0.5	SOCS3_mRNA	2.43037	0.142025
1400_0	1	SOCS3_mRNA	2.83636	0.0675798
1400_0	2	SOCS3_mRNA	2.32361	0.119997
1400_0	3	SOCS3_mRNA	1.45111	0.119997
1400_0	4	SOCS3_mRNA	1.10906	0.0675798
1400_0	5	SOCS3_mRNA	1.20118	0.119997
1400_0	6	SOCS3_mRNA	0.804098	0.119997
1400_0	8	SOCS3_mRNA	0.254323	0.0675798
1400_0	24	SOCS3_mRNA	0.323743	0.0486844
1400_0	25	SOCS3_mRNA	0.169987	0.0647919
1400_0	28	SOCS3_mRNA	0.111052	0.0647919
1400_0	32	SOCS3_mRNA	0.0610821	0.0647919
1400_1400	25	SOCS3_mRNA	0.126669	0.0702255
1400_1400	28	SOCS3_mRNA	0.0564583	0.0702255
1400_1400	32	SOCS3_mRNA	0.127302	0.0702255
USP18siRNA,1400_0	1	SOCS3_mRNA	2.88612	0.15363
USP18siRNA,1400_0	4	SOCS3_mRNA	1.03821	0.15363
USP18siRNA,1400_0	8	SOCS3_mRNA	0.748282	0.15363
USP18siRNA,1400_0	24	SOCS3_mRNA	0.414628	0.090978
USP18siRNA,1400_0	25	SOCS3_mRNA	0.447116	0.142429
USP18siRNA,1400_0	28	SOCS3_mRNA	0.326061	0.142429
USP18siRNA,1400_0	32	SOCS3_mRNA	0.29195	0.142429
USP18siRNA,1400_1400	25	SOCS3_mRNA	0.358417	0.142429
USP18siRNA,1400_1400	28	SOCS3_mRNA	0.421426	0.142429
USP18siRNA,1400_1400	32	SOCS3_mRNA	0.428381	0.142429
0_0	0	STAT1_mRNA	0	0.0241618
2.8_0	0.5	STAT1_mRNA	0.000588417	0.0873
2.8_0	1	STAT1_mRNA	0.0679275	0.0583136
2.8_0	2	STAT1_mRNA	0.343997	0.0735964
2.8_0	3	STAT1_mRNA	0.486498	0.0735964
2.8_0	4	STAT1_mRNA	0.931758	0.0583136
2.8_0	5	STAT1_mRNA	0.985808	0.0735964
2.8_0	6	STAT1_mRNA	1.25511	0.0735964
2.8_0	8	STAT1_mRNA	1.5768	0.0583136
2.8_0	24	STAT1_mRNA	0.88795	0.0453208
2.8_0	25	STAT1_mRNA	0.648443	0.0873
2.8_0	28	STAT1_mRNA	0.419043	0.0873
2.8_0	32	STAT1_mRNA	0.284755	0.0873
28_0	1	STAT1_mRNA	0.151765	0.0735964
28_0	2	STAT1_mRNA	0.814341	0.0735964
28_0	3	STAT1_mRNA	1.24546	0.0735964
28_0	4	STAT1_mRNA	1.64338	0.0875372
28_0	5	STAT1_mRNA	1.72252	0.0735964
28_0	6	STAT1_mRNA	1.89366	0.0735964
28_0	8	STAT1_mRNA	1.88498	0.0735964
2.8_1400	24.5	STAT1_mRNA	0.541265	0.0873
2.8_1400	25	STAT1_mRNA	1.1535	0.0502051
2.8_1400	28	STAT1_mRNA	2.17007	0.0502051
2.8_1400	32	STAT1_mRNA	2.13885	0.0502051
8.4_0	1	STAT1_mRNA	0.183834	0.0735964
8.4_0	2	STAT1_mRNA	0.579885	0.0735964
8.4_0	3	STAT1_mRNA	1.10409	0.0735964
8.4_0	4	STAT1_mRNA	1.29892	0.0735964
8.4_0	5	STAT1_mRNA	1.57401	0.0735964
8.4_0	6	STAT1_mRNA	1.68351	0.0735964
8.4_0	8	STAT1_mRNA	1.76143	0.0735964
1400_0	0.5	STAT1_mRNA	0.211777	0.0873
1400_0	1	STAT1_mRNA	0.409578	0.0397262
1400_0	2	STAT1_mRNA	1.24633	0.0735964
1400_0	3	STAT1_mRNA	1.64594	0.0735964
1400_0	4	STAT1_mRNA	1.95474	0.0397262
1400_0	5	STAT1_mRNA	2.06542	0.0735964
1400_0	6	STAT1_mRNA	2.21466	0.0735964
1400_0	8	STAT1_mRNA	2.53559	0.0397262
1400_0	24	STAT1_mRNA	1.89449	0.0285281
1400_0	25	STAT1_mRNA	1.93182	0.0375044
1400_0	28	STAT1_mRNA	1.80806	0.0375044
1400_0	32	STAT1_mRNA	1.76914	0.0375044
1400_1400	25	STAT1_mRNA	1.96933	0.040001
1400_1400	28	STAT1_mRNA	1.95642	0.040001
1400_1400	32	STAT1_mRNA	2.07905	0.040001
USP18siRNA,1400_0	1	STAT1_mRNA	0.346495	0.0942888
USP18siRNA,1400_0	4	STAT1_mRNA	2.06197	0.0942888
USP18siRNA,1400_0	8	STAT1_mRNA	2.74492	0.0942888
USP18siRNA,1400_0	24	STAT1_mRNA	2.54947	0.0559118
USP18siRNA,1400_0	25	STAT1_mRNA	2.55699	0.0875882
USP18siRNA,1400_0	28	STAT1_mRNA	2.59604	0.0875882
USP18siRNA,1400_0	32	STAT1_mRNA	2.61217	0.0875882
USP18siRNA,1400_1400	25	STAT1_mRNA	2.56989	0.0875882
USP18siRNA,1400_1400	28	STAT1_mRNA	2.61555	0.0875882
USP18siRNA,1400_1400	32	STAT1_mRNA	2.6836	0.0875882
0_0	0	STAT2_mRNA	0	0.021043
2.8_0	0.5	STAT2_mRNA	-0.0614341	0.0760313
2.8_0	1	STAT2_mRNA	0.0342345	0.0507864
2.8_0	2	STAT2_mRNA	-0.054668	0.0640965
2.8_0	3	STAT2_mRNA	0.0755871	0.0640965
2.8_0	4	STAT2_mRNA	0.124744	0.0507864
2.8_0	5	STAT2_mRNA	0.130873	0.0640965
2.8_0	6	STAT2_mRNA	0.457427	0.0640965
[truncated: 104 more rows]

## Sheet: Explanation
Data from Huh7.5 cells stimulated with Interferon alpha
Each row represents a combination of single measurements as computed by the scaling model (blotIt)
Explanation of columns:
Experimental Condition	Doses (in pM) of treatment with IFN alpha, First dose (at 0h) and second dose (at 24h) are separated by ''_'', A dose of 0 means that cells were left untreated
	Remark: A measurement with condition '0_x' at 24h is equal to a measurement with condition 'x_0' at 0h.
Time [hours]	Time point of the measurement in hours
Name of observable	The name of the measured target
Value	Value of the measurement
Sigma	Uncertainty of the measurement as computed by the scaling model (blotIt)
