# Supplementary material for: Disentangling molecular mechanisms regulating sensitization of interferon alpha signal transduction
Source: Mol Syst Biol. 2020 Jul 21;16(7):e8955. doi: 10.15252/msb.20198955 (PMC7373899; doi:10.15252/msb.20198955)
Supplement: Supplementary file 5 — Dataset EV3 [file MSB-16-e8955-s005.xlsx]

## Sheet: Data
Replicate	Experimental Condition	Time [hours]	Name of observable	Signal
A	Huh7.5_28_1400	24	SOCS3	0.564137
A	Huh7.5_28_1400	24.5	SOCS3	0.287106
A	Huh7.5_28_1400	25	SOCS3	0.372323
A	Huh7.5_28_1400	25.5	SOCS3	0.571289
A	Huh7.5_28_1400	26	SOCS3	0.754333
A	Huh7.5_28_1400	27	SOCS3	0.539745
A	Huh7.5_28_1400	28	SOCS3	0.574762
A	Huh7.5_2.8_1400	24	SOCS3	0.421341
A	Huh7.5_2.8_1400	24.5	SOCS3	0.430193
A	Huh7.5_2.8_1400	25	SOCS3	1.11983
A	Huh7.5_2.8_1400	25.5	SOCS3	1.67133
A	Huh7.5_2.8_1400	26	SOCS3	2.22191
A	Huh7.5_2.8_1400	27	SOCS3	1.21893
A	Huh7.5_2.8_1400	28	SOCS3	1.09055
A	Huh7.5_1400_0	0.5	SOCS3	0.406499
A	Huh7.5_1400_0	1	SOCS3	1.37453
A	Huh7.5_1400_0	1.5	SOCS3	2.0088
A	Huh7.5_1400_0	2	SOCS3	2.15833
A	Huh7.5_1400_0	3	SOCS3	1.83417
A	Huh7.5_1400_0	4	SOCS3	1.02281
A	Huh7.5_0_0	0	SOCS3	0.357076
B	Huh7.5_280_1400	24	SOCS3	0.390997
B	Huh7.5_280_1400	24.5	SOCS3	0.351649
B	Huh7.5_280_1400	25	SOCS3	0.193577
B	Huh7.5_280_1400	25.5	SOCS3	0.984242
B	Huh7.5_280_1400	26	SOCS3	0.975155
B	Huh7.5_280_1400	27	SOCS3	0.415299
B	Huh7.5_280_1400	28	SOCS3	0.552634
B	Huh7.5_28_1400	24	SOCS3	0.113982
B	Huh7.5_28_1400	24.5	SOCS3	0.246915
B	Huh7.5_28_1400	25	SOCS3	0.869336
B	Huh7.5_28_1400	25.5	SOCS3	1.85202
B	Huh7.5_28_1400	26	SOCS3	1.64845
B	Huh7.5_28_1400	27	SOCS3	1.22818
B	Huh7.5_28_1400	28	SOCS3	1.17801
B	Huh7.5_1400_0	0.5	SOCS3	0.305501
B	Huh7.5_1400_0	1	SOCS3	2.58684
B	Huh7.5_1400_0	1.5	SOCS3	2.96739
B	Huh7.5_1400_0	2	SOCS3	2.04437
B	Huh7.5_1400_0	3	SOCS3	0.798708
B	Huh7.5_1400_0	4	SOCS3	1.14951
B	Huh7.5_0_0	0	SOCS3	0.14724
C	Huh7.5_280_1400	24	SOCS3	0.127714
C	Huh7.5_280_1400	24.5	SOCS3	0.358112
C	Huh7.5_280_1400	25	SOCS3	0.391788
C	Huh7.5_280_1400	26	SOCS3	0.152552
C	Huh7.5_280_1400	27	SOCS3	0.359926
C	Huh7.5_280_1400	28	SOCS3	0.932572
C	Huh7.5_28_1400	24	SOCS3	0.308389
C	Huh7.5_28_1400	24.5	SOCS3	0.0963948
C	Huh7.5_28_1400	25	SOCS3	1.58595
C	Huh7.5_28_1400	25.5	SOCS3	2.09741
C	Huh7.5_28_1400	26	SOCS3	1.56643
C	Huh7.5_28_1400	27	SOCS3	1.95382
C	Huh7.5_28_1400	28	SOCS3	0.832505
C	Huh7.5_1400_0	0.5	SOCS3	0.141437
C	Huh7.5_1400_0	1	SOCS3	1.08496
C	Huh7.5_1400_0	1.5	SOCS3	2.72325
C	Huh7.5_1400_0	2	SOCS3	1.5339
C	Huh7.5_1400_0	3	SOCS3	1.05348
C	Huh7.5_1400_0	4	SOCS3	2.54281
C	Huh7.5_0_0	0	SOCS3	0.156608
142	Huh7.5_0_1400	24	IB_pSTAT1_IP_IRF9	72709.4
142	Huh7.5_0_1400	25	IB_pSTAT1_IP_IRF9	1.21615e+06
142	Huh7.5_0_1400	28	IB_pSTAT1_IP_IRF9	9.26991e+06
142	Huh7.5_0_1400	30	IB_pSTAT1_IP_IRF9	3.30041e+06
142	Huh7.5_280_1400	24	IB_pSTAT1_IP_IRF9	2.70342e+06
142	Huh7.5_280_1400	25	IB_pSTAT1_IP_IRF9	3.89054e+06
142	Huh7.5_280_1400	28	IB_pSTAT1_IP_IRF9	2.27147e+06
142	Huh7.5_280_1400	30	IB_pSTAT1_IP_IRF9	2691739
143	Huh7.5_0_1400	24	IB_pSTAT1_IP_IRF9	78225.7
143	Huh7.5_0_1400	25	IB_pSTAT1_IP_IRF9	1.50497e+06
143	Huh7.5_0_1400	28	IB_pSTAT1_IP_IRF9	7276719
143	Huh7.5_0_1400	30	IB_pSTAT1_IP_IRF9	3.06222e+06
143	Huh7.5_280_1400	24	IB_pSTAT1_IP_IRF9	736303
143	Huh7.5_280_1400	25	IB_pSTAT1_IP_IRF9	2.92028e+06
143	Huh7.5_280_1400	28	IB_pSTAT1_IP_IRF9	2.86084e+06
143	Huh7.5_280_1400	30	IB_pSTAT1_IP_IRF9	1.55434e+06
144	Huh7.5_0_1400	24	IB_pSTAT1_IP_IRF9	47768.7
144	Huh7.5_0_1400	25	IB_pSTAT1_IP_IRF9	2.01828e+06
144	Huh7.5_0_1400	28	IB_pSTAT1_IP_IRF9	4.70018e+06
144	Huh7.5_0_1400	30	IB_pSTAT1_IP_IRF9	2.35519e+06
144	Huh7.5_280_1400	24	IB_pSTAT1_IP_IRF9	622773
144	Huh7.5_280_1400	25	IB_pSTAT1_IP_IRF9	3.14307e+06
144	Huh7.5_280_1400	28	IB_pSTAT1_IP_IRF9	2.38992e+06
144	Huh7.5_280_1400	30	IB_pSTAT1_IP_IRF9	1.28876e+06
142	Huh7.5_0_1400	24	IB_pSTAT1_IP_STAT2	146803
142	Huh7.5_0_1400	25	IB_pSTAT1_IP_STAT2	1.1321e+07
142	Huh7.5_0_1400	28	IB_pSTAT1_IP_STAT2	1.0169e+07
142	Huh7.5_0_1400	30	IB_pSTAT1_IP_STAT2	5.13751e+06
142	Huh7.5_280_1400	24	IB_pSTAT1_IP_STAT2	874416
142	Huh7.5_280_1400	25	IB_pSTAT1_IP_STAT2	3163820
142	Huh7.5_280_1400	28	IB_pSTAT1_IP_STAT2	1.67587e+06
142	Huh7.5_280_1400	30	IB_pSTAT1_IP_STAT2	905041
143	Huh7.5_0_1400	24	IB_pSTAT1_IP_STAT2	258567
143	Huh7.5_0_1400	25	IB_pSTAT1_IP_STAT2	7975682
143	Huh7.5_0_1400	28	IB_pSTAT1_IP_STAT2	6810400
143	Huh7.5_0_1400	30	IB_pSTAT1_IP_STAT2	3.1374e+06
143	Huh7.5_280_1400	24	IB_pSTAT1_IP_STAT2	695460
143	Huh7.5_280_1400	25	IB_pSTAT1_IP_STAT2	2.42052e+06
143	Huh7.5_280_1400	28	IB_pSTAT1_IP_STAT2	1.97633e+06
143	Huh7.5_280_1400	30	IB_pSTAT1_IP_STAT2	1.41642e+06
144	Huh7.5_0_1400	24	IB_pSTAT1_IP_STAT2	276844
144	Huh7.5_0_1400	25	IB_pSTAT1_IP_STAT2	7.14405e+06
144	Huh7.5_0_1400	28	IB_pSTAT1_IP_STAT2	6.82483e+06
144	Huh7.5_0_1400	30	IB_pSTAT1_IP_STAT2	3.14703e+06
144	Huh7.5_280_1400	24	IB_pSTAT1_IP_STAT2	512666
144	Huh7.5_280_1400	25	IB_pSTAT1_IP_STAT2	2676231
144	Huh7.5_280_1400	28	IB_pSTAT1_IP_STAT2	2.25525e+06
144	Huh7.5_280_1400	30	IB_pSTAT1_IP_STAT2	2161729
142	Huh7.5_0_1400	24	EMSA_GAS	314648
142	Huh7.5_0_1400	25	EMSA_GAS	1.04576e+06
142	Huh7.5_0_1400	28	EMSA_GAS	644920
142	Huh7.5_0_1400	30	EMSA_GAS	447337
142	Huh7.5_280_1400	24	EMSA_GAS	201261
142	Huh7.5_280_1400	25	EMSA_GAS	340832
142	Huh7.5_280_1400	28	EMSA_GAS	162741
142	Huh7.5_280_1400	30	EMSA_GAS	275262
143	Huh7.5_0_1400	24	EMSA_GAS	48609.4
143	Huh7.5_0_1400	25	EMSA_GAS	273603
143	Huh7.5_0_1400	28	EMSA_GAS	107924
143	Huh7.5_0_1400	30	EMSA_GAS	80556.4
143	Huh7.5_280_1400	24	EMSA_GAS	48219
143	Huh7.5_280_1400	25	EMSA_GAS	75140.5
143	Huh7.5_280_1400	28	EMSA_GAS	74140.8
143	Huh7.5_280_1400	30	EMSA_GAS	64982.9
144	Huh7.5_0_1400	24	EMSA_GAS	35704.8
144	Huh7.5_0_1400	25	EMSA_GAS	295858
144	Huh7.5_0_1400	28	EMSA_GAS	157523
144	Huh7.5_0_1400	30	EMSA_GAS	72763.3
144	Huh7.5_280_1400	24	EMSA_GAS	98926.7
144	Huh7.5_280_1400	25	EMSA_GAS	79391.3
144	Huh7.5_280_1400	28	EMSA_GAS	48690
144	Huh7.5_280_1400	30	EMSA_GAS	38433.4
142	HepG2-hNTCP_0_1400	24	IB_pSTAT1_IP_IRF9	670712
142	HepG2-hNTCP_0_1400	25	IB_pSTAT1_IP_IRF9	389164
142	HepG2-hNTCP_0_1400	28	IB_pSTAT1_IP_IRF9	3.08575e+06
142	HepG2-hNTCP_0_1400	30	IB_pSTAT1_IP_IRF9	2.75074e+06
143	HepG2-hNTCP_0_1400	24	IB_pSTAT1_IP_IRF9	88384.8
143	HepG2-hNTCP_0_1400	25	IB_pSTAT1_IP_IRF9	348334
143	HepG2-hNTCP_0_1400	28	IB_pSTAT1_IP_IRF9	3.52708e+06
143	HepG2-hNTCP_0_1400	30	IB_pSTAT1_IP_IRF9	3.03485e+06
144	HepG2-hNTCP_0_1400	24	IB_pSTAT1_IP_IRF9	173618
144	HepG2-hNTCP_0_1400	25	IB_pSTAT1_IP_IRF9	1.32649e+06
144	HepG2-hNTCP_0_1400	28	IB_pSTAT1_IP_IRF9	3.63852e+06
144	HepG2-hNTCP_0_1400	30	IB_pSTAT1_IP_IRF9	2531041
142	HepG2-hNTCP_0_1400	24	IB_pSTAT1_IP_STAT2	156862
142	HepG2-hNTCP_0_1400	25	IB_pSTAT1_IP_STAT2	12209342
142	HepG2-hNTCP_0_1400	28	IB_pSTAT1_IP_STAT2	5.91169e+06
142	HepG2-hNTCP_0_1400	30	IB_pSTAT1_IP_STAT2	3745230
143	HepG2-hNTCP_0_1400	24	IB_pSTAT1_IP_STAT2	561361
143	HepG2-hNTCP_0_1400	25	IB_pSTAT1_IP_STAT2	7.5876e+06
143	HepG2-hNTCP_0_1400	28	IB_pSTAT1_IP_STAT2	6.34147e+06
143	HepG2-hNTCP_0_1400	30	IB_pSTAT1_IP_STAT2	2.72985e+06
144	HepG2-hNTCP_0_1400	24	IB_pSTAT1_IP_STAT2	182622
144	HepG2-hNTCP_0_1400	25	IB_pSTAT1_IP_STAT2	6.38317e+06
144	HepG2-hNTCP_0_1400	28	IB_pSTAT1_IP_STAT2	4.28987e+06
144	HepG2-hNTCP_0_1400	30	IB_pSTAT1_IP_STAT2	3.2695e+06

## Sheet: Explanation
Validation data from Huh7.5 cells stimulated with Inteferon alpha before processing
Each row represents a single data point
Explanation of columns:
Replicate	Replicate Identifier
Experimental Condition	Doses (in pM) of treatment with IFN alpha, First dose (at 0h) and second dose (at 24h) are separated by ''_'', A dose of 0 means that cells were left untreated
Time [hours]	Time point of the measurement in hours
Name of observable	The name of the measured target
Signal	Value of the measurement on an arbitrary scale
