# Supplementary material for: Disentangling molecular mechanisms regulating sensitization of interferon alpha signal transduction
Source: Mol Syst Biol. 2020 Jul 21;16(7):e8955. doi: 10.15252/msb.20198955 (PMC7373899; doi:10.15252/msb.20198955)
Supplement: Supplementary file 6 — Dataset EV4 [file MSB-16-e8955-s006.xlsx]

## Sheet: Data
Experimental Condition	Time [hours]	Name of observable	Signal	Sigma
Huh7.5_0_0	0	SOCS3	0.636195	0.109745
Huh7.5_28_1400	24	SOCS3	0.958639	0.165367
Huh7.5_28_1400	24.5	SOCS3	1.04179	0.179711
Huh7.5_28_1400	25	SOCS3	0.959397	0.165498
Huh7.5_28_1400	25.5	SOCS3	2.21353	0.457128
Huh7.5_28_1400	26	SOCS3	1.51964	0.262142
Huh7.5_28_1400	27	SOCS3	1.36137	0.23484
Huh7.5_28_1400	28	SOCS3	2.10019	0.362288
Huh7.5_2.8_1400	24	SOCS3	0.773712	0.133467
Huh7.5_2.8_1400	24.5	SOCS3	0.68414	0.118016
Huh7.5_2.8_1400	25	SOCS3	3.64138	0.628147
Huh7.5_2.8_1400	25.5	SOCS3	5.87742	1.01387
Huh7.5_2.8_1400	26	SOCS3	5.64019	0.972947
Huh7.5_2.8_1400	27	SOCS3	4.50572	0.777248
Huh7.5_2.8_1400	28	SOCS3	3.22194	0.555791
Huh7.5_1400_0	0.5	SOCS3	0.818971	0.141274
Huh7.5_1400_0	1	SOCS3	4.94124	0.852375
Huh7.5_1400_0	1.5	SOCS3	7.97731	1.3761
Huh7.5_1400_0	2	SOCS3	5.95956	1.02804
Huh7.5_1400_0	3	SOCS3	3.64089	0.628063
Huh7.5_1400_0	4	SOCS3	4.53868	0.782933
Huh7.5_0_1400	24	IB_pSTAT1_IP_IRF9	0.138694	0.0247913
Huh7.5_0_1400	25	IB_pSTAT1_IP_IRF9	3.31025	0.591703
Huh7.5_0_1400	28	IB_pSTAT1_IP_IRF9	14.6018	2.61004
Huh7.5_0_1400	30	IB_pSTAT1_IP_IRF9	6.15989	1.10107
Huh7.5_280_1400	24	IB_pSTAT1_IP_IRF9	2.30036	0.411187
Huh7.5_280_1400	25	IB_pSTAT1_IP_IRF9	7.05168	1.26048
Huh7.5_280_1400	28	IB_pSTAT1_IP_IRF9	5.34266	0.954992
Huh7.5_280_1400	30	IB_pSTAT1_IP_IRF9	3.75503	0.671206
Huh7.5_0_1400	24	IB_pSTAT1_IP_STAT2	0.705503	0.0910192
Huh7.5_0_1400	25	IB_pSTAT1_IP_STAT2	27.8303	3.59047
Huh7.5_0_1400	28	IB_pSTAT1_IP_STAT2	25.0899	3.23693
Huh7.5_0_1400	30	IB_pSTAT1_IP_STAT2	11.9232	1.53825
Huh7.5_280_1400	24	IB_pSTAT1_IP_STAT2	2.18404	0.28177
Huh7.5_280_1400	25	IB_pSTAT1_IP_STAT2	8.81454	1.13719
Huh7.5_280_1400	28	IB_pSTAT1_IP_STAT2	6.29626	0.812301
Huh7.5_280_1400	30	IB_pSTAT1_IP_STAT2	4.52417	0.583678
Huh7.5_0_1400	24	GAS_EMSA	-0.00520163	0.0129123
Huh7.5_0_1400	25	GAS_EMSA	0.488076	0.0693626
Huh7.5_0_1400	28	GAS_EMSA	0.188629	0.0350942
Huh7.5_0_1400	30	GAS_EMSA	0.0723176	0.0217835
Huh7.5_280_1400	24	GAS_EMSA	0.0181438	0.0155839
Huh7.5_280_1400	25	GAS_EMSA	0.0568447	0.0200128
Huh7.5_280_1400	28	GAS_EMSA	-0.00242068	0.0132305
Huh7.5_280_1400	30	GAS_EMSA	0.00379788	0.0139422

## Sheet: Explanation
Validation data from Huh7.5 cells stimulated with Interferon alpha
Each row represents a combination of single measurements as computed by the scaling model (blotIt)
Explanation of columns:
Experimental Condition	Doses of treatment with IFN alpha, First dose (at 0h) and second dose (at 24h) are separated by ''_'', A dose of 0 means that cells were left untreated
	Remark: A measurement with condition '0_x' at 24h is equal to a measurement with condition 'x_0' at 0h.
Time [hours]	Time point of the measurement in hours
Name of observable	The name of the measured target
Signal	Value of the measurement
Sigma	Uncertainty of the measurement as computed by the scaling model (blotIt)
