# Supplementary material for: Disentangling molecular mechanisms regulating sensitization of interferon alpha signal transduction
Source: Mol Syst Biol. 2020 Jul 21;16(7):e8955. doi: 10.15252/msb.20198955 (PMC7373899; doi:10.15252/msb.20198955)
Supplement: Supplementary file 7 — Dataset EV5 [file MSB-16-e8955-s007.xlsx]

## Sheet: Data
Replicate	Experimental Condition	Time [hours]	Name of observable	Signal
A	0_1400	24	IRF1	1
A	0_1400	24.5	IRF1	6.93899
A	0_1400	25	IRF1	25.4575
A	0_1400	25.5	IRF1	31.7848
A	0_1400	26	IRF1	25.3658
A	0_1400	28	IRF1	18.2961
A	0_1400	30	IRF1	9.89391
A	28_1400	24	IRF1	1.43286
A	28_1400	24.5	IRF1	2.89861
A	28_1400	25	IRF1	15.8309
A	28_1400	25.5	IRF1	26.6367
A	28_1400	26	IRF1	23.9782
A	28_1400	28	IRF1	6.69212
A	28_1400	30	IRF1	2.93136
A	280_1400	24	IRF1	2.20575
A	280_1400	24.5	IRF1	2.65978
A	280_1400	25	IRF1	4.3617
A	280_1400	25.5	IRF1	7.49705
A	280_1400	26	IRF1	6.63233
A	280_1400	28	IRF1	4.98297
A	280_1400	30	IRF1	2.97866
B	0_1400	24	IRF1	1.1045
B	0_1400	24.5	IRF1	6.0796
B	0_1400	25	IRF1	29.1977
B	0_1400	25.5	IRF1	34.0185
B	0_1400	26	IRF1	30.2156
B	0_1400	28	IRF1	18.8346
B	0_1400	30	IRF1	10.7167
B	28_1400	24	IRF1	1.67811
B	28_1400	24.5	IRF1	3.41776
B	28_1400	25	IRF1	15.4834
B	28_1400	25.5	IRF1	28.6804
B	28_1400	26	IRF1	24.0872
B	28_1400	28	IRF1	6.70345
B	28_1400	30	IRF1	2.85548
B	280_1400	24	IRF1	2.31534
B	280_1400	24.5	IRF1	2.47304
B	280_1400	25	IRF1	5.4871
B	280_1400	25.5	IRF1	8.00015
B	280_1400	26	IRF1	6.56691
B	280_1400	28	IRF1	5.30588
B	280_1400	30	IRF1	3.34242
C	0_1400	24	IRF1	1.12469
C	0_1400	24.5	IRF1	5.87101
C	0_1400	25	IRF1	32.5056
C	0_1400	25.5	IRF1	37.5025
C	0_1400	26	IRF1	27.1752
C	0_1400	28	IRF1	19.148
C	0_1400	30	IRF1	9.67846
C	28_1400	24	IRF1	1.68909
C	28_1400	24.5	IRF1	3.30166
C	28_1400	25	IRF1	16.7836
C	28_1400	25.5	IRF1	28.7822
C	28_1400	26	IRF1	25.5566
C	28_1400	28	IRF1	7.01031
C	28_1400	30	IRF1	2.72426
C	280_1400	24	IRF1	2.28533
C	280_1400	24.5	IRF1	2.59228
C	280_1400	25	IRF1	5.48387
C	280_1400	25.5	IRF1	7.35756
C	280_1400	26	IRF1	7.11075
C	280_1400	28	IRF1	5.1628
C	280_1400	30	IRF1	3.34219
A	0_1400	24	DDX58	1
A	0_1400	24.5	DDX58	0.979595
A	0_1400	25	DDX58	1.17871
A	0_1400	25.5	DDX58	1.97998
A	0_1400	26	DDX58	2.99934
A	0_1400	28	DDX58	24.4353
A	0_1400	30	DDX58	44.371
A	28_1400	24	DDX58	3.85669
A	28_1400	24.5	DDX58	4.09936
A	28_1400	25	DDX58	5.81833
A	28_1400	25.5	DDX58	15.6175
A	28_1400	26	DDX58	24.1025
A	28_1400	28	DDX58	54.8533
A	28_1400	30	DDX58	31.6342
A	280_1400	24	DDX58	9.91877
A	280_1400	24.5	DDX58	11.1124
A	280_1400	25	DDX58	12.2091
A	280_1400	25.5	DDX58	16.5499
A	280_1400	26	DDX58	21.1863
A	280_1400	28	DDX58	34.9318
A	280_1400	30	DDX58	26.3521
B	0_1400	24	DDX58	1.04259
B	0_1400	24.5	DDX58	1.02151
B	0_1400	25	DDX58	1.20457
B	0_1400	25.5	DDX58	2.10628
B	0_1400	26	DDX58	3.27979
B	0_1400	28	DDX58	28.9752
B	0_1400	30	DDX58	45.0305
B	28_1400	24	DDX58	4.3366
B	28_1400	24.5	DDX58	3.86859
B	28_1400	25	DDX58	5.97217
B	28_1400	25.5	DDX58	14.8661
B	28_1400	26	DDX58	22.4051
B	28_1400	28	DDX58	50.3804
B	28_1400	30	DDX58	29.8151
B	280_1400	24	DDX58	10.7668
B	280_1400	24.5	DDX58	10.8205
B	280_1400	25	DDX58	12.7587
B	280_1400	25.5	DDX58	16.707
B	280_1400	26	DDX58	20.7612
B	280_1400	28	DDX58	37.6854
B	280_1400	30	DDX58	28.897
C	0_1400	24	DDX58	1.07055
C	0_1400	24.5	DDX58	1.24729
C	0_1400	25	DDX58	1.41039
C	0_1400	25.5	DDX58	2.07888
C	0_1400	26	DDX58	3.14795
C	0_1400	28	DDX58	28.2641
C	0_1400	30	DDX58	45.624
C	28_1400	24	DDX58	4.63801
C	28_1400	24.5	DDX58	4.49811
C	28_1400	25	DDX58	6.6271
C	28_1400	25.5	DDX58	14.9083
C	28_1400	26	DDX58	25.3405
C	28_1400	28	DDX58	53.5096
C	28_1400	30	DDX58	28.7396
C	280_1400	24	DDX58	11.1587
C	280_1400	24.5	DDX58	10.5514
C	280_1400	25	DDX58	12.3843
C	280_1400	25.5	DDX58	15.9204
C	280_1400	26	DDX58	20.5106
C	280_1400	28	DDX58	35.8981
C	280_1400	30	DDX58	27.4397
A	0_1400	24	HERC5	1
A	0_1400	24.5	HERC5	1.06289
A	0_1400	25	HERC5	1.15415
A	0_1400	25.5	HERC5	1.14489
A	0_1400	26	HERC5	1.24174
A	0_1400	28	HERC5	9.05413
A	0_1400	30	HERC5	26.3082
A	28_1400	24	HERC5	1.88486
A	28_1400	24.5	HERC5	2.18165
A	28_1400	25	HERC5	4.44389
A	28_1400	25.5	HERC5	10.9009
A	28_1400	26	HERC5	16.5702
A	28_1400	28	HERC5	36.7264
A	28_1400	30	HERC5	39.1401
A	280_1400	24	HERC5	5.16288
A	280_1400	24.5	HERC5	5.62889
A	280_1400	25	HERC5	6.85198
A	280_1400	25.5	HERC5	7.71812
A	280_1400	26	HERC5	8.08679
A	280_1400	28	HERC5	16.0787
A	280_1400	30	HERC5	18.1682
B	0_1400	24	HERC5	1.01025
B	0_1400	24.5	HERC5	1.07839
B	0_1400	25	HERC5	1.06724
B	0_1400	25.5	HERC5	1.1928
B	0_1400	26	HERC5	1.3151
B	0_1400	28	HERC5	8.76184
B	0_1400	30	HERC5	24.627
B	28_1400	24	HERC5	2.22871
B	28_1400	24.5	HERC5	2.25514
B	28_1400	25	HERC5	4.37678
B	28_1400	25.5	HERC5	12.0052
B	28_1400	26	HERC5	16.745
B	28_1400	28	HERC5	35.8161
B	28_1400	30	HERC5	37.3283
B	280_1400	24	HERC5	5.29625
B	280_1400	24.5	HERC5	5.12359
B	280_1400	25	HERC5	7.00177
B	280_1400	25.5	HERC5	8.63709
B	280_1400	26	HERC5	8.48135
B	280_1400	28	HERC5	17.8852
B	280_1400	30	HERC5	19.4592
C	0_1400	24	HERC5	1.00625
C	0_1400	24.5	HERC5	1.08158
C	0_1400	25	HERC5	1.15039
C	0_1400	25.5	HERC5	1.25883
C	0_1400	26	HERC5	1.19007
C	0_1400	28	HERC5	9.16232
C	0_1400	30	HERC5	26.0831
C	28_1400	24	HERC5	2.08015
C	28_1400	24.5	HERC5	2.17171
C	28_1400	25	HERC5	4.51652
C	28_1400	25.5	HERC5	11.2654
C	28_1400	26	HERC5	16.7073
C	28_1400	28	HERC5	37.7531
C	28_1400	30	HERC5	37.5948
C	280_1400	24	HERC5	5.52327
C	280_1400	24.5	HERC5	5.85901
C	280_1400	25	HERC5	6.61661
C	280_1400	25.5	HERC5	8.11552
C	280_1400	26	HERC5	9.76878
C	280_1400	28	HERC5	18.6159
C	280_1400	30	HERC5	20.4927
A	0_1400	24	IFI44L	1
A	0_1400	24.5	IFI44L	0.423215
A	0_1400	25	IFI44L	0.4925
A	0_1400	25.5	IFI44L	0.911936
A	0_1400	26	IFI44L	1.59157
A	0_1400	28	IFI44L	131.565
A	0_1400	30	IFI44L	692.843
A	28_1400	24	IFI44L	8.45142
A	28_1400	24.5	IFI44L	9.91613
A	28_1400	25	IFI44L	15.1586
A	28_1400	25.5	IFI44L	53.194
A	28_1400	26	IFI44L	117.861
A	28_1400	28	IFI44L	1039.95
A	28_1400	30	IFI44L	1238.36
A	280_1400	24	IFI44L	106.859
A	280_1400	24.5	IFI44L	122.304
A	280_1400	25	IFI44L	124.296
A	280_1400	25.5	IFI44L	136.877
A	280_1400	26	IFI44L	160.3
A	280_1400	28	IFI44L	660.888
A	280_1400	30	IFI44L	882.502
B	0_1400	24	IFI44L	0.91467
B	0_1400	24.5	IFI44L	0.519752
B	0_1400	25	IFI44L	0.809251
B	0_1400	25.5	IFI44L	0.803714
B	0_1400	26	IFI44L	0.991999
B	0_1400	28	IFI44L	113.199
B	0_1400	30	IFI44L	604.436
B	28_1400	24	IFI44L	9.66318
B	28_1400	24.5	IFI44L	9.20118
B	28_1400	25	IFI44L	12.1214
B	28_1400	25.5	IFI44L	56.1354
B	28_1400	26	IFI44L	110.514
B	28_1400	28	IFI44L	978.048
B	28_1400	30	IFI44L	1193.82
B	280_1400	24	IFI44L	103.947
B	280_1400	24.5	IFI44L	100.181
B	280_1400	25	IFI44L	117.729
B	280_1400	25.5	IFI44L	138.872
B	280_1400	26	IFI44L	153.281
B	280_1400	28	IFI44L	644.267
B	280_1400	30	IFI44L	865.861
C	0_1400	24	IFI44L	1.98601
C	0_1400	24.5	IFI44L	0.724501
C	0_1400	25	IFI44L	0.735848
C	0_1400	25.5	IFI44L	0.962082
C	0_1400	26	IFI44L	1.40497
C	0_1400	28	IFI44L	129.231
C	0_1400	30	IFI44L	663.667
C	28_1400	24	IFI44L	14.9147
C	28_1400	24.5	IFI44L	10.3217
C	28_1400	25	IFI44L	14.0467
C	28_1400	25.5	IFI44L	54.1672
C	28_1400	26	IFI44L	130.102
C	28_1400	28	IFI44L	1006.65
C	28_1400	30	IFI44L	1237.16
C	280_1400	24	IFI44L	125.12
C	280_1400	24.5	IFI44L	132.976
C	280_1400	25	IFI44L	123.567
C	280_1400	25.5	IFI44L	138.503
C	280_1400	26	IFI44L	180.75
C	280_1400	28	IFI44L	676.73
C	280_1400	30	IFI44L	961.858
A	0_1400	24	SOCS3	1
A	0_1400	24.5	SOCS3	4.77299
A	0_1400	25	SOCS3	9.17205
A	0_1400	25.5	SOCS3	5.72763
A	0_1400	26	SOCS3	6.06995
A	0_1400	28	SOCS3	2.0434
A	0_1400	30	SOCS3	1.37919
A	28_1400	24	SOCS3	0.861638
A	28_1400	24.5	SOCS3	1.1727
A	28_1400	25	SOCS3	2.14537
A	28_1400	25.5	SOCS3	2.54561
A	28_1400	26	SOCS3	2.28372
A	28_1400	28	SOCS3	1.04935
A	28_1400	30	SOCS3	1.30609
A	280_1400	24	SOCS3	1.01268
A	280_1400	24.5	SOCS3	1.183
A	280_1400	25	SOCS3	1.07983
A	280_1400	25.5	SOCS3	1.15084
A	280_1400	26	SOCS3	1.02605
A	280_1400	28	SOCS3	1.15104
A	280_1400	30	SOCS3	0.999214
B	0_1400	24	SOCS3	0.950217
B	0_1400	24.5	SOCS3	4.44356
B	0_1400	25	SOCS3	11.6458
B	0_1400	25.5	SOCS3	8.64025
B	0_1400	26	SOCS3	6.23004
B	0_1400	28	SOCS3	2.64098
B	0_1400	30	SOCS3	1.4545
B	28_1400	24	SOCS3	1.05733
B	28_1400	24.5	SOCS3	1.329
B	28_1400	25	SOCS3	2.15858
B	28_1400	25.5	SOCS3	2.99271
B	28_1400	26	SOCS3	2.08557
B	28_1400	28	SOCS3	1.0043
B	28_1400	30	SOCS3	1.34125
B	280_1400	24	SOCS3	1.0628
B	280_1400	24.5	SOCS3	1.15063
B	280_1400	25	SOCS3	1.41661
B	280_1400	25.5	SOCS3	1.33358
B	280_1400	26	SOCS3	1.0059
B	280_1400	28	SOCS3	1.22212
B	280_1400	30	SOCS3	1.21529
C	0_1400	24	SOCS3	0.926562
C	0_1400	24.5	SOCS3	4.34497
C	0_1400	25	SOCS3	10.366
C	0_1400	25.5	SOCS3	7.56538
C	0_1400	26	SOCS3	5.13496
C	0_1400	28	SOCS3	2.39209
C	0_1400	30	SOCS3	1.37375
C	28_1400	24	SOCS3	0.960864
C	28_1400	24.5	SOCS3	1.25309
C	28_1400	25	SOCS3	2.42346
C	28_1400	25.5	SOCS3	3.00355
C	28_1400	26	SOCS3	2.10439
C	28_1400	28	SOCS3	1.17352
C	28_1400	30	SOCS3	1.23084
C	280_1400	24	SOCS3	1.05421
C	280_1400	24.5	SOCS3	1.14979
C	280_1400	25	SOCS3	1.26635
C	280_1400	25.5	SOCS3	1.24139
C	280_1400	26	SOCS3	1.3263
C	280_1400	28	SOCS3	1.25723
C	280_1400	30	SOCS3	1.27568

## Sheet: Explanation
QPCR data from Huh7.5 cells stimulated with Inteferon alpha before processing
Each row represents a single data point
Explanation of columns:
Replicate	Replicate Identifier
Experimental Condition	Doses (in pM) of treatment with IFN alpha, First dose (at 0h) and second dose (at 24h) are separated by ''_'', A dose of 0 means that cells were left untreated
Time [hours]	Time point of the measurement in hours
Name of observable	The name of the measured target
Signal	Value of the measurement on an arbitrary scale
