# Supplementary material for: Disentangling molecular mechanisms regulating sensitization of interferon alpha signal transduction
Source: Mol Syst Biol. 2020 Jul 21;16(7):e8955. doi: 10.15252/msb.20198955 (PMC7373899; doi:10.15252/msb.20198955)
Supplement: Supplementary file 8 — Dataset EV6 [file MSB-16-e8955-s008.xlsx]

## Sheet: Data
Experimental condition	Time [hours]	Name of observable	Value	Sigma
0_1400	24	IRF1	0	0.0632669
0_1400	24.5	IRF1	1.76507	0.0881596
0_1400	25	IRF1	3.29187	0.122503
0_1400	25.5	IRF1	3.46447	0.0831502
0_1400	26	IRF1	3.24239	0.0881335
0_1400	28	IRF1	2.85923	0.0230402
0_1400	30	IRF1	2.23891	0.05362
28_1400	24	IRF1	0.394874	0.0931595
28_1400	24.5	IRF1	1.09025	0.0868791
28_1400	25	IRF1	2.70174	0.0416551
28_1400	25.5	IRF1	3.26045	0.0437394
28_1400	26	IRF1	3.1276	0.0355691
28_1400	28	IRF1	1.84468	0.026344
28_1400	30	IRF1	0.969999	0.0371257
280_1400	24	IRF1	0.746744	0.0250911
280_1400	24.5	IRF1	0.873106	0.0369174
280_1400	25	IRF1	1.55339	0.132354
280_1400	25.5	IRF1	1.9576	0.0439367
280_1400	26	IRF1	1.83957	0.0433592
280_1400	28	IRF1	1.56647	0.0314829
280_1400	30	IRF1	1.09596	0.066503
0_1400	24	IFI44L	0	0.424233
0_1400	24.5	IFI44L	-0.811162	0.271277
0_1400	25	IFI44L	-0.607858	0.263595
0_1400	25.5	IFI44L	-0.315429	0.0923508
0_1400	26	IFI44L	0.0665897	0.245012
0_1400	28	IFI44L	4.62444	0.0821286
0_1400	30	IFI44L	6.28198	0.0697909
28_1400	24	IFI44L	2.16936	0.296922
28_1400	24.5	IFI44L	2.0836	0.0583249
28_1400	25	IFI44L	2.41966	0.113673
28_1400	25.5	IFI44L	3.79895	0.027384
28_1400	26	IFI44L	4.58201	0.0821898
28_1400	28	IFI44L	6.71665	0.0307051
28_1400	30	IFI44L	6.91003	0.0208737
280_1400	24	IFI44L	4.51591	0.100019
280_1400	24.5	IFI44L	4.56891	0.145491
280_1400	25	IFI44L	4.60363	0.0297886
280_1400	25.5	IFI44L	4.72887	0.00769996
280_1400	26	IFI44L	4.90317	0.0852381
280_1400	28	IFI44L	6.29401	0.0245849
280_1400	30	IFI44L	6.60614	0.0560234
0_1400	24	DDX58	0	0.0343686
0_1400	24.5	DDX58	0.0372554	0.129098
0_1400	25	DDX58	0.194845	0.0979396
0_1400	25.5	DDX58	0.68332	0.0325869
0_1400	26	DDX58	1.10768	0.044743
0_1400	28	DDX58	3.26473	0.0920558
0_1400	30	DDX58	3.77016	0.0139323
28_1400	24	DDX58	1.41377	0.0933646
28_1400	24.5	DDX58	1.38583	0.0760526
28_1400	25	DDX58	1.77647	0.0688587
28_1400	25.5	DDX58	2.67984	0.0276857
28_1400	26	DDX58	3.13804	0.0619133
28_1400	28	DDX58	3.93142	0.0437448
28_1400	30	DDX58	3.36588	0.048417
280_1400	24	DDX58	2.32441	0.060393
280_1400	24.5	DDX58	2.3453	0.0259043
280_1400	25	DDX58	2.48498	0.0224681
280_1400	25.5	DDX58	2.75998	0.0255568
280_1400	26	DDX58	2.99917	0.0163772
280_1400	28	DDX58	3.55116	0.0384325
280_1400	30	DDX58	3.27913	0.0462095
0_1400	24	HERC5	0	0.00513808
0_1400	24.5	HERC5	0.0661553	0.00932613
0_1400	25	HERC5	0.110705	0.0442884
0_1400	25.5	HERC5	0.175125	0.0475823
0_1400	26	HERC5	0.216007	0.0501326
0_1400	28	HERC5	2.19077	0.0231495
0_1400	30	HERC5	3.23953	0.0359042
28_1400	24	HERC5	0.717099	0.0842186
28_1400	24.5	HERC5	0.784128	0.020573
28_1400	25	HERC5	1.48639	0.0157163
28_1400	25.5	HERC5	2.4265	0.049055
28_1400	26	HERC5	2.80838	0.00552533
28_1400	28	HERC5	3.59885	0.0263448
28_1400	30	HERC5	3.63245	0.0255598
280_1400	24	HERC5	1.66701	0.0340708
280_1400	24.5	HERC5	1.70444	0.06885
280_1400	25	HERC5	1.91462	0.0285504
280_1400	25.5	HERC5	2.09233	0.0563552
280_1400	26	HERC5	2.16362	0.0982746
280_1400	28	HERC5	2.85636	0.0757281
280_1400	30	HERC5	2.95721	0.0603961
0_1400	24	SOCS3	0	0.0388605
0_1400	24.5	SOCS3	1.55026	0.0490672
0_1400	25	SOCS3	2.37899	0.119404
0_1400	25.5	SOCS3	2.01755	0.209808
0_1400	26	SOCS3	1.79871	0.104904
0_1400	28	SOCS3	0.895091	0.129375
0_1400	30	SOCS3	0.380348	0.0318939
28_1400	24	SOCS3	-0.00191808	0.102407
28_1400	24.5	SOCS3	0.26556	0.0625958
28_1400	25	SOCS3	0.848433	0.0686654
28_1400	25.5	SOCS3	1.0859	0.0944807
28_1400	26	SOCS3	0.810738	0.0500122
28_1400	28	SOCS3	0.113269	0.0802912
28_1400	30	SOCS3	0.298558	0.0439834
280_1400	24	SOCS3	0.0845502	0.0258669
280_1400	24.5	SOCS3	0.191762	0.0162351
280_1400	25	SOCS3	0.262847	0.136416
280_1400	25.5	SOCS3	0.25731	0.0736949
280_1400	26	SOCS3	0.14711	0.154237
280_1400	28	SOCS3	0.232501	0.045055
280_1400	30	SOCS3	0.18834	0.129322

## Sheet: Explanation
QPCR data from Huh7.5 cells stimulated with Inteferon alpha after averaging and normalizing
Each row represents the mean and standard error of the mean for one data point
Explanation of columns:
Experimental Condition	Doses (in pM) of treatment with IFN alpha, First dose (at 0h) and second dose (at 24h) are separated by ''_'', A dose of 0 means that cells were left untreated
Time [hours]	Time point of the data point in hours
Name of observable	The name of the measured target
Value	Value of the data point on an arbitrary scale
Sigma	Uncertainty of the data point (standard error of the mean)
