# Supplementary material for: Disentangling molecular mechanisms regulating sensitization of interferon alpha signal transduction
Source: Mol Syst Biol. 2020 Jul 21;16(7):e8955. doi: 10.15252/msb.20198955 (PMC7373899; doi:10.15252/msb.20198955)
Supplement: Supplementary file 9 — Dataset EV7 [file MSB-16-e8955-s009.xlsx]

## Sheet: Data
Experiment/Scale	Experimental Condition	Time [hours]	Name of observable	Signal
2	Rof_3.0458089668616e-05_0	1	pSTAT1_Cyt	0.0978514
2	Rof_0.0003045809_0	1	pSTAT1_Cyt	0.162837
2	Rof_0.003045809_0	1	pSTAT1_Cyt	0.421345
2	Rof_0.0152290448_0	1	pSTAT1_Cyt	1.07134
2	Rof_0.0289351852_0	1	pSTAT1_Cyt	1.375
2	Rof_0.1446759259_0	1	pSTAT1_Cyt	1.67111
2	Rof_0.2893518519_0	1	pSTAT1_Cyt	1.46904
2	Rof_1.4467592590.84_0	1	pSTAT1_Cyt	2.04363
2	Rof_14.4675925926_0	1	pSTAT1_Cyt	1.62334
2	0_0	0	pSTAT1_Cyt	0.0644991
3	Rof_3.0458089668616e-05_0	1	pSTAT1_Cyt	0.0483663
3	Rof_0.0003045809_0	1	pSTAT1_Cyt	0.0805364
3	Rof_0.003045809_0	1	pSTAT1_Cyt	0.290708
3	Rof_0.0152290448_0	1	pSTAT1_Cyt	0.984038
3	Rof_0.0289351852_0	1	pSTAT1_Cyt	0.896685
3	Rof_0.1446759259_0	1	pSTAT1_Cyt	2.00147
3	Rof_0.2893518519_0	1	pSTAT1_Cyt	1.77522
3	Rof_1.4467592590.84_0	1	pSTAT1_Cyt	1.83504
3	Rof_5.787037037_0	1	pSTAT1_Cyt	2.09767
3	Rof_14.4675925926_0	1	pSTAT1_Cyt	1.89009
3	0_0	0	pSTAT1_Cyt	0.047747
3	0_0	0	pSTAT1_Cyt	0.0524408
4	Rof_3.0458089668616e-05_0	1	pSTAT1_Cyt	0.0551686
4	Rof_0.0003045809_0	1	pSTAT1_Cyt	0.062923
4	Rof_0.003045809_0	1	pSTAT1_Cyt	0.489942
4	Rof_0.0152290448_0	1	pSTAT1_Cyt	1.07969
4	Rof_0.0289351852_0	1	pSTAT1_Cyt	1.05638
4	Rof_0.1446759259_0	1	pSTAT1_Cyt	2.03731
4	Rof_0.2893518519_0	1	pSTAT1_Cyt	2.31406
4	Rof_1.4467592590.84_0	1	pSTAT1_Cyt	2.81586
4	0_0	0	pSTAT1_Cyt	0.0240202
4	0_0	0	pSTAT1_Cyt	0.0646469
5	Rof_3.0458089668616e-05_0	1	pSTAT1_Cyt	0.0441582
5	Rof_0.0003045809_0	1	pSTAT1_Cyt	0.0750251
5	Rof_0.003045809_0	1	pSTAT1_Cyt	0.510903
5	Rof_0.0152290448_0	1	pSTAT1_Cyt	1.12314
5	Rof_0.0289351852_0	1	pSTAT1_Cyt	0.755235
5	Rof_0.1446759259_0	1	pSTAT1_Cyt	2.05134
5	Rof_0.2893518519_0	1	pSTAT1_Cyt	1.9959
5	Rof_1.4467592590.84_0	1	pSTAT1_Cyt	1.40176
5	Rof_5.787037037_0	1	pSTAT1_Cyt	1.68433
5	Rof_14.4675925926_0	1	pSTAT1_Cyt	2.00411
5	0_0	0	pSTAT1_Cyt	0.0347839
5	0_0	0	pSTAT1_Cyt	0.319312
13.1	Rof_2.89351851851852e-05_0	1	pSTAT1_Cyt	0.0962798
13.1	Rof_0.0002893519_0	1	pSTAT1_Cyt	0.219458
13.1	Rof_0.001216_0	1	pSTAT1_Cyt	0.178309
13.1	Rof_0.0028935185_0	1	pSTAT1_Cyt	0.268368
13.1	Rof_0.608102_0	1	pSTAT1_Cyt	2.47622
13.1	Rof_1.4467592590.84_0	1	pSTAT1_Cyt	1.46415
13.1	Rof_5.787037037_0	1	pSTAT1_Cyt	2.29722
13.2	Rof_2.89351851851852e-05_0	1	pSTAT1_Cyt	0.157165
13.2	Rof_0.0002893519_0	1	pSTAT1_Cyt	0.16739
13.2	Rof_0.001216_0	1	pSTAT1_Cyt	0.242807
13.2	Rof_0.0028935185_0	1	pSTAT1_Cyt	0.436475
13.2	Rof_0.608102_0	1	pSTAT1_Cyt	2.20516
13.2	Rof_1.4467592590.84_0	1	pSTAT1_Cyt	2.17446
13.2	Rof_5.787037037_0	1	pSTAT1_Cyt	1.61654
9.1	Rof_0.001216_0	24	pSTAT1_Cyt	0.0457957
9.1	Rof_0.608102_0	0.5	pSTAT1_Cyt	1.97136
9.1	Rof_0.608102_0	1	pSTAT1_Cyt	2.0956
9.1	Rof_0.608102_0	2	pSTAT1_Cyt	1.75474
9.1	Rof_0.608102_0	24	pSTAT1_Cyt	0.123206
9.1	0_0	0	pSTAT1_Cyt	0.0140225
9.1	0_0	0	pSTAT1_Cyt	0.0130479
9.1	Rof_0.001216_0.608102	24.5	pSTAT1_Cyt	2.08825
9.1	Rof_0.001216_0.608102	25	pSTAT1_Cyt	2.56029
9.1	Rof_0.001216_0.608102	26	pSTAT1_Cyt	1.71177
9.1	Rof_0.608102_0.608102	24.5	pSTAT1_Cyt	0.176072
9.1	Rof_0.608102_0.608102	25	pSTAT1_Cyt	0.238912
9.1	Rof_0.608102_0.608102	26	pSTAT1_Cyt	0.206924
10.1	Rof_0.001216_0	24	pSTAT1_Cyt	0.0411944
10.1	Rof_0.608102_0	0.5	pSTAT1_Cyt	2.2317
10.1	Rof_0.608102_0	1	pSTAT1_Cyt	2.16814
10.1	Rof_0.608102_0	2	pSTAT1_Cyt	1.47946
10.1	Rof_0.608102_0	4	pSTAT1_Cyt	1.18819
10.1	Rof_0.608102_0	24	pSTAT1_Cyt	0.147783
10.1	0_0	0	pSTAT1_Cyt	0.009666
10.1	Rof_0.001216_0.608102	24.5	pSTAT1_Cyt	2.42293
10.1	Rof_0.001216_0.608102	25	pSTAT1_Cyt	2.28421
10.1	Rof_0.001216_0.608102	26	pSTAT1_Cyt	1.57774
10.1	Rof_0.001216_0.608102	28	pSTAT1_Cyt	0.405964
10.1	Rof_0.608102_0.608102	24.5	pSTAT1_Cyt	0.257393
10.1	Rof_0.608102_0.608102	25	pSTAT1_Cyt	0.260314
10.1	Rof_0.608102_0.608102	26	pSTAT1_Cyt	0.279645
10.1	Rof_0.608102_0.608102	28	pSTAT1_Cyt	0.245662
11.1	Rof_0.001216_0	24	pSTAT1_Cyt	0.0506819
11.1	Rof_0.608102_0	0.5	pSTAT1_Cyt	1.96108
11.1	Rof_0.608102_0	1	pSTAT1_Cyt	2.67541
11.1	Rof_0.608102_0	2	pSTAT1_Cyt	1.26953
11.1	Rof_0.608102_0	4	pSTAT1_Cyt	0.666082
11.1	Rof_0.608102_0	24	pSTAT1_Cyt	0.0920032
11.1	0_0	0	pSTAT1_Cyt	0.0477371
11.1	Rof_0.001216_0.608102	24.5	pSTAT1_Cyt	3.72997
11.1	Rof_0.001216_0.608102	25	pSTAT1_Cyt	2.61116
11.1	Rof_0.001216_0.608102	26	pSTAT1_Cyt	1.07079
11.1	Rof_0.001216_0.608102	28	pSTAT1_Cyt	0.142787
11.1	Rof_0.608102_0.608102	24.5	pSTAT1_Cyt	0.199619
11.1	Rof_0.608102_0.608102	25	pSTAT1_Cyt	0.194356
11.1	Rof_0.608102_0.608102	26	pSTAT1_Cyt	0.159121
11.1	Rof_0.608102_0.608102	28	pSTAT1_Cyt	0.129667
12.1	Rof_0.608102_0	0.5	pSTAT1_Cyt	1.90234
12.1	Rof_0.608102_0	1	pSTAT1_Cyt	1.78326
12.1	Rof_0.608102_0	2	pSTAT1_Cyt	1.15914
12.1	Rof_0.608102_0	4	pSTAT1_Cyt	1.01135
12.1	Rof_0.608102_0	24	pSTAT1_Cyt	0.119406
12.1	0_0	0	pSTAT1_Cyt	0.0245073
12.2	Rof_0.608102_0	1	pSTAT1_Cyt	1.89563
12.2	Rof_0.608102_0	2	pSTAT1_Cyt	1.13713
12.2	Rof_0.608102_0	4	pSTAT1_Cyt	0.877074
12.2	Rof_0.608102_0	24	pSTAT1_Cyt	0.0901741
6	0_0	0	pSTAT1_Cyt	1
8	0_0	0	pSTAT1_Cyt	0.767107
8	0_0	0	pSTAT1_Cyt	0.980188
8	0_0	0	pSTAT1_Cyt	1.2527
9.2	0_0	0	pSTAT1_Cyt	1.06563
9.2	0_0	0	pSTAT1_Cyt	0.934374
10.2	0_0	0	pSTAT1_Cyt	1
11.2	0_0	0	pSTAT1_Cyt	1
2	Rof_3.0458089668616e-05_0	1	pSTAT2_Cyt	0.547421
2	Rof_0.0003045809_0	1	pSTAT2_Cyt	0.336656
2	Rof_0.003045809_0	1	pSTAT2_Cyt	0.393304
2	Rof_0.0152290448_0	1	pSTAT2_Cyt	1.07681
2	Rof_0.0289351852_0	1	pSTAT2_Cyt	1.04273
2	Rof_0.1446759259_0	1	pSTAT2_Cyt	1.34069
2	Rof_0.2893518519_0	1	pSTAT2_Cyt	1.8288
2	Rof_1.4467592590.84_0	1	pSTAT2_Cyt	1.31888
2	Rof_14.4675925926_0	1	pSTAT2_Cyt	1.74882
2	0_0	0	pSTAT2_Cyt	0.365886
3	Rof_3.0458089668616e-05_0	1	pSTAT2_Cyt	0.261728
3	Rof_0.0003045809_0	1	pSTAT2_Cyt	0.221002
3	Rof_0.003045809_0	1	pSTAT2_Cyt	0.286279
3	Rof_0.0152290448_0	1	pSTAT2_Cyt	0.82393
3	Rof_0.0289351852_0	1	pSTAT2_Cyt	0.878852
3	Rof_0.1446759259_0	1	pSTAT2_Cyt	1.47807
3	Rof_0.2893518519_0	1	pSTAT2_Cyt	1.62134
3	Rof_1.4467592590.84_0	1	pSTAT2_Cyt	1.60817
3	Rof_5.787037037_0	1	pSTAT2_Cyt	1.74917
3	Rof_14.4675925926_0	1	pSTAT2_Cyt	2.66625
3	0_0	0	pSTAT2_Cyt	0.318426
3	0_0	0	pSTAT2_Cyt	0.0867754
4	Rof_3.0458089668616e-05_0	1	pSTAT2_Cyt	0.154234
4	Rof_0.0003045809_0	1	pSTAT2_Cyt	0.361528
4	Rof_0.003045809_0	1	pSTAT2_Cyt	0.921815
4	Rof_0.0152290448_0	1	pSTAT2_Cyt	1.4073
4	Rof_0.0289351852_0	1	pSTAT2_Cyt	0.85711
4	Rof_0.1446759259_0	1	pSTAT2_Cyt	1.99157
4	Rof_0.2893518519_0	1	pSTAT2_Cyt	1.63446
4	Rof_1.4467592590.84_0	1	pSTAT2_Cyt	2.16079
4	0_0	0	pSTAT2_Cyt	0.247293
4	0_0	0	pSTAT2_Cyt	0.263894
5	Rof_3.0458089668616e-05_0	1	pSTAT2_Cyt	0.233419
5	Rof_0.0003045809_0	1	pSTAT2_Cyt	0.321425
5	Rof_0.003045809_0	1	pSTAT2_Cyt	0.645774
5	Rof_0.0152290448_0	1	pSTAT2_Cyt	1.62661
5	Rof_0.0289351852_0	1	pSTAT2_Cyt	1.01574
5	Rof_0.1446759259_0	1	pSTAT2_Cyt	1.64033
5	Rof_0.2893518519_0	1	pSTAT2_Cyt	1.43594
5	Rof_1.4467592590.84_0	1	pSTAT2_Cyt	1.34479
5	Rof_5.787037037_0	1	pSTAT2_Cyt	1.9774
5	Rof_14.4675925926_0	1	pSTAT2_Cyt	1.2848
5	0_0	0	pSTAT2_Cyt	0.311775
5	0_0	0	pSTAT2_Cyt	0.162004
13.1	Rof_2.89351851851852e-05_0	1	pSTAT2_Cyt	0.0694489
13.1	Rof_0.0002893519_0	1	pSTAT2_Cyt	0.230124
13.1	Rof_0.001216_0	1	pSTAT2_Cyt	0.193534
13.1	Rof_0.0028935185_0	1	pSTAT2_Cyt	0.385882
13.1	Rof_0.608102_0	1	pSTAT2_Cyt	2.60287
13.1	Rof_1.4467592590.84_0	1	pSTAT2_Cyt	1.37687
13.1	Rof_5.787037037_0	1	pSTAT2_Cyt	2.14127
13.2	Rof_2.89351851851852e-05_0	1	pSTAT2_Cyt	0.109531
13.2	Rof_0.0002893519_0	1	pSTAT2_Cyt	0.634312
13.2	Rof_0.001216_0	1	pSTAT2_Cyt	0.327584
13.2	Rof_0.0028935185_0	1	pSTAT2_Cyt	0.682029
13.2	Rof_0.608102_0	1	pSTAT2_Cyt	2.27005
13.2	Rof_1.4467592590.84_0	1	pSTAT2_Cyt	1.76988
13.2	Rof_5.787037037_0	1	pSTAT2_Cyt	1.20662
9.1	Rof_0.001216_0	24	pSTAT2_Cyt	0.516863
9.1	Rof_0.608102_0	0.5	pSTAT2_Cyt	1.2527
9.1	Rof_0.608102_0	1	pSTAT2_Cyt	1.52838
9.1	Rof_0.608102_0	2	pSTAT2_Cyt	1.61442
9.1	Rof_0.608102_0	24	pSTAT2_Cyt	0.790906
9.1	0_0	0	pSTAT2_Cyt	0.430635
9.1	0_0	0	pSTAT2_Cyt	0.633877
9.1	Rof_0.001216_0.608102	24.5	pSTAT2_Cyt	1.38404
9.1	Rof_0.001216_0.608102	25	pSTAT2_Cyt	1.60125
9.1	Rof_0.001216_0.608102	26	pSTAT2_Cyt	1.42797
9.1	Rof_0.608102_0.608102	24.5	pSTAT2_Cyt	0.567287
9.1	Rof_0.608102_0.608102	25	pSTAT2_Cyt	0.699377
9.1	Rof_0.608102_0.608102	26	pSTAT2_Cyt	0.55231
10.1	Rof_0.001216_0	24	pSTAT2_Cyt	0.220077
10.1	Rof_0.608102_0	0.5	pSTAT2_Cyt	1.32736
10.1	Rof_0.608102_0	1	pSTAT2_Cyt	1.96509
10.1	Rof_0.608102_0	2	pSTAT2_Cyt	1.80935
10.1	Rof_0.608102_0	4	pSTAT2_Cyt	1.22655
10.1	Rof_0.608102_0	24	pSTAT2_Cyt	0.404175
10.1	0_0	0	pSTAT2_Cyt	0.274462
10.1	Rof_0.001216_0.608102	24.5	pSTAT2_Cyt	1.5565
10.1	Rof_0.001216_0.608102	25	pSTAT2_Cyt	2.31212
10.1	Rof_0.001216_0.608102	26	pSTAT2_Cyt	1.36449
10.1	Rof_0.001216_0.608102	28	pSTAT2_Cyt	0.634537
10.1	Rof_0.608102_0.608102	24.5	pSTAT2_Cyt	0.454549
10.1	Rof_0.608102_0.608102	25	pSTAT2_Cyt	0.523304
10.1	Rof_0.608102_0.608102	26	pSTAT2_Cyt	0.398318
10.1	Rof_0.608102_0.608102	28	pSTAT2_Cyt	0.529107
11.1	Rof_0.001216_0	24	pSTAT2_Cyt	0.250324
11.1	Rof_0.608102_0	0.5	pSTAT2_Cyt	2.29202
11.1	Rof_0.608102_0	1	pSTAT2_Cyt	1.70116
11.1	Rof_0.608102_0	2	pSTAT2_Cyt	1.42821
11.1	Rof_0.608102_0	4	pSTAT2_Cyt	1.00633
11.1	Rof_0.608102_0	24	pSTAT2_Cyt	0.52532
11.1	0_0	0	pSTAT2_Cyt	0.413786
11.1	Rof_0.001216_0.608102	24.5	pSTAT2_Cyt	1.45362
11.1	Rof_0.001216_0.608102	25	pSTAT2_Cyt	1.57211
11.1	Rof_0.001216_0.608102	26	pSTAT2_Cyt	1.50788
11.1	Rof_0.001216_0.608102	28	pSTAT2_Cyt	0.230798
11.1	Rof_0.608102_0.608102	24.5	pSTAT2_Cyt	1.05251
11.1	Rof_0.608102_0.608102	25	pSTAT2_Cyt	0.62871
11.1	Rof_0.608102_0.608102	26	pSTAT2_Cyt	0.569967
11.1	Rof_0.608102_0.608102	28	pSTAT2_Cyt	0.367261
12.1	Rof_0.608102_0	0.5	pSTAT2_Cyt	1.81519
12.1	Rof_0.608102_0	1	pSTAT2_Cyt	1.67221
12.1	Rof_0.608102_0	2	pSTAT2_Cyt	1.37
12.1	Rof_0.608102_0	4	pSTAT2_Cyt	0.698789
12.1	Rof_0.608102_0	24	pSTAT2_Cyt	0.170415
12.1	0_0	0	pSTAT2_Cyt	0.273393
12.2	Rof_0.608102_0	1	pSTAT2_Cyt	1.45349
12.2	Rof_0.608102_0	2	pSTAT2_Cyt	1.38248
12.2	Rof_0.608102_0	4	pSTAT2_Cyt	0.900845
12.2	Rof_0.608102_0	24	pSTAT2_Cyt	0.263184
6	0_0	0	pSTAT2_Cyt	1
8	0_0	0	pSTAT2_Cyt	0.456487
8	0_0	0	pSTAT2_Cyt	1.28316
8	0_0	0	pSTAT2_Cyt	1.26035
9.2	0_0	0	pSTAT2_Cyt	1.17332
9.2	0_0	0	pSTAT2_Cyt	0.826682
10.2	0_0	0	pSTAT2_Cyt	1
11.2	0_0	0	pSTAT2_Cyt	1
2	Rof_3.0458089668616e-05_0	1	tSTAT1_Cyt	0.819652
2	Rof_0.0003045809_0	1	tSTAT1_Cyt	1.29603
2	Rof_0.003045809_0	1	tSTAT1_Cyt	0.924649
2	Rof_0.0152290448_0	1	tSTAT1_Cyt	1.03656
2	Rof_0.0289351852_0	1	tSTAT1_Cyt	0.994515
2	Rof_0.1446759259_0	1	tSTAT1_Cyt	0.942487
2	Rof_0.2893518519_0	1	tSTAT1_Cyt	0.864292
2	Rof_1.4467592590.84_0	1	tSTAT1_Cyt	1.31058
2	Rof_14.4675925926_0	1	tSTAT1_Cyt	0.989015
2	0_0	0	tSTAT1_Cyt	0.822215
3	Rof_3.0458089668616e-05_0	1	tSTAT1_Cyt	0.797163
3	Rof_0.0003045809_0	1	tSTAT1_Cyt	0.981297
3	Rof_0.003045809_0	1	tSTAT1_Cyt	0.761731
3	Rof_0.0152290448_0	1	tSTAT1_Cyt	0.79604
3	Rof_0.0289351852_0	1	tSTAT1_Cyt	1.31237
3	Rof_0.1446759259_0	1	tSTAT1_Cyt	0.815343
3	Rof_0.2893518519_0	1	tSTAT1_Cyt	1.40834
3	Rof_1.4467592590.84_0	1	tSTAT1_Cyt	0.990617
3	Rof_5.787037037_0	1	tSTAT1_Cyt	1.32131
3	Rof_14.4675925926_0	1	tSTAT1_Cyt	1.41975
3	0_0	0	tSTAT1_Cyt	0.559292
3	0_0	0	tSTAT1_Cyt	0.836757
4	Rof_3.0458089668616e-05_0	1	tSTAT1_Cyt	0.98349
4	Rof_0.0003045809_0	1	tSTAT1_Cyt	1.24697
4	Rof_0.003045809_0	1	tSTAT1_Cyt	0.956986
4	Rof_0.0152290448_0	1	tSTAT1_Cyt	0.899943
4	Rof_0.0289351852_0	1	tSTAT1_Cyt	0.828316
4	Rof_0.1446759259_0	1	tSTAT1_Cyt	1.03234
4	Rof_0.2893518519_0	1	tSTAT1_Cyt	1.30464
4	Rof_1.4467592590.84_0	1	tSTAT1_Cyt	0.981064
4	0_0	0	tSTAT1_Cyt	0.931736
4	0_0	0	tSTAT1_Cyt	0.834508
5	Rof_3.0458089668616e-05_0	1	tSTAT1_Cyt	0.731976
5	Rof_0.0003045809_0	1	tSTAT1_Cyt	0.903012
5	Rof_0.003045809_0	1	tSTAT1_Cyt	1.13502
5	Rof_0.0152290448_0	1	tSTAT1_Cyt	0.992011
5	Rof_0.0289351852_0	1	tSTAT1_Cyt	1.12665
5	Rof_0.1446759259_0	1	tSTAT1_Cyt	1.00409
5	Rof_0.2893518519_0	1	tSTAT1_Cyt	1.21148
5	Rof_1.4467592590.84_0	1	tSTAT1_Cyt	1.10809
5	Rof_5.787037037_0	1	tSTAT1_Cyt	0.724538
5	Rof_14.4675925926_0	1	tSTAT1_Cyt	0.988196
5	0_0	0	tSTAT1_Cyt	0.846846
5	0_0	0	tSTAT1_Cyt	1.22808
13.1	Rof_2.89351851851852e-05_0	1	tSTAT1_Cyt	0.90356
13.1	Rof_0.0002893519_0	1	tSTAT1_Cyt	0.995158
13.1	Rof_0.001216_0	1	tSTAT1_Cyt	0.684667
13.1	Rof_0.0028935185_0	1	tSTAT1_Cyt	1.05268
13.1	Rof_0.608102_0	1	tSTAT1_Cyt	1.3558
13.1	Rof_1.4467592590.84_0	1	tSTAT1_Cyt	0.823933
13.1	Rof_5.787037037_0	1	tSTAT1_Cyt	1.18421
13.2	Rof_2.89351851851852e-05_0	1	tSTAT1_Cyt	0.992826
13.2	Rof_0.0002893519_0	1	tSTAT1_Cyt	0.932198
13.2	Rof_0.001216_0	1	tSTAT1_Cyt	0.583039
13.2	Rof_0.0028935185_0	1	tSTAT1_Cyt	1.20503
13.2	Rof_0.608102_0	1	tSTAT1_Cyt	1.08795
13.2	Rof_1.4467592590.84_0	1	tSTAT1_Cyt	1.17397
13.2	Rof_5.787037037_0	1	tSTAT1_Cyt	1.02499
9.1	Rof_0.001216_0	24	tSTAT1_Cyt	1.11451
9.1	Rof_0.608102_0	0.5	tSTAT1_Cyt	0.456899
9.1	Rof_0.608102_0	1	tSTAT1_Cyt	0.503074
9.1	Rof_0.608102_0	2	tSTAT1_Cyt	0.605798
9.1	Rof_0.608102_0	24	tSTAT1_Cyt	1.31822
9.1	0_0	0	tSTAT1_Cyt	0.726342
9.1	0_0	0	tSTAT1_Cyt	0.617232
9.1	Rof_0.001216_0.608102	24.5	tSTAT1_Cyt	1.17018
9.1	Rof_0.001216_0.608102	25	tSTAT1_Cyt	1.02456
9.1	Rof_0.001216_0.608102	26	tSTAT1_Cyt	0.897237
9.1	Rof_0.608102_0.608102	24.5	tSTAT1_Cyt	1.63551
9.1	Rof_0.608102_0.608102	25	tSTAT1_Cyt	1.68071
9.1	Rof_0.608102_0.608102	26	tSTAT1_Cyt	1.24972
10.1	Rof_0.001216_0	24	tSTAT1_Cyt	0.900794
10.1	Rof_0.608102_0	0.5	tSTAT1_Cyt	0.558721
10.1	Rof_0.608102_0	1	tSTAT1_Cyt	0.520232
10.1	Rof_0.608102_0	2	tSTAT1_Cyt	0.523875
10.1	Rof_0.608102_0	4	tSTAT1_Cyt	0.703482
10.1	Rof_0.608102_0	24	tSTAT1_Cyt	1.41106
10.1	0_0	0	tSTAT1_Cyt	0.601247
10.1	Rof_0.001216_0.608102	24.5	tSTAT1_Cyt	0.875113
10.1	Rof_0.001216_0.608102	25	tSTAT1_Cyt	1.0209
10.1	Rof_0.001216_0.608102	26	tSTAT1_Cyt	0.876731
10.1	Rof_0.001216_0.608102	28	tSTAT1_Cyt	1.07578
10.1	Rof_0.608102_0.608102	24.5	tSTAT1_Cyt	1.50965
10.1	Rof_0.608102_0.608102	25	tSTAT1_Cyt	1.40128
10.1	Rof_0.608102_0.608102	26	tSTAT1_Cyt	1.6041
10.1	Rof_0.608102_0.608102	28	tSTAT1_Cyt	1.41703
11.1	Rof_0.001216_0	24	tSTAT1_Cyt	1.04005
11.1	Rof_0.608102_0	0.5	tSTAT1_Cyt	0.680743
11.1	Rof_0.608102_0	1	tSTAT1_Cyt	0.639534
11.1	Rof_0.608102_0	2	tSTAT1_Cyt	0.847405
11.1	Rof_0.608102_0	4	tSTAT1_Cyt	0.544357
11.1	Rof_0.608102_0	24	tSTAT1_Cyt	1.55059
11.1	0_0	0	tSTAT1_Cyt	0.540618
11.1	Rof_0.001216_0.608102	24.5	tSTAT1_Cyt	1.07173
11.1	Rof_0.001216_0.608102	25	tSTAT1_Cyt	1.20128
11.1	Rof_0.001216_0.608102	26	tSTAT1_Cyt	0.962235
11.1	Rof_0.001216_0.608102	28	tSTAT1_Cyt	0.521081
11.1	Rof_0.608102_0.608102	24.5	tSTAT1_Cyt	1.37642
11.1	Rof_0.608102_0.608102	25	tSTAT1_Cyt	1.45467
11.1	Rof_0.608102_0.608102	26	tSTAT1_Cyt	1.25479
11.1	Rof_0.608102_0.608102	28	tSTAT1_Cyt	1.3145
12.1	Rof_0.608102_0	0.5	tSTAT1_Cyt	0.831427
12.1	Rof_0.608102_0	1	tSTAT1_Cyt	0.82951
12.1	Rof_0.608102_0	2	tSTAT1_Cyt	0.44366
12.1	Rof_0.608102_0	4	tSTAT1_Cyt	0.961379
12.1	Rof_0.608102_0	24	tSTAT1_Cyt	1.78315
12.1	0_0	0	tSTAT1_Cyt	1.15088
12.2	Rof_0.608102_0	1	tSTAT1_Cyt	0.681425
12.2	Rof_0.608102_0	2	tSTAT1_Cyt	0.640442
12.2	Rof_0.608102_0	4	tSTAT1_Cyt	0.823488
12.2	Rof_0.608102_0	24	tSTAT1_Cyt	1.85464
6	0_0	0	tSTAT1_Cyt	1
8	0_0	0	tSTAT1_Cyt	0.76953
8	0_0	0	tSTAT1_Cyt	1.09452
8	0_0	0	tSTAT1_Cyt	1.13595
9.2	0_0	0	tSTAT1_Cyt	1.24119
9.2	0_0	0	tSTAT1_Cyt	0.758808
10.2	0_0	0	tSTAT1_Cyt	1
11.2	0_0	0	tSTAT1_Cyt	1
2	Rof_3.0458089668616e-05_0	1	tSTAT2_Cyt	1.07399
2	Rof_0.0003045809_0	1	tSTAT2_Cyt	1.6481
2	Rof_0.003045809_0	1	tSTAT2_Cyt	1.07307
2	Rof_0.0152290448_0	1	tSTAT2_Cyt	0.85087
2	Rof_0.0289351852_0	1	tSTAT2_Cyt	0.806809
2	Rof_0.1446759259_0	1	tSTAT2_Cyt	0.981133
2	Rof_0.2893518519_0	1	tSTAT2_Cyt	0.967106
2	Rof_1.4467592590.84_0	1	tSTAT2_Cyt	0.879929
2	Rof_14.4675925926_0	1	tSTAT2_Cyt	0.881612
2	0_0	0	tSTAT2_Cyt	0.837381
3	Rof_3.0458089668616e-05_0	1	tSTAT2_Cyt	0.825398
3	Rof_0.0003045809_0	1	tSTAT2_Cyt	1.2959
3	Rof_0.003045809_0	1	tSTAT2_Cyt	0.895768
3	Rof_0.0152290448_0	1	tSTAT2_Cyt	0.67431
3	Rof_0.0289351852_0	1	tSTAT2_Cyt	1.30362
3	Rof_0.1446759259_0	1	tSTAT2_Cyt	0.940352
3	Rof_0.2893518519_0	1	tSTAT2_Cyt	1.11138
3	Rof_1.4467592590.84_0	1	tSTAT2_Cyt	1.22533
3	Rof_5.787037037_0	1	tSTAT2_Cyt	0.878105
3	Rof_14.4675925926_0	1	tSTAT2_Cyt	1.48887
3	0_0	0	tSTAT2_Cyt	0.701907
3	0_0	0	tSTAT2_Cyt	0.659049
4	Rof_3.0458089668616e-05_0	1	tSTAT2_Cyt	0.888279
4	Rof_0.0003045809_0	1	tSTAT2_Cyt	1.2307
4	Rof_0.003045809_0	1	tSTAT2_Cyt	1.21266
4	Rof_0.0152290448_0	1	tSTAT2_Cyt	0.954469
4	Rof_0.0289351852_0	1	tSTAT2_Cyt	0.709196
4	Rof_0.1446759259_0	1	tSTAT2_Cyt	1.02084
4	Rof_0.2893518519_0	1	tSTAT2_Cyt	1.05619
4	Rof_1.4467592590.84_0	1	tSTAT2_Cyt	1.20531
4	0_0	0	tSTAT2_Cyt	0.952951
4	0_0	0	tSTAT2_Cyt	0.769395
5	Rof_3.0458089668616e-05_0	1	tSTAT2_Cyt	0.835667
5	Rof_0.0003045809_0	1	tSTAT2_Cyt	1.05467
5	Rof_0.003045809_0	1	tSTAT2_Cyt	1.13751
5	Rof_0.0152290448_0	1	tSTAT2_Cyt	1.12236
5	Rof_0.0289351852_0	1	tSTAT2_Cyt	1.2725
5	Rof_0.1446759259_0	1	tSTAT2_Cyt	1.05539
5	Rof_0.2893518519_0	1	tSTAT2_Cyt	0.946051
5	Rof_1.4467592590.84_0	1	tSTAT2_Cyt	0.821252
5	Rof_5.787037037_0	1	tSTAT2_Cyt	0.656286
5	Rof_14.4675925926_0	1	tSTAT2_Cyt	0.85582
5	0_0	0	tSTAT2_Cyt	1.05713
5	0_0	0	tSTAT2_Cyt	1.18536
13.1	Rof_2.89351851851852e-05_0	1	tSTAT2_Cyt	1.18141
13.1	Rof_0.0002893519_0	1	tSTAT2_Cyt	1.23886
13.1	Rof_0.001216_0	1	tSTAT2_Cyt	0.704954
13.1	Rof_0.0028935185_0	1	tSTAT2_Cyt	0.822244
13.1	Rof_0.608102_0	1	tSTAT2_Cyt	1.32284
13.1	Rof_1.4467592590.84_0	1	tSTAT2_Cyt	0.75672
13.1	Rof_5.787037037_0	1	tSTAT2_Cyt	0.972968
13.2	Rof_2.89351851851852e-05_0	1	tSTAT2_Cyt	1.12304
13.2	Rof_0.0002893519_0	1	tSTAT2_Cyt	0.86116
13.2	Rof_0.001216_0	1	tSTAT2_Cyt	0.719008
13.2	Rof_0.0028935185_0	1	tSTAT2_Cyt	1.48027
13.2	Rof_0.608102_0	1	tSTAT2_Cyt	1.19727
13.2	Rof_1.4467592590.84_0	1	tSTAT2_Cyt	0.751859
13.2	Rof_5.787037037_0	1	tSTAT2_Cyt	0.867391
9.1	Rof_0.001216_0	24	tSTAT2_Cyt	0.596698
9.1	Rof_0.608102_0	0.5	tSTAT2_Cyt	0.266003
9.1	Rof_0.608102_0	1	tSTAT2_Cyt	0.405832
9.1	Rof_0.608102_0	2	tSTAT2_Cyt	0.416231
9.1	Rof_0.608102_0	24	tSTAT2_Cyt	2.31973
9.1	0_0	0	tSTAT2_Cyt	0.655259
9.1	0_0	0	tSTAT2_Cyt	0.665769
9.1	Rof_0.001216_0.608102	24.5	tSTAT2_Cyt	0.737966
9.1	Rof_0.001216_0.608102	25	tSTAT2_Cyt	0.573928
9.1	Rof_0.001216_0.608102	26	tSTAT2_Cyt	0.528424
9.1	Rof_0.608102_0.608102	24.5	tSTAT2_Cyt	2.6435
9.1	Rof_0.608102_0.608102	25	tSTAT2_Cyt	1.62614
9.1	Rof_0.608102_0.608102	26	tSTAT2_Cyt	1.56452
10.1	Rof_0.001216_0	24	tSTAT2_Cyt	0.593102
10.1	Rof_0.608102_0	0.5	tSTAT2_Cyt	0.334801
10.1	Rof_0.608102_0	1	tSTAT2_Cyt	0.312109
10.1	Rof_0.608102_0	2	tSTAT2_Cyt	0.358971
10.1	Rof_0.608102_0	4	tSTAT2_Cyt	0.2889
10.1	Rof_0.608102_0	24	tSTAT2_Cyt	1.97018
10.1	0_0	0	tSTAT2_Cyt	0.439782
10.1	Rof_0.001216_0.608102	24.5	tSTAT2_Cyt	0.340384
10.1	Rof_0.001216_0.608102	25	tSTAT2_Cyt	0.437795
10.1	Rof_0.001216_0.608102	26	tSTAT2_Cyt	0.27521
10.1	Rof_0.001216_0.608102	28	tSTAT2_Cyt	0.764308
10.1	Rof_0.608102_0.608102	24.5	tSTAT2_Cyt	2.51718
10.1	Rof_0.608102_0.608102	25	tSTAT2_Cyt	2.18891
10.1	Rof_0.608102_0.608102	26	tSTAT2_Cyt	2.02236
10.1	Rof_0.608102_0.608102	28	tSTAT2_Cyt	2.156
11.1	Rof_0.001216_0	24	tSTAT2_Cyt	0.689337
11.1	Rof_0.608102_0	0.5	tSTAT2_Cyt	0.990595
11.1	Rof_0.608102_0	1	tSTAT2_Cyt	0.409279
11.1	Rof_0.608102_0	2	tSTAT2_Cyt	0.5311
11.1	Rof_0.608102_0	4	tSTAT2_Cyt	0.198339
11.1	Rof_0.608102_0	24	tSTAT2_Cyt	2.34332
11.1	0_0	0	tSTAT2_Cyt	0.380822
11.1	Rof_0.001216_0.608102	24.5	tSTAT2_Cyt	0.270506
11.1	Rof_0.001216_0.608102	25	tSTAT2_Cyt	0.781177
11.1	Rof_0.001216_0.608102	26	tSTAT2_Cyt	0.565455
11.1	Rof_0.001216_0.608102	28	tSTAT2_Cyt	0.292684
11.1	Rof_0.608102_0.608102	24.5	tSTAT2_Cyt	2.28789
11.1	Rof_0.608102_0.608102	25	tSTAT2_Cyt	1.92688
11.1	Rof_0.608102_0.608102	26	tSTAT2_Cyt	1.76484
11.1	Rof_0.608102_0.608102	28	tSTAT2_Cyt	1.56777
12.1	Rof_0.608102_0	0.5	tSTAT2_Cyt	0.676883
12.1	Rof_0.608102_0	1	tSTAT2_Cyt	0.904771
12.1	Rof_0.608102_0	2	tSTAT2_Cyt	0.671043
12.1	Rof_0.608102_0	4	tSTAT2_Cyt	0.412935
12.1	Rof_0.608102_0	24	tSTAT2_Cyt	2.4777
12.1	0_0	0	tSTAT2_Cyt	0.85667
12.2	Rof_0.608102_0	1	tSTAT2_Cyt	0.991488
12.2	Rof_0.608102_0	2	tSTAT2_Cyt	0.585023
12.2	Rof_0.608102_0	4	tSTAT2_Cyt	0.542243
12.2	Rof_0.608102_0	24	tSTAT2_Cyt	1.88125
6	0_0	0	tSTAT2_Cyt	1
8	0_0	0	tSTAT2_Cyt	0.556971
8	0_0	0	tSTAT2_Cyt	1.14972
8	0_0	0	tSTAT2_Cyt	1.29331
9.2	0_0	0	tSTAT2_Cyt	1.30645
9.2	0_0	0	tSTAT2_Cyt	0.693545
10.2	0_0	0	tSTAT2_Cyt	1
11.2	0_0	0	tSTAT2_Cyt	1
9.1	Rof_0.001216_0	24	IRF9_Cyt	1.37925
9.1	Rof_0.608102_0	0.5	IRF9_Cyt	0.0212805
9.1	Rof_0.608102_0	1	IRF9_Cyt	0.0203119
9.1	Rof_0.608102_0	2	IRF9_Cyt	0.0434748
9.1	Rof_0.608102_0	24	IRF9_Cyt	2.05863
9.1	0_0	0	IRF9_Cyt	0.12798
9.1	0_0	0	IRF9_Cyt	0.02322
9.1	Rof_0.001216_0.608102	24.5	IRF9_Cyt	1.35755
9.1	Rof_0.001216_0.608102	25	IRF9_Cyt	1.12412
9.1	Rof_0.001216_0.608102	26	IRF9_Cyt	1.4371
9.1	Rof_0.608102_0.608102	24.5	IRF9_Cyt	1.47165
9.1	Rof_0.608102_0.608102	25	IRF9_Cyt	2.1954
9.1	Rof_0.608102_0.608102	26	IRF9_Cyt	1.74004
10.1	Rof_0.001216_0	24	IRF9_Cyt	1.00008
10.1	Rof_0.608102_0	0.5	IRF9_Cyt	0.0182229
10.1	Rof_0.608102_0	1	IRF9_Cyt	0.00995353
10.1	Rof_0.608102_0	2	IRF9_Cyt	0.0181357
10.1	Rof_0.608102_0	4	IRF9_Cyt	0.0247422
10.1	Rof_0.608102_0	24	IRF9_Cyt	1.80729
10.1	0_0	0	IRF9_Cyt	0.00724456
10.1	Rof_0.001216_0.608102	24.5	IRF9_Cyt	1.1359
10.1	Rof_0.001216_0.608102	25	IRF9_Cyt	0.858501
10.1	Rof_0.001216_0.608102	26	IRF9_Cyt	1.60518
10.1	Rof_0.001216_0.608102	28	IRF9_Cyt	1.15229
10.1	Rof_0.608102_0.608102	24.5	IRF9_Cyt	1.45257
10.1	Rof_0.608102_0.608102	25	IRF9_Cyt	2.37189
10.1	Rof_0.608102_0.608102	26	IRF9_Cyt	1.71257
10.1	Rof_0.608102_0.608102	28	IRF9_Cyt	1.82542
11.1	Rof_0.001216_0	24	IRF9_Cyt	1.46797
11.1	Rof_0.608102_0	0.5	IRF9_Cyt	0.123154
11.1	Rof_0.608102_0	1	IRF9_Cyt	0.116917
11.1	Rof_0.608102_0	2	IRF9_Cyt	0.11314
11.1	Rof_0.608102_0	4	IRF9_Cyt	0.280154
11.1	Rof_0.608102_0	24	IRF9_Cyt	1.41042
11.1	0_0	0	IRF9_Cyt	0.0647044
11.1	Rof_0.001216_0.608102	24.5	IRF9_Cyt	1.87064
11.1	Rof_0.001216_0.608102	25	IRF9_Cyt	1.78171
11.1	Rof_0.001216_0.608102	26	IRF9_Cyt	1.5184
11.1	Rof_0.001216_0.608102	28	IRF9_Cyt	0.973144
11.1	Rof_0.608102_0.608102	24.5	IRF9_Cyt	1.8725
11.1	Rof_0.608102_0.608102	25	IRF9_Cyt	1.58885
11.1	Rof_0.608102_0.608102	26	IRF9_Cyt	1.52981
11.1	Rof_0.608102_0.608102	28	IRF9_Cyt	0.288485
12.1	Rof_0.608102_0	0.5	IRF9_Cyt	0.0363473
12.1	Rof_0.608102_0	1	IRF9_Cyt	0.0617122
12.1	Rof_0.608102_0	2	IRF9_Cyt	0.0493386
12.1	Rof_0.608102_0	4	IRF9_Cyt	0.736971
12.1	Rof_0.608102_0	24	IRF9_Cyt	5.06771
12.1	0_0	0	IRF9_Cyt	0.0479165
12.2	Rof_0.608102_0	1	IRF9_Cyt	0.103694
12.2	Rof_0.608102_0	2	IRF9_Cyt	0.159114
12.2	Rof_0.608102_0	4	IRF9_Cyt	0.535099
12.2	Rof_0.608102_0	24	IRF9_Cyt	3.20209
8	0_0	0	IRF9_Cyt	0.962399
8	0_0	0	IRF9_Cyt	0.870674
8	0_0	0	IRF9_Cyt	1.16693
9.2	0_0	0	IRF9_Cyt	1.50812
9.2	0_0	0	IRF9_Cyt	0.491882
10.2	0_0	0	IRF9_Cyt	1
11.2	0_0	0	IRF9_Cyt	1
9.1	Rof_0.001216_0	24	IRF9_Nuc	0.653262
9.1	Rof_0.608102_0	0.5	IRF9_Nuc	0.0884458
9.1	Rof_0.608102_0	1	IRF9_Nuc	0.151911
9.1	Rof_0.608102_0	2	IRF9_Nuc	0.196724
9.1	Rof_0.608102_0	24	IRF9_Nuc	0.599125
9.1	0_0	0	IRF9_Nuc	0.159102
9.1	0_0	0	IRF9_Nuc	0.141797
9.1	Rof_0.001216_0.608102	24.5	IRF9_Nuc	1.61962
9.1	Rof_0.001216_0.608102	25	IRF9_Nuc	3.24457
9.1	Rof_0.001216_0.608102	26	IRF9_Nuc	0.707843
9.1	Rof_0.608102_0.608102	24.5	IRF9_Nuc	2.09016
9.1	Rof_0.608102_0.608102	25	IRF9_Nuc	0.942545
9.1	Rof_0.608102_0.608102	26	IRF9_Nuc	2.4049
10.1	Rof_0.001216_0	24	IRF9_Nuc	0.611327
10.1	Rof_0.608102_0	0.5	IRF9_Nuc	0.0204439
10.1	Rof_0.608102_0	1	IRF9_Nuc	0.0340409
10.1	Rof_0.608102_0	2	IRF9_Nuc	0.0367436
10.1	Rof_0.608102_0	4	IRF9_Nuc	0.337645
10.1	Rof_0.608102_0	24	IRF9_Nuc	1.43964
10.1	0_0	0	IRF9_Nuc	0.0295766
10.1	Rof_0.001216_0.608102	24.5	IRF9_Nuc	0.831434
10.1	Rof_0.001216_0.608102	25	IRF9_Nuc	0.807422
10.1	Rof_0.001216_0.608102	26	IRF9_Nuc	0.982404
10.1	Rof_0.001216_0.608102	28	IRF9_Nuc	1.57619
10.1	Rof_0.608102_0.608102	24.5	IRF9_Nuc	1.44625
10.1	Rof_0.608102_0.608102	25	IRF9_Nuc	1.56491
10.1	Rof_0.608102_0.608102	26	IRF9_Nuc	2.09276
10.1	Rof_0.608102_0.608102	28	IRF9_Nuc	3.18922
11.1	Rof_0.001216_0	24	IRF9_Nuc	0.978408
11.1	Rof_0.608102_0	0.5	IRF9_Nuc	0.256492
11.1	Rof_0.608102_0	1	IRF9_Nuc	0.0665947
11.1	Rof_0.608102_0	2	IRF9_Nuc	0.268705
11.1	Rof_0.608102_0	4	IRF9_Nuc	0.820494
11.1	Rof_0.608102_0	24	IRF9_Nuc	1.9463
11.1	0_0	0	IRF9_Nuc	0.0831709
11.1	Rof_0.001216_0.608102	24.5	IRF9_Nuc	0.740608
11.1	Rof_0.001216_0.608102	25	IRF9_Nuc	2.25492
11.1	Rof_0.001216_0.608102	26	IRF9_Nuc	0.863696
11.1	Rof_0.001216_0.608102	28	IRF9_Nuc	1.00249
11.1	Rof_0.608102_0.608102	24.5	IRF9_Nuc	1.13385
11.1	Rof_0.608102_0.608102	25	IRF9_Nuc	1.01229
11.1	Rof_0.608102_0.608102	26	IRF9_Nuc	1.80417
11.1	Rof_0.608102_0.608102	28	IRF9_Nuc	1.76781
12.1	Rof_0.608102_0	0.5	IRF9_Nuc	0.189882
12.1	Rof_0.608102_0	1	IRF9_Nuc	0.261802
12.1	Rof_0.608102_0	4	IRF9_Nuc	1.0553
12.1	Rof_0.608102_0	24	IRF9_Nuc	3.39943
12.1	0_0	0	IRF9_Nuc	0.0935817
12.2	Rof_0.608102_0	1	IRF9_Nuc	0.152831
12.2	Rof_0.608102_0	2	IRF9_Nuc	0.244789
12.2	Rof_0.608102_0	4	IRF9_Nuc	1.09171
12.2	Rof_0.608102_0	24	IRF9_Nuc	2.51067
8	0_0	0	IRF9_Nuc	0.8174
8	0_0	0	IRF9_Nuc	0.88498
8	0_0	0	IRF9_Nuc	1.29762
9.2	0_0	0	IRF9_Nuc	1.23204
9.2	0_0	0	IRF9_Nuc	0.76796
10.2	0_0	0	IRF9_Nuc	1
11.2	0_0	0	IRF9_Nuc	1
9.1	Rof_0.001216_0	24	pSTAT1_Nuc	0.0549415
9.1	Rof_0.608102_0	0.5	pSTAT1_Nuc	1.56079
9.1	Rof_0.608102_0	1	pSTAT1_Nuc	1.55357
9.1	Rof_0.608102_0	2	pSTAT1_Nuc	1.2357
9.1	Rof_0.608102_0	24	pSTAT1_Nuc	0.281314
9.1	0_0	0	pSTAT1_Nuc	0.039568
9.1	0_0	0	pSTAT1_Nuc	0.0240263
9.1	Rof_0.001216_0.608102	24.5	pSTAT1_Nuc	2.09581
9.1	Rof_0.001216_0.608102	25	pSTAT1_Nuc	3.13773
9.1	Rof_0.001216_0.608102	26	pSTAT1_Nuc	1.48063
9.1	Rof_0.608102_0.608102	24.5	pSTAT1_Nuc	0.378049
9.1	Rof_0.608102_0.608102	25	pSTAT1_Nuc	0.308047
9.1	Rof_0.608102_0.608102	26	pSTAT1_Nuc	0.849825
10.1	Rof_0.001216_0	24	pSTAT1_Nuc	0.031626
10.1	Rof_0.608102_0	0.5	pSTAT1_Nuc	1.95356
10.1	Rof_0.608102_0	1	pSTAT1_Nuc	1.73125
10.1	Rof_0.608102_0	2	pSTAT1_Nuc	1.2114
10.1	Rof_0.608102_0	4	pSTAT1_Nuc	1.86841
10.1	Rof_0.608102_0	24	pSTAT1_Nuc	0.133949
10.1	0_0	0	pSTAT1_Nuc	0.0242445
10.1	Rof_0.001216_0.608102	24.5	pSTAT1_Nuc	2.14561
10.1	Rof_0.001216_0.608102	25	pSTAT1_Nuc	1.98353
10.1	Rof_0.001216_0.608102	26	pSTAT1_Nuc	1.93321
10.1	Rof_0.001216_0.608102	28	pSTAT1_Nuc	0.679313
10.1	Rof_0.608102_0.608102	24.5	pSTAT1_Nuc	0.377284
10.1	Rof_0.608102_0.608102	25	pSTAT1_Nuc	0.304669
10.1	Rof_0.608102_0.608102	26	pSTAT1_Nuc	0.324361
10.1	Rof_0.608102_0.608102	28	pSTAT1_Nuc	0.297577
11.1	Rof_0.001216_0	24	pSTAT1_Nuc	0.0296963
11.1	Rof_0.608102_0	0.5	pSTAT1_Nuc	1.70647
11.1	Rof_0.608102_0	1	pSTAT1_Nuc	1.68402
11.1	Rof_0.608102_0	2	pSTAT1_Nuc	1.42368
11.1	Rof_0.608102_0	4	pSTAT1_Nuc	1.30204
11.1	Rof_0.608102_0	24	pSTAT1_Nuc	0.152167
11.1	0_0	0	pSTAT1_Nuc	0.0313851
11.1	Rof_0.001216_0.608102	24.5	pSTAT1_Nuc	2.4676
11.1	Rof_0.001216_0.608102	25	pSTAT1_Nuc	2.29421
11.1	Rof_0.001216_0.608102	26	pSTAT1_Nuc	1.77411
11.1	Rof_0.001216_0.608102	28	pSTAT1_Nuc	0.765586
11.1	Rof_0.608102_0.608102	24.5	pSTAT1_Nuc	0.372665
11.1	Rof_0.608102_0.608102	25	pSTAT1_Nuc	0.362385
11.1	Rof_0.608102_0.608102	26	pSTAT1_Nuc	0.420941
11.1	Rof_0.608102_0.608102	28	pSTAT1_Nuc	0.213033
12.1	Rof_0.608102_0	0.5	pSTAT1_Nuc	1.77523
12.1	Rof_0.608102_0	1	pSTAT1_Nuc	2.2406
12.1	Rof_0.608102_0	4	pSTAT1_Nuc	0.821292
12.1	Rof_0.608102_0	24	pSTAT1_Nuc	0.131759
12.1	0_0	0	pSTAT1_Nuc	0.0311207
12.2	Rof_0.608102_0	1	pSTAT1_Nuc	2.14635
12.2	Rof_0.608102_0	2	pSTAT1_Nuc	0.547361
12.2	Rof_0.608102_0	4	pSTAT1_Nuc	1.2431
12.2	Rof_0.608102_0	24	pSTAT1_Nuc	0.0631846
8	0_0	0	pSTAT1_Nuc	0.869028
8	0_0	0	pSTAT1_Nuc	1.40861
8	0_0	0	pSTAT1_Nuc	0.722365
9.2	0_0	0	pSTAT1_Nuc	1.26912
9.2	0_0	0	pSTAT1_Nuc	0.730877
10.2	0_0	0	pSTAT1_Nuc	1
11.2	0_0	0	pSTAT1_Nuc	1
9.1	Rof_0.001216_0	24	pSTAT2_Nuc	0.420686
9.1	Rof_0.608102_0	0.5	pSTAT2_Nuc	0.893119
9.1	Rof_0.608102_0	1	pSTAT2_Nuc	0.77478
9.1	Rof_0.608102_0	2	pSTAT2_Nuc	1.34412
9.1	Rof_0.608102_0	24	pSTAT2_Nuc	0.690343
9.1	0_0	0	pSTAT2_Nuc	0.631117
9.1	0_0	0	pSTAT2_Nuc	0.470955
9.1	Rof_0.001216_0.608102	24.5	pSTAT2_Nuc	1.36732
9.1	Rof_0.001216_0.608102	25	pSTAT2_Nuc	3.17067
9.1	Rof_0.001216_0.608102	26	pSTAT2_Nuc	0.970299
9.1	Rof_0.608102_0.608102	24.5	pSTAT2_Nuc	0.922057
9.1	Rof_0.608102_0.608102	25	pSTAT2_Nuc	0.403057
9.1	Rof_0.608102_0.608102	26	pSTAT2_Nuc	0.941477
10.1	Rof_0.001216_0	24	pSTAT2_Nuc	0.357972
10.1	Rof_0.608102_0	0.5	pSTAT2_Nuc	1.65279
10.1	Rof_0.608102_0	1	pSTAT2_Nuc	0.933913
10.1	Rof_0.608102_0	2	pSTAT2_Nuc	0.649788
10.1	Rof_0.608102_0	4	pSTAT2_Nuc	1.98234
10.1	Rof_0.608102_0	24	pSTAT2_Nuc	0.55523
10.1	0_0	0	pSTAT2_Nuc	0.328115
10.1	Rof_0.001216_0.608102	24.5	pSTAT2_Nuc	1.11718
10.1	Rof_0.001216_0.608102	25	pSTAT2_Nuc	2.18106
10.1	Rof_0.001216_0.608102	26	pSTAT2_Nuc	1.92961
10.1	Rof_0.001216_0.608102	28	pSTAT2_Nuc	1.06579
10.1	Rof_0.608102_0.608102	24.5	pSTAT2_Nuc	0.731108
10.1	Rof_0.608102_0.608102	25	pSTAT2_Nuc	0.354236
10.1	Rof_0.608102_0.608102	26	pSTAT2_Nuc	0.657775
10.1	Rof_0.608102_0.608102	28	pSTAT2_Nuc	0.503091
11.1	Rof_0.001216_0	24	pSTAT2_Nuc	0.18636
11.1	Rof_0.608102_0	0.5	pSTAT2_Nuc	1.3808
11.1	Rof_0.608102_0	1	pSTAT2_Nuc	1.15464
11.1	Rof_0.608102_0	2	pSTAT2_Nuc	0.732363
11.1	Rof_0.608102_0	4	pSTAT2_Nuc	2.08661
11.1	Rof_0.608102_0	24	pSTAT2_Nuc	0.273771
11.1	0_0	0	pSTAT2_Nuc	0.374405
11.1	Rof_0.001216_0.608102	24.5	pSTAT2_Nuc	1.82254
11.1	Rof_0.001216_0.608102	25	pSTAT2_Nuc	2.23682
11.1	Rof_0.001216_0.608102	26	pSTAT2_Nuc	2.35936
11.1	Rof_0.001216_0.608102	28	pSTAT2_Nuc	0.635468
11.1	Rof_0.608102_0.608102	24.5	pSTAT2_Nuc	0.655842
11.1	Rof_0.608102_0.608102	25	pSTAT2_Nuc	0.299972
11.1	Rof_0.608102_0.608102	26	pSTAT2_Nuc	0.565835
11.1	Rof_0.608102_0.608102	28	pSTAT2_Nuc	0.235221
12.1	Rof_0.608102_0	0.5	pSTAT2_Nuc	1.32782
12.1	Rof_0.608102_0	1	pSTAT2_Nuc	1.83054
12.1	Rof_0.608102_0	4	pSTAT2_Nuc	1.37642
12.1	Rof_0.608102_0	24	pSTAT2_Nuc	0.251507
12.1	0_0	0	pSTAT2_Nuc	0.21371
12.2	Rof_0.608102_0	1	pSTAT2_Nuc	1.33804
12.2	Rof_0.608102_0	2	pSTAT2_Nuc	1.29399
12.2	Rof_0.608102_0	4	pSTAT2_Nuc	1.09706
12.2	Rof_0.608102_0	24	pSTAT2_Nuc	0.270909
8	0_0	0	pSTAT2_Nuc	0.920309
8	0_0	0	pSTAT2_Nuc	0.959661
8	0_0	0	pSTAT2_Nuc	1.12003
9.2	0_0	0	pSTAT2_Nuc	0.8615
9.2	0_0	0	pSTAT2_Nuc	1.1385
10.2	0_0	0	pSTAT2_Nuc	1
11.2	0_0	0	pSTAT2_Nuc	1
9.1	Rof_0.001216_0	24	tSTAT1_Nuc	0.342896
9.1	Rof_0.608102_0	0.5	tSTAT1_Nuc	0.145702
9.1	Rof_0.608102_0	1	tSTAT1_Nuc	0.454206
9.1	Rof_0.608102_0	2	tSTAT1_Nuc	0.838999
9.1	Rof_0.608102_0	24	tSTAT1_Nuc	0.935519
9.1	0_0	0	tSTAT1_Nuc	0.240159
9.1	0_0	0	tSTAT1_Nuc	0.291919
9.1	Rof_0.001216_0.608102	24.5	tSTAT1_Nuc	0.400016
9.1	Rof_0.001216_0.608102	25	tSTAT1_Nuc	2.62931
9.1	Rof_0.001216_0.608102	26	tSTAT1_Nuc	0.571403
9.1	Rof_0.608102_0.608102	24.5	tSTAT1_Nuc	2.43719
9.1	Rof_0.608102_0.608102	25	tSTAT1_Nuc	1.2555
9.1	Rof_0.608102_0.608102	26	tSTAT1_Nuc	2.45719
10.1	Rof_0.001216_0	24	tSTAT1_Nuc	0.554193
10.1	Rof_0.608102_0	0.5	tSTAT1_Nuc	0.590698
10.1	Rof_0.608102_0	1	tSTAT1_Nuc	0.505598
10.1	Rof_0.608102_0	2	tSTAT1_Nuc	0.497137
10.1	Rof_0.608102_0	4	tSTAT1_Nuc	0.747902
10.1	Rof_0.608102_0	24	tSTAT1_Nuc	1.01593
10.1	0_0	0	tSTAT1_Nuc	0.527873
10.1	Rof_0.001216_0.608102	24.5	tSTAT1_Nuc	0.647577
10.1	Rof_0.001216_0.608102	25	tSTAT1_Nuc	0.845157
10.1	Rof_0.001216_0.608102	26	tSTAT1_Nuc	0.776213
10.1	Rof_0.001216_0.608102	28	tSTAT1_Nuc	1.08662
10.1	Rof_0.608102_0.608102	24.5	tSTAT1_Nuc	2.25592
10.1	Rof_0.608102_0.608102	25	tSTAT1_Nuc	1.30436
10.1	Rof_0.608102_0.608102	26	tSTAT1_Nuc	1.57449
10.1	Rof_0.608102_0.608102	28	tSTAT1_Nuc	2.07033
11.1	Rof_0.001216_0	24	tSTAT1_Nuc	0.65883
11.1	Rof_0.608102_0	0.5	tSTAT1_Nuc	0.783202
11.1	Rof_0.608102_0	1	tSTAT1_Nuc	0.619073
11.1	Rof_0.608102_0	2	tSTAT1_Nuc	0.82254
11.1	Rof_0.608102_0	4	tSTAT1_Nuc	0.756854
11.1	Rof_0.608102_0	24	tSTAT1_Nuc	0.846572
11.1	0_0	0	tSTAT1_Nuc	0.703181
11.1	Rof_0.001216_0.608102	24.5	tSTAT1_Nuc	0.99909
11.1	Rof_0.001216_0.608102	25	tSTAT1_Nuc	1.17053
11.1	Rof_0.001216_0.608102	26	tSTAT1_Nuc	1.04805
11.1	Rof_0.001216_0.608102	28	tSTAT1_Nuc	1.00852
11.1	Rof_0.608102_0.608102	24.5	tSTAT1_Nuc	1.7962
11.1	Rof_0.608102_0.608102	25	tSTAT1_Nuc	1.36641
11.1	Rof_0.608102_0.608102	26	tSTAT1_Nuc	1.38547
11.1	Rof_0.608102_0.608102	28	tSTAT1_Nuc	1.03548
12.1	Rof_0.608102_0	0.5	tSTAT1_Nuc	0.806825
12.1	Rof_0.608102_0	1	tSTAT1_Nuc	0.801054
12.1	Rof_0.608102_0	4	tSTAT1_Nuc	0.455246
12.1	Rof_0.608102_0	24	tSTAT1_Nuc	1.79662
12.1	0_0	0	tSTAT1_Nuc	1.14025
12.2	Rof_0.608102_0	1	tSTAT1_Nuc	0.50175
12.2	Rof_0.608102_0	2	tSTAT1_Nuc	0.704911
12.2	Rof_0.608102_0	4	tSTAT1_Nuc	0.362653
12.2	Rof_0.608102_0	24	tSTAT1_Nuc	2.43069
8	0_0	0	tSTAT1_Nuc	1.15613
8	0_0	0	tSTAT1_Nuc	0.937261
8	0_0	0	tSTAT1_Nuc	0.906606
9.2	0_0	0	tSTAT1_Nuc	0.304945
9.2	0_0	0	tSTAT1_Nuc	1.69505
10.2	0_0	0	tSTAT1_Nuc	1
11.2	0_0	0	tSTAT1_Nuc	1
9.1	Rof_0.001216_0	24	tSTAT2_Nuc	0.0777608
9.1	Rof_0.608102_0	0.5	tSTAT2_Nuc	0.112461
9.1	Rof_0.608102_0	1	tSTAT2_Nuc	0.164367
9.1	Rof_0.608102_0	2	tSTAT2_Nuc	0.750007
9.1	Rof_0.608102_0	24	tSTAT2_Nuc	1.07496
9.1	0_0	0	tSTAT2_Nuc	0.128612
9.1	0_0	0	tSTAT2_Nuc	0.0727311
9.1	Rof_0.001216_0.608102	24.5	tSTAT2_Nuc	0.395589
9.1	Rof_0.001216_0.608102	25	tSTAT2_Nuc	3.62766
9.1	Rof_0.001216_0.608102	26	tSTAT2_Nuc	0.36618
9.1	Rof_0.608102_0.608102	24.5	tSTAT2_Nuc	2.73823
9.1	Rof_0.608102_0.608102	25	tSTAT2_Nuc	1.2987
9.1	Rof_0.608102_0.608102	26	tSTAT2_Nuc	2.19275
10.1	Rof_0.001216_0	24	tSTAT2_Nuc	0.211114
10.1	Rof_0.608102_0	0.5	tSTAT2_Nuc	0.808833
10.1	Rof_0.608102_0	1	tSTAT2_Nuc	0.353083
10.1	Rof_0.608102_0	2	tSTAT2_Nuc	0.584022
10.1	Rof_0.608102_0	4	tSTAT2_Nuc	0.887818
10.1	Rof_0.608102_0	24	tSTAT2_Nuc	1.2504
10.1	0_0	0	tSTAT2_Nuc	0.14738
10.1	Rof_0.001216_0.608102	24.5	tSTAT2_Nuc	0.47159
10.1	Rof_0.001216_0.608102	25	tSTAT2_Nuc	1.01486
10.1	Rof_0.001216_0.608102	26	tSTAT2_Nuc	0.940061
10.1	Rof_0.001216_0.608102	28	tSTAT2_Nuc	0.787302
10.1	Rof_0.608102_0.608102	24.5	tSTAT2_Nuc	1.93206
10.1	Rof_0.608102_0.608102	25	tSTAT2_Nuc	1.18348
10.1	Rof_0.608102_0.608102	26	tSTAT2_Nuc	2.06558
10.1	Rof_0.608102_0.608102	28	tSTAT2_Nuc	2.36242
11.1	Rof_0.001216_0	24	tSTAT2_Nuc	0.323082
11.1	Rof_0.608102_0	0.5	tSTAT2_Nuc	0.802349
11.1	Rof_0.608102_0	1	tSTAT2_Nuc	0.546657
11.1	Rof_0.608102_0	2	tSTAT2_Nuc	0.77826
11.1	Rof_0.608102_0	4	tSTAT2_Nuc	1.14258
11.1	Rof_0.608102_0	24	tSTAT2_Nuc	0.808131
11.1	0_0	0	tSTAT2_Nuc	0.334236
11.1	Rof_0.001216_0.608102	24.5	tSTAT2_Nuc	0.892998
11.1	Rof_0.001216_0.608102	25	tSTAT2_Nuc	1.21175
11.1	Rof_0.001216_0.608102	26	tSTAT2_Nuc	1.09837
11.1	Rof_0.001216_0.608102	28	tSTAT2_Nuc	0.514283
11.1	Rof_0.608102_0.608102	24.5	tSTAT2_Nuc	2.27312
11.1	Rof_0.608102_0.608102	25	tSTAT2_Nuc	1.38038
11.1	Rof_0.608102_0.608102	26	tSTAT2_Nuc	1.5386
11.1	Rof_0.608102_0.608102	28	tSTAT2_Nuc	1.3552
12.1	Rof_0.608102_0	0.5	tSTAT2_Nuc	0.927275
12.1	Rof_0.608102_0	1	tSTAT2_Nuc	0.936961
12.1	Rof_0.608102_0	4	tSTAT2_Nuc	0.684426
12.1	Rof_0.608102_0	24	tSTAT2_Nuc	1.84104
12.1	0_0	0	tSTAT2_Nuc	0.610297
12.2	Rof_0.608102_0	1	tSTAT2_Nuc	0.756063
12.2	Rof_0.608102_0	2	tSTAT2_Nuc	0.57082
12.2	Rof_0.608102_0	4	tSTAT2_Nuc	0.631539
12.2	Rof_0.608102_0	24	tSTAT2_Nuc	2.04158
8	0_0	0	tSTAT2_Nuc	1.03014
8	0_0	0	tSTAT2_Nuc	1.08675
8	0_0	0	tSTAT2_Nuc	0.883114
9.2	0_0	0	tSTAT2_Nuc	1.06567
9.2	0_0	0	tSTAT2_Nuc	0.934335
10.2	0_0	0	tSTAT2_Nuc	1
11.2	0_0	0	tSTAT2_Nuc	1
9.1	Rof_0.001216_0	24	USP18	0.481237
9.1	Rof_0.608102_0	0.5	USP18	0.0625713
9.1	Rof_0.608102_0	1	USP18	0.0685246
9.1	Rof_0.608102_0	2	USP18	0.156223
9.1	Rof_0.608102_0	24	USP18	2.36403
9.1	0_0	0	USP18	0.127224
9.1	0_0	0	USP18	0.0894601
9.1	Rof_0.001216_0.608102	24.5	USP18	0.582142
9.1	Rof_0.001216_0.608102	25	USP18	0.46979
9.1	Rof_0.001216_0.608102	26	USP18	0.476803
9.1	Rof_0.608102_0.608102	24.5	USP18	2.76298
9.1	Rof_0.608102_0.608102	25	USP18	3.50769
9.1	Rof_0.608102_0.608102	26	USP18	1.85133
10.1	Rof_0.001216_0	24	USP18	0.317129
10.1	Rof_0.608102_0	0.5	USP18	0.063123
10.1	Rof_0.608102_0	1	USP18	0.11072
10.1	Rof_0.608102_0	2	USP18	0.119672
10.1	Rof_0.608102_0	4	USP18	0.177232
10.1	Rof_0.608102_0	24	USP18	1.77546
10.1	0_0	0	USP18	0.0782824
10.1	Rof_0.001216_0.608102	24.5	USP18	0.372176
10.1	Rof_0.001216_0.608102	25	USP18	0.325137
10.1	Rof_0.001216_0.608102	26	USP18	0.521376
10.1	Rof_0.001216_0.608102	28	USP18	1.29705
10.1	Rof_0.608102_0.608102	24.5	USP18	2.19993
10.1	Rof_0.608102_0.608102	25	USP18	2.6428
10.1	Rof_0.608102_0.608102	26	USP18	2.46116
10.1	Rof_0.608102_0.608102	28	USP18	2.53875
11.1	Rof_0.001216_0	24	USP18	0.525041
11.1	Rof_0.608102_0	0.5	USP18	0.103715
11.1	Rof_0.608102_0	1	USP18	0.0628265
11.1	Rof_0.608102_0	2	USP18	0.0674502
11.1	Rof_0.608102_0	4	USP18	0.124089
11.1	Rof_0.608102_0	24	USP18	2.57688
11.1	0_0	0	USP18	0.0753233
11.1	Rof_0.001216_0.608102	24.5	USP18	0.3057
11.1	Rof_0.001216_0.608102	25	USP18	0.617968
11.1	Rof_0.001216_0.608102	26	USP18	0.536241
11.1	Rof_0.001216_0.608102	28	USP18	0.992204
11.1	Rof_0.608102_0.608102	24.5	USP18	3.16389
11.1	Rof_0.608102_0.608102	25	USP18	2.67279
11.1	Rof_0.608102_0.608102	26	USP18	1.87914
11.1	Rof_0.608102_0.608102	28	USP18	1.29674
12.1	Rof_0.608102_0	0.5	USP18	0.327281
12.1	Rof_0.608102_0	1	USP18	0.247791
12.1	Rof_0.608102_0	2	USP18	0.264858
12.1	Rof_0.608102_0	4	USP18	0.37644
12.1	Rof_0.608102_0	24	USP18	4.26106
12.1	0_0	0	USP18	0.522565
12.2	Rof_0.608102_0	1	USP18	0.0434733
12.2	Rof_0.608102_0	2	USP18	0.229723
12.2	Rof_0.608102_0	4	USP18	0.0974341
12.2	Rof_0.608102_0	24	USP18	3.62937
8	0_0	0	USP18	0.778962
8	0_0	0	USP18	1.12123
8	0_0	0	USP18	1.09981
9.2	0_0	0	USP18	1.28738
9.2	0_0	0	USP18	0.712621
10.2	0_0	0	USP18	1
11.2	0_0	0	USP18	1

## Sheet: Explanation
Data from HegG2 cells stimulated with Roferon before processing
Each row represents a single data point
Explanation of columns:
Experiment/Scale	Experiment identifier, Measurements of the same experiment (e.g. same western blot) are comparable for each observable (same scaling factor)
Experimental Condition	Doses (in pM) of treatment with IFN alpha, First dose (at 0h) and second dose (at 24h) are separated by ''_'', A dose of 0 means that cells were left untreated
	Remark: A measurement with condition '0_x' at 24h is equal to a measurement with condition 'x_0' at 0h.
Time [hours]	Time point of the measurement in hours
Name of observable	The name of the measured target
Signal	Value of the measurement on an arbitrary scale
