# Supplementary material for: Disentangling molecular mechanisms regulating sensitization of interferon alpha signal transduction
Source: Mol Syst Biol. 2020 Jul 21;16(7):e8955. doi: 10.15252/msb.20198955 (PMC7373899; doi:10.15252/msb.20198955)
Supplement: Supplementary file 10 — Dataset EV8 [file MSB-16-e8955-s010.xlsx]

## Sheet: Data
Experimental Condition	Time [hours]	Name of observable	Value	Sigma
0_0	0	pSTAT1_Cyt	-1.79268	0.108623
Rof_0.0002893519_0	1	pSTAT1_Cyt	-0.17858	0.216951
Rof_0.0003045809_0	1	pSTAT1_Cyt	-1.31463	0.130057
Rof_0.001216_0	1	pSTAT1_Cyt	-0.0964291	0.216951
Rof_0.001216_0	24	pSTAT1_Cyt	-1.03223	0.191745
Rof_0.001216_0.608102	24.5	pSTAT1_Cyt	3.03208	0.191745
Rof_0.001216_0.608102	25	pSTAT1_Cyt	2.96149	0.191745
Rof_0.001216_0.608102	26	pSTAT1_Cyt	2.40681	0.191745
Rof_0.001216_0.608102	28	pSTAT1_Cyt	0.602718	0.215717
Rof_0.0028935185_0	1	pSTAT1_Cyt	0.401221	0.216951
Rof_0.003045809_0	1	pSTAT1_Cyt	0.236629	0.130057
Rof_0.0152290448_0	1	pSTAT1_Cyt	1.16923	0.130057
Rof_0.0289351852_0	1	pSTAT1_Cyt	1.10371	0.130057
Rof_0.1446759259_0	1	pSTAT1_Cyt	1.7672	0.130057
Rof_0.2893518519_0	1	pSTAT1_Cyt	1.72998	0.130057
Rof_0.608102_0	0.5	pSTAT1_Cyt	2.7533	0.178656
Rof_0.608102_0	1	pSTAT1_Cyt	2.67843	0.152484
Rof_0.608102_0	2	pSTAT1_Cyt	2.37153	0.172272
Rof_0.608102_0	4	pSTAT1_Cyt	1.98246	0.181913
Rof_0.608102_0	24	pSTAT1_Cyt	-0.106854	0.172272
Rof_0.608102_0.608102	24.5	pSTAT1_Cyt	0.484388	0.191745
Rof_0.608102_0.608102	25	pSTAT1_Cyt	0.580978	0.191745
Rof_0.608102_0.608102	26	pSTAT1_Cyt	0.490265	0.191745
Rof_0.608102_0.608102	28	pSTAT1_Cyt	0.303369	0.215717
Rof_14.4675925926_0	1	pSTAT1_Cyt	1.70351	0.144015
Rof_1.4467592593_0	1	pSTAT1_Cyt	1.87183	0.121289
Rof_2.89351851851852e-05_0	1	pSTAT1_Cyt	-0.622046	0.216951
Rof_3.0458089668616e-05_0	1	pSTAT1_Cyt	-1.73482	0.130057
Rof_5.787037037_0	1	pSTAT1_Cyt	1.95382	0.152354
0_0	0	pSTAT2_Cyt	-0.306906	0.103323
Rof_0.0002893519_0	1	pSTAT2_Cyt	-0.0582636	0.206365
Rof_0.0003045809_0	1	pSTAT2_Cyt	-0.119971	0.123711
Rof_0.001216_0	1	pSTAT2_Cyt	-0.475245	0.206365
Rof_0.001216_0	24	pSTAT2_Cyt	-0.471567	0.182389
Rof_0.001216_0.608102	24.5	pSTAT2_Cyt	1.09519	0.182389
Rof_0.001216_0.608102	25	pSTAT2_Cyt	1.30181	0.182389
Rof_0.001216_0.608102	26	pSTAT2_Cyt	1.07393	0.182389
Rof_0.001216_0.608102	28	pSTAT2_Cyt	-0.206193	0.205191
Rof_0.0028935185_0	1	pSTAT2_Cyt	0.236457	0.206365
Rof_0.003045809_0	1	pSTAT2_Cyt	0.392031	0.123711
Rof_0.0152290448_0	1	pSTAT2_Cyt	1.24482	0.123711
Rof_0.0289351852_0	1	pSTAT2_Cyt	1.01123	0.123711
Rof_0.1446759259_0	1	pSTAT2_Cyt	1.53463	0.123711
Rof_0.2893518519_0	1	pSTAT2_Cyt	1.55271	0.123711
Rof_0.608102_0	0.5	pSTAT2_Cyt	1.28852	0.169938
Rof_0.608102_0	1	pSTAT2_Cyt	1.48248	0.145044
Rof_0.608102_0	2	pSTAT2_Cyt	1.26819	0.163866
Rof_0.608102_0	4	pSTAT2_Cyt	0.84656	0.173036
Rof_0.608102_0	24	pSTAT2_Cyt	-0.122947	0.163866
Rof_0.608102_0.608102	24.5	pSTAT2_Cyt	0.279964	0.182389
Rof_0.608102_0.608102	25	pSTAT2_Cyt	0.224938	0.182389
Rof_0.608102_0.608102	26	pSTAT2_Cyt	0.022576	0.182389
Rof_0.608102_0.608102	28	pSTAT2_Cyt	-0.0647798	0.205191
Rof_14.4675925926_0	1	pSTAT2_Cyt	1.69445	0.136988
Rof_1.4467592593_0	1	pSTAT2_Cyt	1.46466	0.115371
Rof_2.89351851851852e-05_0	1	pSTAT2_Cyt	-1.53544	0.206365
Rof_3.0458089668616e-05_0	1	pSTAT2_Cyt	-0.249096	0.123711
Rof_5.787037037_0	1	pSTAT2_Cyt	1.57278	0.14492
0_0	0	tSTAT1_Cyt	0.878797	0.0587213
Rof_0.0002893519_0	1	tSTAT1_Cyt	0.816189	0.117283
Rof_0.0003045809_0	1	tSTAT1_Cyt	1.08507	0.0703085
Rof_0.001216_0	1	tSTAT1_Cyt	0.394558	0.117283
Rof_0.001216_0	24	tSTAT1_Cyt	1.37879	0.103657
Rof_0.001216_0.608102	24.5	tSTAT1_Cyt	1.3954	0.103657
Rof_0.001216_0.608102	25	tSTAT1_Cyt	1.4405	0.103657
Rof_0.001216_0.608102	26	tSTAT1_Cyt	1.27156	0.103657
Rof_0.001216_0.608102	28	tSTAT1_Cyt	1.07638	0.116616
Rof_0.0028935185_0	1	tSTAT1_Cyt	0.972641	0.117283
Rof_0.003045809_0	1	tSTAT1_Cyt	0.928336	0.0703085
Rof_0.0152290448_0	1	tSTAT1_Cyt	0.91888	0.0703085
Rof_0.0289351852_0	1	tSTAT1_Cyt	1.0446	0.0703085
Rof_0.1446759259_0	1	tSTAT1_Cyt	0.938422	0.0703085
Rof_0.2893518519_0	1	tSTAT1_Cyt	1.15888	0.0703085
Rof_0.608102_0	0.5	tSTAT1_Cyt	0.810005	0.096581
Rof_0.608102_0	1	tSTAT1_Cyt	0.8697	0.0824326
Rof_0.608102_0	2	tSTAT1_Cyt	0.75564	0.0931299
Rof_0.608102_0	4	tSTAT1_Cyt	0.948675	0.0983417
Rof_0.608102_0	24	tSTAT1_Cyt	1.72102	0.0931299
Rof_0.608102_0.608102	24.5	tSTAT1_Cyt	1.77217	0.103657
Rof_0.608102_0.608102	25	tSTAT1_Cyt	1.77485	0.103657
Rof_0.608102_0.608102	26	tSTAT1_Cyt	1.67188	0.103657
Rof_0.608102_0.608102	28	tSTAT1_Cyt	1.67679	0.116616
Rof_14.4675925926_0	1	tSTAT1_Cyt	1.1114	0.0778543
Rof_1.4467592593_0	1	tSTAT1_Cyt	0.999983	0.0655685
Rof_2.89351851851852e-05_0	1	tSTAT1_Cyt	0.799414	0.117283
Rof_3.0458089668616e-05_0	1	tSTAT1_Cyt	0.806733	0.0703085
Rof_5.787037037_0	1	tSTAT1_Cyt	0.96606	0.0823622
0_0	0	tSTAT2_Cyt	0.893031	0.0854105
Rof_0.0002893519_0	1	tSTAT2_Cyt	0.927225	0.170589
Rof_0.0003045809_0	1	tSTAT2_Cyt	1.23924	0.102264
Rof_0.001216_0	1	tSTAT2_Cyt	0.555115	0.170589
Rof_0.001216_0	24	tSTAT2_Cyt	1.16477	0.15077
Rof_0.001216_0.608102	24.5	tSTAT2_Cyt	0.738689	0.15077
Rof_0.001216_0.608102	25	tSTAT2_Cyt	1.09229	0.15077
Rof_0.001216_0.608102	26	tSTAT2_Cyt	0.802288	0.15077
Rof_0.001216_0.608102	28	tSTAT2_Cyt	0.914054	0.169619
Rof_0.0028935185_0	1	tSTAT2_Cyt	0.993122	0.170589
Rof_0.003045809_0	1	tSTAT2_Cyt	1.05486	0.102264
Rof_0.0152290448_0	1	tSTAT2_Cyt	0.862649	0.102264
Rof_0.0289351852_0	1	tSTAT2_Cyt	0.971293	0.102264
Rof_0.1446759259_0	1	tSTAT2_Cyt	0.982829	0.102264
Rof_0.2893518519_0	1	tSTAT2_Cyt	1.00217	0.102264
Rof_0.608102_0	0.5	tSTAT2_Cyt	0.812074	0.140478
Rof_0.608102_0	1	tSTAT2_Cyt	0.91994	0.119899
Rof_0.608102_0	2	tSTAT2_Cyt	0.757871	0.135458
Rof_0.608102_0	4	tSTAT2_Cyt	0.330686	0.143039
Rof_0.608102_0	24	tSTAT2_Cyt	2.23372	0.135458
Rof_0.608102_0.608102	24.5	tSTAT2_Cyt	2.54265	0.15077
Rof_0.608102_0.608102	25	tSTAT2_Cyt	2.27686	0.15077
Rof_0.608102_0.608102	26	tSTAT2_Cyt	2.20832	0.15077
Rof_0.608102_0.608102	28	tSTAT2_Cyt	2.27173	0.169619
Rof_14.4675925926_0	1	tSTAT2_Cyt	1.02432	0.11324
Rof_1.4467592593_0	1	tSTAT2_Cyt	0.871368	0.0953698
Rof_2.89351851851852e-05_0	1	tSTAT2_Cyt	1.03624	0.170589
Rof_3.0458089668616e-05_0	1	tSTAT2_Cyt	0.879705	0.102264
Rof_5.787037037_0	1	tSTAT2_Cyt	0.756392	0.119796
0_0	0	IRF9_Cyt	-2.40933	0.208468
Rof_0.001216_0	24	IRF9_Cyt	1.28057	0.26269
Rof_0.001216_0.608102	24.5	IRF9_Cyt	1.39853	0.26269
Rof_0.001216_0.608102	25	IRF9_Cyt	1.22607	0.26269
Rof_0.001216_0.608102	26	IRF9_Cyt	1.46324	0.26269
Rof_0.001216_0.608102	28	IRF9_Cyt	1.12537	0.332502
Rof_0.608102_0	0.5	IRF9_Cyt	-2.44707	0.238176
Rof_0.608102_0	1	IRF9_Cyt	-2.46422	0.224593
Rof_0.608102_0	2	IRF9_Cyt	-2.15772	0.224593
Rof_0.608102_0	4	IRF9_Cyt	-0.879757	0.260076
Rof_0.608102_0	24	IRF9_Cyt	1.56552	0.224593
Rof_0.608102_0.608102	24.5	IRF9_Cyt	1.50773	0.26269
Rof_0.608102_0.608102	25	IRF9_Cyt	1.74975	0.26269
Rof_0.608102_0.608102	26	IRF9_Cyt	1.55108	0.26269
Rof_0.608102_0.608102	28	IRF9_Cyt	0.747453	0.332502
0_0	0	IRF9_Nuc	-1.40767	0.161733
Rof_0.001216_0	24	IRF9_Nuc	0.917412	0.203091
Rof_0.001216_0.608102	24.5	IRF9_Nuc	1.22976	0.203091
Rof_0.001216_0.608102	25	IRF9_Nuc	1.82272	0.203091
Rof_0.001216_0.608102	26	IRF9_Nuc	1.06071	0.203091
Rof_0.001216_0.608102	28	IRF9_Nuc	1.57473	0.257065
Rof_0.608102_0	0.5	IRF9_Nuc	-1.30192	0.184907
Rof_0.608102_0	1	IRF9_Nuc	-1.30088	0.174052
Rof_0.608102_0	2	IRF9_Nuc	-0.850266	0.186594
Rof_0.608102_0	4	IRF9_Nuc	0.63649	0.201629
Rof_0.608102_0	24	IRF9_Nuc	1.47004	0.174052
Rof_0.608102_0.608102	24.5	IRF9_Nuc	1.64127	0.203091
Rof_0.608102_0.608102	25	IRF9_Nuc	1.36428	0.203091
Rof_0.608102_0.608102	26	IRF9_Nuc	1.96602	0.203091
Rof_0.608102_0.608102	28	IRF9_Nuc	2.21074	0.257065
0_0	0	pSTAT1_Nuc	-2.41924	0.0868868
Rof_0.001216_0	24	pSTAT1_Nuc	-2.19415	0.109106
Rof_0.001216_0.608102	24.5	pSTAT1_Nuc	1.89872	0.109106
Rof_0.001216_0.608102	25	pSTAT1_Nuc	1.98277	0.109106
Rof_0.001216_0.608102	26	pSTAT1_Nuc	1.63816	0.109106
Rof_0.001216_0.608102	28	pSTAT1_Nuc	0.817876	0.138102
Rof_0.608102_0	0.5	pSTAT1_Nuc	1.68405	0.0993367
Rof_0.608102_0	1	pSTAT1_Nuc	1.82727	0.0935053
Rof_0.608102_0	2	pSTAT1_Nuc	1.24645	0.100243
Rof_0.608102_0	4	pSTAT1_Nuc	1.49125	0.10832
Rof_0.608102_0	24	pSTAT1_Nuc	-0.778916	0.0935053
Rof_0.608102_0.608102	24.5	pSTAT1_Nuc	0.118324	0.109106
Rof_0.608102_0.608102	25	pSTAT1_Nuc	-0.0305145	0.109106
Rof_0.608102_0.608102	26	pSTAT1_Nuc	0.378551	0.109106
Rof_0.608102_0.608102	28	pSTAT1_Nuc	-0.234425	0.138102
0_0	0	pSTAT2_Nuc	0.147211	0.103595
Rof_0.001216_0	24	pSTAT2_Nuc	-0.0880014	0.130086
Rof_0.001216_0.608102	24.5	pSTAT2_Nuc	1.44438	0.130086
Rof_0.001216_0.608102	25	pSTAT2_Nuc	2.01602	0.130086
Rof_0.001216_0.608102	26	pSTAT2_Nuc	1.59827	0.130086
Rof_0.001216_0.608102	28	pSTAT2_Nuc	0.959781	0.164658
Rof_0.608102_0	0.5	pSTAT2_Nuc	1.39622	0.118439
Rof_0.608102_0	1	pSTAT2_Nuc	1.30561	0.111486
Rof_0.608102_0	2	pSTAT2_Nuc	1.08572	0.119519
Rof_0.608102_0	4	pSTAT2_Nuc	1.66099	0.12915
Rof_0.608102_0	24	pSTAT2_Nuc	0.174269	0.111486
Rof_0.608102_0.608102	24.5	pSTAT2_Nuc	0.831021	0.130086
Rof_0.608102_0.608102	25	pSTAT2_Nuc	0.0529022	0.130086
Rof_0.608102_0.608102	26	pSTAT2_Nuc	0.75353	0.130086
Rof_0.608102_0.608102	28	pSTAT2_Nuc	0.0875126	0.164658
0_0	0	tSTAT1_Nuc	0.0534835	0.135689
Rof_0.001216_0	24	tSTAT1_Nuc	0.128413	0.170388
Rof_0.001216_0.608102	24.5	tSTAT1_Nuc	0.370473	0.170388
Rof_0.001216_0.608102	25	tSTAT1_Nuc	1.13968	0.170388
Rof_0.001216_0.608102	26	tSTAT1_Nuc	0.56568	0.170388
Rof_0.001216_0.608102	28	tSTAT1_Nuc	0.777326	0.215671
Rof_0.608102_0	0.5	tSTAT1_Nuc	-0.0316778	0.155132
Rof_0.608102_0	1	tSTAT1_Nuc	0.118278	0.146025
Rof_0.608102_0	2	tSTAT1_Nuc	0.428075	0.156547
Rof_0.608102_0	4	tSTAT1_Nuc	0.0208313	0.169162
Rof_0.608102_0	24	tSTAT1_Nuc	0.942058	0.146025
Rof_0.608102_0.608102	24.5	tSTAT1_Nuc	1.58439	0.170388
Rof_0.608102_0.608102	25	tSTAT1_Nuc	1.08951	0.170388
Rof_0.608102_0.608102	26	tSTAT1_Nuc	1.38069	0.170388
Rof_0.608102_0.608102	28	tSTAT1_Nuc	1.11284	0.215671
0_0	0	tSTAT2_Nuc	-1.01933	0.14681
Rof_0.001216_0	24	tSTAT2_Nuc	-1.04543	0.184353
Rof_0.001216_0.608102	24.5	tSTAT2_Nuc	0.103614	0.184353
Rof_0.001216_0.608102	25	tSTAT2_Nuc	1.19948	0.184353
Rof_0.001216_0.608102	26	tSTAT2_Nuc	0.376809	0.184353
Rof_0.001216_0.608102	28	tSTAT2_Nuc	0.0994571	0.233347
Rof_0.608102_0	0.5	tSTAT2_Nuc	-0.153316	0.167847
Rof_0.608102_0	1	tSTAT2_Nuc	-0.270819	0.157993
Rof_0.608102_0	2	tSTAT2_Nuc	0.206925	0.169377
Rof_0.608102_0	4	tSTAT2_Nuc	0.154205	0.183026
Rof_0.608102_0	24	tSTAT2_Nuc	0.769612	0.157993
Rof_0.608102_0.608102	24.5	tSTAT2_Nuc	1.53003	0.184353
Rof_0.608102_0.608102	25	tSTAT2_Nuc	0.951741	0.184353
Rof_0.608102_0.608102	26	tSTAT2_Nuc	1.34816	0.184353
Rof_0.608102_0.608102	28	tSTAT2_Nuc	1.13334	0.233347
0_0	0	USP18	-1.23327	0.100164
Rof_0.001216_0	24	USP18	0.222002	0.126217
Rof_0.001216_0.608102	24.5	USP18	0.158516	0.126217
Rof_0.001216_0.608102	25	USP18	0.27661	0.126217
Rof_0.001216_0.608102	26	USP18	0.391674	0.126217
Rof_0.001216_0.608102	28	USP18	1.2212	0.15976
Rof_0.608102_0	0.5	USP18	-1.45633	0.114438
Rof_0.608102_0	1	USP18	-1.63109	0.107912
Rof_0.608102_0	2	USP18	-1.09025	0.107912
Rof_0.608102_0	4	USP18	-1.02465	0.124961
Rof_0.608102_0	24	USP18	1.82872	0.107912
Rof_0.608102_0.608102	24.5	USP18	2.04889	0.126217
Rof_0.608102_0.608102	25	USP18	2.13335	0.126217
Rof_0.608102_0.608102	26	USP18	1.77916	0.126217
Rof_0.608102_0.608102	28	USP18	1.69083	0.15976

## Sheet: Explanation
Data from HepG2 cells stimulated with Roferon after processing
Each row represents a combination of single measurements as computed by the scaling model (blotIt)
Explanation of columns:
Experimental Condition	Doses (in pM) of treatment with IFN alpha, First dose (at 0h) and second dose (at 24h) are separated by ''_'', A dose of 0 means that cells were left untreated
	Remark: A measurement with condition '0_x' at 24h is equal to a measurement with condition 'x_0' at 0h.
Time [hours]	Time point of the measurement in hours
Name of observable	The name of the measured target
Signal	Value of the measurement
Sigma	Uncertainty of the measurement as computed by the scaling model (blotIt)
