# Supplementary material for: Disentangling molecular mechanisms regulating sensitization of interferon alpha signal transduction
Source: Mol Syst Biol. 2020 Jul 21;16(7):e8955. doi: 10.15252/msb.20198955 (PMC7373899; doi:10.15252/msb.20198955)
Supplement: Supplementary file 11 — Dataset EV9 [file MSB-16-e8955-s011.xlsx]

## Sheet: Data
Experiment/Scale	Experimental Condition	Time [hours]	Name of observable	Signal
3	HepG2_Rof_0.001824_0.912153	24	IRF9_Cyt	0.83295
3	HepG2_Rof_0.001824_0.912153	24.5	IRF9_Cyt	0.731587
3	HepG2_Rof_0.001824_0.912153	25	IRF9_Cyt	0.406023
3	HepG2_Rof_0.001824_0.912153	26	IRF9_Cyt	0.647147
3	HepG2_Rof_0.001824_0.912153	27	IRF9_Cyt	0.416814
3	HepG2_Rof_0.001824_0.912153	28	IRF9_Cyt	1.65373
3	HepG2_Rof_0_0.912153	24	IRF9_Cyt	0.0351264
3	HepG2_Rof_0_0.912153	24.5	IRF9_Cyt	0.0120934
3	HepG2_Rof_0_0.912153	25	IRF9_Cyt	0.0484824
3	HepG2_Rof_0_0.912153	26	IRF9_Cyt	0.167449
3	HepG2_Rof_0_0.912153	27	IRF9_Cyt	0.206231
3	HepG2_Rof_0_0.912153	28	IRF9_Cyt	0.0983923
3	HepG2_Rof_0.912150.84_0.912153	24.5	IRF9_Cyt	1.87115
3	HepG2_Rof_0.912150.84_0.912153	25	IRF9_Cyt	3.00945
3	HepG2_Rof_0.912150.84_0.912153	26	IRF9_Cyt	3.14313
3	HepG2_Rof_0.912150.84_0.912153	27	IRF9_Cyt	0.839612
3	HepG2_Rof_0.912150.84_0.912153	28	IRF9_Cyt	2.88064
4	HepG2_Rof_0.001824_0.912153	24	IRF9_Cyt	0.320624
4	HepG2_Rof_0.001824_0.912153	24.5	IRF9_Cyt	0.990982
4	HepG2_Rof_0.001824_0.912153	24.75	IRF9_Cyt	0.521446
4	HepG2_Rof_0.001824_0.912153	25	IRF9_Cyt	0.836207
4	HepG2_Rof_0.001824_0.912153	26	IRF9_Cyt	1.34607
4	HepG2_Rof_0.001824_0.912153	27	IRF9_Cyt	0.411563
4	HepG2_Rof_0.001824_0.912153	28	IRF9_Cyt	0.722206
4	HepG2_Rof_0_0.912153	24	IRF9_Cyt	0.0275285
4	HepG2_Rof_0_0.912153	24.5	IRF9_Cyt	0.0300722
4	HepG2_Rof_0_0.912153	24.75	IRF9_Cyt	0.0138535
4	HepG2_Rof_0_0.912153	25	IRF9_Cyt	0.0159565
4	HepG2_Rof_0_0.912153	26	IRF9_Cyt	0.0433719
4	HepG2_Rof_0_0.912153	27	IRF9_Cyt	0.196527
4	HepG2_Rof_0_0.912153	28	IRF9_Cyt	0.968549
4	HepG2_Rof_0.912150.84_0.912153	24	IRF9_Cyt	0.553813
4	HepG2_Rof_0.912150.84_0.912153	24.5	IRF9_Cyt	2.17872
4	HepG2_Rof_0.912150.84_0.912153	24.75	IRF9_Cyt	3.12195
4	HepG2_Rof_0.912150.84_0.912153	25	IRF9_Cyt	2.48828
4	HepG2_Rof_0.912150.84_0.912153	26	IRF9_Cyt	1.76067
4	HepG2_Rof_0.912150.84_0.912153	27	IRF9_Cyt	3.75337
4	HepG2_Rof_0.912150.84_0.912153	28	IRF9_Cyt	0.698244
8	HepG2_Rof_0.001824_0.912153	24	IRF9_Cyt	0.566008
8	HepG2_Rof_0.001824_0.912153	24.5	IRF9_Cyt	0.584135
8	HepG2_Rof_0.001824_0.912153	24.75	IRF9_Cyt	0.335117
8	HepG2_Rof_0.001824_0.912153	25	IRF9_Cyt	0.618955
8	HepG2_Rof_0.001824_0.912153	26	IRF9_Cyt	0.711464
8	HepG2_Rof_0.001824_0.912153	27	IRF9_Cyt	1.59152
8	HepG2_Rof_0.001824_0.912153	28	IRF9_Cyt	0.700727
8	HepG2_Rof_0_0.912153	24	IRF9_Cyt	0.034228
8	HepG2_Rof_0_0.912153	24.5	IRF9_Cyt	0.0404011
8	HepG2_Rof_0_0.912153	24.75	IRF9_Cyt	0.0424528
8	HepG2_Rof_0_0.912153	25	IRF9_Cyt	0.0294122
8	HepG2_Rof_0_0.912153	26	IRF9_Cyt	0.039054
8	HepG2_Rof_0_0.912153	27	IRF9_Cyt	0.265671
8	HepG2_Rof_0_0.912153	28	IRF9_Cyt	0.167208
8	HepG2_Rof_0.912150.84_0.912153	24	IRF9_Cyt	2.37944
8	HepG2_Rof_0.912150.84_0.912153	24.5	IRF9_Cyt	0.725908
8	HepG2_Rof_0.912150.84_0.912153	24.75	IRF9_Cyt	2.34045
8	HepG2_Rof_0.912150.84_0.912153	25	IRF9_Cyt	1.70407
8	HepG2_Rof_0.912150.84_0.912153	26	IRF9_Cyt	2.37146
8	HepG2_Rof_0.912150.84_0.912153	27	IRF9_Cyt	1.26218
8	HepG2_Rof_0.912150.84_0.912153	28	IRF9_Cyt	4.49013
10	HepG2_Rof_0.001824_0.912153	24	IRF9_Cyt	0.558368
10	HepG2_Rof_0.001824_0.912153	24.0833	IRF9_Cyt	1.03452
10	HepG2_Rof_0.001824_0.912153	24.1667	IRF9_Cyt	0.84587
10	HepG2_Rof_0.001824_0.912153	24.3333	IRF9_Cyt	0.40903
10	HepG2_Rof_0.001824_0.912153	24.5	IRF9_Cyt	0.766312
10	HepG2_Rof_0.001824_0.912153	24.75	IRF9_Cyt	0.396517
10	HepG2_Rof_0.001824_0.912153	25	IRF9_Cyt	0.665132
10	HepG2_Rof_0_0.912153	24	IRF9_Cyt	0.138258
10	HepG2_Rof_0_0.912153	24.0833	IRF9_Cyt	0.0950671
10	HepG2_Rof_0_0.912153	24.1667	IRF9_Cyt	0.103981
10	HepG2_Rof_0_0.912153	24.3333	IRF9_Cyt	0.167021
10	HepG2_Rof_0_0.912153	24.5	IRF9_Cyt	0.110261
10	HepG2_Rof_0_0.912153	24.75	IRF9_Cyt	0.104642
10	HepG2_Rof_0_0.912153	25	IRF9_Cyt	0.121235
10	HepG2_Rof_0.912150.84_0.912153	24	IRF9_Cyt	2.38397
10	HepG2_Rof_0.912150.84_0.912153	24.0833	IRF9_Cyt	1.99151
10	HepG2_Rof_0.912150.84_0.912153	24.1667	IRF9_Cyt	2.32358
10	HepG2_Rof_0.912150.84_0.912153	24.3333	IRF9_Cyt	1.96113
10	HepG2_Rof_0.912150.84_0.912153	24.5	IRF9_Cyt	2.3378
10	HepG2_Rof_0.912150.84_0.912153	24.75	IRF9_Cyt	1.79379
10	HepG2_Rof_0.912150.84_0.912153	25	IRF9_Cyt	2.692
11	HepG2_Rof_0.001824_0.912153	24	IRF9_Cyt	1.19301
11	HepG2_Rof_0.001824_0.912153	24.0833	IRF9_Cyt	1.22122
11	HepG2_Rof_0.001824_0.912153	24.1667	IRF9_Cyt	0.665048
11	HepG2_Rof_0.001824_0.912153	24.3333	IRF9_Cyt	0.693648
11	HepG2_Rof_0.001824_0.912153	24.5	IRF9_Cyt	1.03053
11	HepG2_Rof_0.001824_0.912153	24.75	IRF9_Cyt	1.07248
11	HepG2_Rof_0.001824_0.912153	25	IRF9_Cyt	0.840393
11	HepG2_Rof_0_0.912153	24	IRF9_Cyt	0.0560944
11	HepG2_Rof_0_0.912153	24.0833	IRF9_Cyt	0.10591
11	HepG2_Rof_0_0.912153	24.1667	IRF9_Cyt	0.193335
11	HepG2_Rof_0_0.912153	24.3333	IRF9_Cyt	0.0750329
11	HepG2_Rof_0_0.912153	24.5	IRF9_Cyt	0.121746
11	HepG2_Rof_0_0.912153	24.75	IRF9_Cyt	0.110452
11	HepG2_Rof_0_0.912153	25	IRF9_Cyt	0.170925
11	HepG2_Rof_0.912150.84_0.912153	24	IRF9_Cyt	1.68158
11	HepG2_Rof_0.912150.84_0.912153	24.0833	IRF9_Cyt	2.72936
11	HepG2_Rof_0.912150.84_0.912153	24.1667	IRF9_Cyt	1.17075
11	HepG2_Rof_0.912150.84_0.912153	24.3333	IRF9_Cyt	2.90448
11	HepG2_Rof_0.912150.84_0.912153	24.5	IRF9_Cyt	0.707005
11	HepG2_Rof_0.912150.84_0.912153	24.75	IRF9_Cyt	2.6578
11	HepG2_Rof_0.912150.84_0.912153	25	IRF9_Cyt	1.59919
14	HepG2_Rof_0.001824_0.912153	24	IRF9_Cyt	0.449168
14	HepG2_Rof_0.001824_0.912153	24.0833	IRF9_Cyt	0.786264
14	HepG2_Rof_0.001824_0.912153	24.1667	IRF9_Cyt	1.13421
14	HepG2_Rof_0.001824_0.912153	24.5	IRF9_Cyt	0.88737
14	HepG2_Rof_0.001824_0.912153	24.75	IRF9_Cyt	0.713457
14	HepG2_Rof_0.001824_0.912153	25	IRF9_Cyt	0.586965
14	HepG2_Rof_0_0.912153	24	IRF9_Cyt	0.161047
14	HepG2_Rof_0_0.912153	24.0833	IRF9_Cyt	0.117443
14	HepG2_Rof_0_0.912153	24.1667	IRF9_Cyt	0.130931
14	HepG2_Rof_0_0.912153	24.3333	IRF9_Cyt	0.158975
14	HepG2_Rof_0_0.912153	24.5	IRF9_Cyt	0.127686
14	HepG2_Rof_0_0.912153	24.75	IRF9_Cyt	0.113559
14	HepG2_Rof_0_0.912153	25	IRF9_Cyt	0.155187
14	HepG2_Rof_0.912150.84_0.912153	24	IRF9_Cyt	2.38071
14	HepG2_Rof_0.912150.84_0.912153	24.0833	IRF9_Cyt	1.92712
14	HepG2_Rof_0.912150.84_0.912153	24.1667	IRF9_Cyt	2.32608
14	HepG2_Rof_0.912150.84_0.912153	24.3333	IRF9_Cyt	1.58713
14	HepG2_Rof_0.912150.84_0.912153	24.5	IRF9_Cyt	2.11363
14	HepG2_Rof_0.912150.84_0.912153	24.75	IRF9_Cyt	1.43206
14	HepG2_Rof_0.912150.84_0.912153	25	IRF9_Cyt	2.71101
3	HepG2_Rof_0.001824_0.912153	24	IRF9_Nuc	0.349448
3	HepG2_Rof_0.001824_0.912153	24.5	IRF9_Nuc	0.679454
3	HepG2_Rof_0.001824_0.912153	25	IRF9_Nuc	0.130166
3	HepG2_Rof_0.001824_0.912153	26	IRF9_Nuc	1.18347
3	HepG2_Rof_0.001824_0.912153	27	IRF9_Nuc	1.11974
3	HepG2_Rof_0.001824_0.912153	28	IRF9_Nuc	2.56032
3	HepG2_Rof_0_0.912153	24	IRF9_Nuc	0.0188468
3	HepG2_Rof_0_0.912153	24.5	IRF9_Nuc	0.0294449
3	HepG2_Rof_0_0.912153	25	IRF9_Nuc	0.0264886
3	HepG2_Rof_0_0.912153	26	IRF9_Nuc	0.166564
3	HepG2_Rof_0_0.912153	27	IRF9_Nuc	1.49372
3	HepG2_Rof_0_0.912153	28	IRF9_Nuc	1.50487
3	HepG2_Rof_0.912150.84_0.912153	24	IRF9_Nuc	1.68589
3	HepG2_Rof_0.912150.84_0.912153	24.5	IRF9_Nuc	1.04224
3	HepG2_Rof_0.912150.84_0.912153	25	IRF9_Nuc	1.59384
3	HepG2_Rof_0.912150.84_0.912153	26	IRF9_Nuc	2.24499
3	HepG2_Rof_0.912150.84_0.912153	27	IRF9_Nuc	1.60419
3	HepG2_Rof_0.912150.84_0.912153	28	IRF9_Nuc	0.566302
4	HepG2_Rof_0.001824_0.912153	24.5	IRF9_Nuc	1.60819
4	HepG2_Rof_0.001824_0.912153	24.75	IRF9_Nuc	1.28385
4	HepG2_Rof_0.001824_0.912153	25	IRF9_Nuc	0.955971
4	HepG2_Rof_0.001824_0.912153	26	IRF9_Nuc	1.7055
4	HepG2_Rof_0.001824_0.912153	27	IRF9_Nuc	0.86336
4	HepG2_Rof_0.001824_0.912153	28	IRF9_Nuc	1.44235
4	HepG2_Rof_0_0.912153	24	IRF9_Nuc	0.154614
4	HepG2_Rof_0_0.912153	24.5	IRF9_Nuc	0.215617
4	HepG2_Rof_0_0.912153	24.75	IRF9_Nuc	0.100249
4	HepG2_Rof_0_0.912153	25	IRF9_Nuc	0.292215
4	HepG2_Rof_0_0.912153	26	IRF9_Nuc	0.378157
4	HepG2_Rof_0_0.912153	27	IRF9_Nuc	0.653906
4	HepG2_Rof_0.912150.84_0.912153	24	IRF9_Nuc	1.70925
4	HepG2_Rof_0.912150.84_0.912153	24.5	IRF9_Nuc	0.880727
4	HepG2_Rof_0.912150.84_0.912153	24.75	IRF9_Nuc	1.50442
4	HepG2_Rof_0.912150.84_0.912153	25	IRF9_Nuc	0.832752
4	HepG2_Rof_0.912150.84_0.912153	26	IRF9_Nuc	1.46711
4	HepG2_Rof_0.912150.84_0.912153	27	IRF9_Nuc	1.02574
4	HepG2_Rof_0.912150.84_0.912153	28	IRF9_Nuc	1.92603
8	HepG2_Rof_0.001824_0.912153	24	IRF9_Nuc	0.898315
8	HepG2_Rof_0.001824_0.912153	24.5	IRF9_Nuc	0.792588
8	HepG2_Rof_0.001824_0.912153	24.75	IRF9_Nuc	1.10595
8	HepG2_Rof_0.001824_0.912153	25	IRF9_Nuc	0.584059
8	HepG2_Rof_0.001824_0.912153	26	IRF9_Nuc	0.660679
8	HepG2_Rof_0.001824_0.912153	27	IRF9_Nuc	1.12592
8	HepG2_Rof_0.001824_0.912153	28	IRF9_Nuc	1.58428
8	HepG2_Rof_0_0.912153	24	IRF9_Nuc	0.0602253
8	HepG2_Rof_0_0.912153	24.5	IRF9_Nuc	0.068771
8	HepG2_Rof_0_0.912153	24.75	IRF9_Nuc	0.0342631
8	HepG2_Rof_0_0.912153	25	IRF9_Nuc	0.0765878
8	HepG2_Rof_0_0.912153	26	IRF9_Nuc	0.602153
8	HepG2_Rof_0_0.912153	27	IRF9_Nuc	0.826264
8	HepG2_Rof_0_0.912153	28	IRF9_Nuc	1.92413
8	HepG2_Rof_0.912150.84_0.912153	24	IRF9_Nuc	1.67524
8	HepG2_Rof_0.912150.84_0.912153	24.5	IRF9_Nuc	1.15244
8	HepG2_Rof_0.912150.84_0.912153	24.75	IRF9_Nuc	1.24383
8	HepG2_Rof_0.912150.84_0.912153	25	IRF9_Nuc	1.43652
8	HepG2_Rof_0.912150.84_0.912153	26	IRF9_Nuc	1.50485
8	HepG2_Rof_0.912150.84_0.912153	27	IRF9_Nuc	2.31863
8	HepG2_Rof_0.912150.84_0.912153	28	IRF9_Nuc	1.32432
10	HepG2_Rof_0.001824_0.912153	24	IRF9_Nuc	0.402371
10	HepG2_Rof_0.001824_0.912153	24.0833	IRF9_Nuc	1.01465
10	HepG2_Rof_0.001824_0.912153	24.1667	IRF9_Nuc	0.634328
10	HepG2_Rof_0.001824_0.912153	24.3333	IRF9_Nuc	0.513666
10	HepG2_Rof_0.001824_0.912153	24.5	IRF9_Nuc	0.74493
10	HepG2_Rof_0.001824_0.912153	24.75	IRF9_Nuc	1.61694
10	HepG2_Rof_0.001824_0.912153	25	IRF9_Nuc	1.09439
10	HepG2_Rof_0_0.912153	24	IRF9_Nuc	0.116408
10	HepG2_Rof_0_0.912153	24.0833	IRF9_Nuc	0.211849
10	HepG2_Rof_0_0.912153	24.1667	IRF9_Nuc	0.13111
10	HepG2_Rof_0_0.912153	24.3333	IRF9_Nuc	0.286954
10	HepG2_Rof_0_0.912153	24.5	IRF9_Nuc	0.164721
10	HepG2_Rof_0_0.912153	24.75	IRF9_Nuc	0.275274
10	HepG2_Rof_0_0.912153	25	IRF9_Nuc	0.106478
10	HepG2_Rof_0.912150.84_0.912153	24	IRF9_Nuc	1.79643
10	HepG2_Rof_0.912150.84_0.912153	24.0833	IRF9_Nuc	2.4275
10	HepG2_Rof_0.912150.84_0.912153	24.1667	IRF9_Nuc	1.21551
10	HepG2_Rof_0.912150.84_0.912153	24.3333	IRF9_Nuc	2.16478
10	HepG2_Rof_0.912150.84_0.912153	24.5	IRF9_Nuc	1.81895
10	HepG2_Rof_0.912150.84_0.912153	24.75	IRF9_Nuc	2.10812
10	HepG2_Rof_0.912150.84_0.912153	25	IRF9_Nuc	2.15465
11	HepG2_Rof_0.001824_0.912153	24	IRF9_Nuc	0.372039
11	HepG2_Rof_0.001824_0.912153	24.0833	IRF9_Nuc	1.22702
11	HepG2_Rof_0.001824_0.912153	24.1667	IRF9_Nuc	0.642065
11	HepG2_Rof_0.001824_0.912153	24.3333	IRF9_Nuc	2.25834
11	HepG2_Rof_0.001824_0.912153	24.5	IRF9_Nuc	1.27898
11	HepG2_Rof_0.001824_0.912153	24.75	IRF9_Nuc	0.731973
11	HepG2_Rof_0.001824_0.912153	25	IRF9_Nuc	1.54246
11	HepG2_Rof_0_0.912153	24	IRF9_Nuc	1.12348
11	HepG2_Rof_0_0.912153	24.0833	IRF9_Nuc	0.762528
11	HepG2_Rof_0_0.912153	24.1667	IRF9_Nuc	0.615783
11	HepG2_Rof_0_0.912153	24.3333	IRF9_Nuc	1.01276
11	HepG2_Rof_0_0.912153	24.5	IRF9_Nuc	1.33174
11	HepG2_Rof_0_0.912153	24.75	IRF9_Nuc	0.466605
11	HepG2_Rof_0_0.912153	25	IRF9_Nuc	0.710908
11	HepG2_Rof_0.912150.84_0.912153	24	IRF9_Nuc	0.849566
11	HepG2_Rof_0.912150.84_0.912153	24.0833	IRF9_Nuc	0.623027
11	HepG2_Rof_0.912150.84_0.912153	24.1667	IRF9_Nuc	0.523799
11	HepG2_Rof_0.912150.84_0.912153	24.3333	IRF9_Nuc	1.08904
11	HepG2_Rof_0.912150.84_0.912153	24.5	IRF9_Nuc	1.9124
11	HepG2_Rof_0.912150.84_0.912153	24.75	IRF9_Nuc	1.22611
11	HepG2_Rof_0.912150.84_0.912153	25	IRF9_Nuc	0.699374
14	HepG2_Rof_0.001824_0.912153	24	IRF9_Nuc	1.47068
14	HepG2_Rof_0.001824_0.912153	24.0833	IRF9_Nuc	1.10129
14	HepG2_Rof_0.001824_0.912153	24.1667	IRF9_Nuc	1.6752
14	HepG2_Rof_0.001824_0.912153	24.3333	IRF9_Nuc	1.46926
14	HepG2_Rof_0.001824_0.912153	24.5	IRF9_Nuc	0.849503
14	HepG2_Rof_0.001824_0.912153	24.75	IRF9_Nuc	1.55452
14	HepG2_Rof_0.001824_0.912153	25	IRF9_Nuc	1.27552
14	HepG2_Rof_0_0.912153	24	IRF9_Nuc	0.0938789
14	HepG2_Rof_0_0.912153	24.0833	IRF9_Nuc	0.169558
14	HepG2_Rof_0_0.912153	24.1667	IRF9_Nuc	0.172525
14	HepG2_Rof_0_0.912153	24.3333	IRF9_Nuc	0.14443
14	HepG2_Rof_0_0.912153	24.5	IRF9_Nuc	0.117209
14	HepG2_Rof_0_0.912153	24.75	IRF9_Nuc	0.27131
14	HepG2_Rof_0_0.912153	25	IRF9_Nuc	0.278678
14	HepG2_Rof_0.912150.84_0.912153	24	IRF9_Nuc	1.30648
14	HepG2_Rof_0.912150.84_0.912153	24.0833	IRF9_Nuc	2.21046
14	HepG2_Rof_0.912150.84_0.912153	24.1667	IRF9_Nuc	1.87138
14	HepG2_Rof_0.912150.84_0.912153	24.3333	IRF9_Nuc	0.912631
14	HepG2_Rof_0.912150.84_0.912153	24.5	IRF9_Nuc	1.86577
14	HepG2_Rof_0.912150.84_0.912153	24.75	IRF9_Nuc	1.1991
14	HepG2_Rof_0.912150.84_0.912153	25	IRF9_Nuc	0.990625
3	HepG2_Rof_0.001824_0.912153	24	pSTAT1_Cyt	0.442447
3	HepG2_Rof_0.001824_0.912153	24.5	pSTAT1_Cyt	3.31275
3	HepG2_Rof_0.001824_0.912153	25	pSTAT1_Cyt	2.43956
3	HepG2_Rof_0.001824_0.912153	26	pSTAT1_Cyt	1.52977
3	HepG2_Rof_0.001824_0.912153	27	pSTAT1_Cyt	0.770894
3	HepG2_Rof_0.001824_0.912153	28	pSTAT1_Cyt	0.519333
3	HepG2_Rof_0_0.912153	24	pSTAT1_Cyt	0.0842522
3	HepG2_Rof_0_0.912153	24.5	pSTAT1_Cyt	0.0480451
3	HepG2_Rof_0_0.912153	25	pSTAT1_Cyt	2.73829
3	HepG2_Rof_0_0.912153	26	pSTAT1_Cyt	1.66553
3	HepG2_Rof_0_0.912153	27	pSTAT1_Cyt	0.58336
3	HepG2_Rof_0_0.912153	28	pSTAT1_Cyt	0.724051
3	HepG2_Rof_0.912150.84_0.912153	24.5	pSTAT1_Cyt	0.205344
3	HepG2_Rof_0.912150.84_0.912153	25	pSTAT1_Cyt	0.418815
3	HepG2_Rof_0.912150.84_0.912153	26	pSTAT1_Cyt	0.463476
3	HepG2_Rof_0.912150.84_0.912153	27	pSTAT1_Cyt	0.391082
3	HepG2_Rof_0.912150.84_0.912153	28	pSTAT1_Cyt	0.663001
4	HepG2_Rof_0.001824_0.912153	24	pSTAT1_Cyt	0.287256
4	HepG2_Rof_0.001824_0.912153	24.5	pSTAT1_Cyt	2.34995
4	HepG2_Rof_0.001824_0.912153	24.75	pSTAT1_Cyt	0.200882
4	HepG2_Rof_0.001824_0.912153	25	pSTAT1_Cyt	0.804807
4	HepG2_Rof_0.001824_0.912153	26	pSTAT1_Cyt	1.74906
4	HepG2_Rof_0.001824_0.912153	27	pSTAT1_Cyt	1.01894
4	HepG2_Rof_0.001824_0.912153	28	pSTAT1_Cyt	0.25368
4	HepG2_Rof_0_0.912153	24	pSTAT1_Cyt	0.199159
4	HepG2_Rof_0_0.912153	24.5	pSTAT1_Cyt	4.22623
4	HepG2_Rof_0_0.912153	24.75	pSTAT1_Cyt	2.94148
4	HepG2_Rof_0_0.912153	25	pSTAT1_Cyt	0.670815
4	HepG2_Rof_0_0.912153	26	pSTAT1_Cyt	0.349634
4	HepG2_Rof_0_0.912153	27	pSTAT1_Cyt	1.28828
4	HepG2_Rof_0_0.912153	28	pSTAT1_Cyt	1.17481
4	HepG2_Rof_0.912150.84_0.912153	24	pSTAT1_Cyt	0.419777
4	HepG2_Rof_0.912150.84_0.912153	24.5	pSTAT1_Cyt	0.469082
4	HepG2_Rof_0.912150.84_0.912153	24.75	pSTAT1_Cyt	0.519013
4	HepG2_Rof_0.912150.84_0.912153	25	pSTAT1_Cyt	0.636548
4	HepG2_Rof_0.912150.84_0.912153	26	pSTAT1_Cyt	0.548052
4	HepG2_Rof_0.912150.84_0.912153	27	pSTAT1_Cyt	0.527216
4	HepG2_Rof_0.912150.84_0.912153	28	pSTAT1_Cyt	0.365338
8	HepG2_Rof_0.001824_0.912153	24	pSTAT1_Cyt	0.353895
8	HepG2_Rof_0.001824_0.912153	24.5	pSTAT1_Cyt	1.56888
8	HepG2_Rof_0.001824_0.912153	24.75	pSTAT1_Cyt	2.20212
8	HepG2_Rof_0.001824_0.912153	25	pSTAT1_Cyt	1.64546
8	HepG2_Rof_0.001824_0.912153	26	pSTAT1_Cyt	0.751694
8	HepG2_Rof_0.001824_0.912153	27	pSTAT1_Cyt	0.788796
8	HepG2_Rof_0.001824_0.912153	28	pSTAT1_Cyt	0.599514
8	HepG2_Rof_0_0.912153	24	pSTAT1_Cyt	0.190733
8	HepG2_Rof_0_0.912153	24.5	pSTAT1_Cyt	2.5504
8	HepG2_Rof_0_0.912153	24.75	pSTAT1_Cyt	2.14504
8	HepG2_Rof_0_0.912153	25	pSTAT1_Cyt	2.06132
8	HepG2_Rof_0_0.912153	26	pSTAT1_Cyt	1.50084
8	HepG2_Rof_0_0.912153	27	pSTAT1_Cyt	1.34401
8	HepG2_Rof_0_0.912153	28	pSTAT1_Cyt	0.997008
8	HepG2_Rof_0.912150.84_0.912153	24	pSTAT1_Cyt	0.240759
8	HepG2_Rof_0.912150.84_0.912153	24.5	pSTAT1_Cyt	0.190656
8	HepG2_Rof_0.912150.84_0.912153	24.75	pSTAT1_Cyt	0.327228
8	HepG2_Rof_0.912150.84_0.912153	25	pSTAT1_Cyt	0.293842
8	HepG2_Rof_0.912150.84_0.912153	26	pSTAT1_Cyt	0.421894
8	HepG2_Rof_0.912150.84_0.912153	27	pSTAT1_Cyt	0.358594
8	HepG2_Rof_0.912150.84_0.912153	28	pSTAT1_Cyt	0.467307
10	HepG2_Rof_0.001824_0.912153	24	pSTAT1_Cyt	0.165283
10	HepG2_Rof_0.001824_0.912153	24.0833	pSTAT1_Cyt	1.43976
10	HepG2_Rof_0.001824_0.912153	24.1667	pSTAT1_Cyt	2.35626
10	HepG2_Rof_0.001824_0.912153	24.3333	pSTAT1_Cyt	1.02724
10	HepG2_Rof_0.001824_0.912153	24.5	pSTAT1_Cyt	1.34583
10	HepG2_Rof_0.001824_0.912153	24.75	pSTAT1_Cyt	1.25751
10	HepG2_Rof_0.001824_0.912153	25	pSTAT1_Cyt	1.80925
10	HepG2_Rof_0_0.912153	24	pSTAT1_Cyt	0.124676
10	HepG2_Rof_0_0.912153	24.0833	pSTAT1_Cyt	0.622902
10	HepG2_Rof_0_0.912153	24.1667	pSTAT1_Cyt	1.61351
10	HepG2_Rof_0_0.912153	24.3333	pSTAT1_Cyt	2.0594
10	HepG2_Rof_0_0.912153	24.5	pSTAT1_Cyt	1.81664
10	HepG2_Rof_0_0.912153	24.75	pSTAT1_Cyt	1.95778
10	HepG2_Rof_0_0.912153	25	pSTAT1_Cyt	1.52163
10	HepG2_Rof_0.912150.84_0.912153	24	pSTAT1_Cyt	0.1793
10	HepG2_Rof_0.912150.84_0.912153	24.0833	pSTAT1_Cyt	0.256126
10	HepG2_Rof_0.912150.84_0.912153	24.1667	pSTAT1_Cyt	0.40164
10	HepG2_Rof_0.912150.84_0.912153	24.3333	pSTAT1_Cyt	0.366428
10	HepG2_Rof_0.912150.84_0.912153	24.5	pSTAT1_Cyt	0.307013
10	HepG2_Rof_0.912150.84_0.912153	24.75	pSTAT1_Cyt	0.116562
10	HepG2_Rof_0.912150.84_0.912153	25	pSTAT1_Cyt	0.25526
11	HepG2_Rof_0.001824_0.912153	24	pSTAT1_Cyt	0.0521081
11	HepG2_Rof_0.001824_0.912153	24.0833	pSTAT1_Cyt	2.99273
11	HepG2_Rof_0.001824_0.912153	24.1667	pSTAT1_Cyt	0.630738
11	HepG2_Rof_0.001824_0.912153	24.3333	pSTAT1_Cyt	2.66038
11	HepG2_Rof_0.001824_0.912153	24.5	pSTAT1_Cyt	2.88941
11	HepG2_Rof_0.001824_0.912153	24.75	pSTAT1_Cyt	1.03631
11	HepG2_Rof_0.001824_0.912153	25	pSTAT1_Cyt	2.07095
11	HepG2_Rof_0_0.912153	24	pSTAT1_Cyt	0.0361906
11	HepG2_Rof_0_0.912153	24.0833	pSTAT1_Cyt	0.693077
11	HepG2_Rof_0_0.912153	24.1667	pSTAT1_Cyt	1.53535
11	HepG2_Rof_0_0.912153	24.3333	pSTAT1_Cyt	1.0716
11	HepG2_Rof_0_0.912153	24.5	pSTAT1_Cyt	0.898285
11	HepG2_Rof_0_0.912153	24.75	pSTAT1_Cyt	0.77119
11	HepG2_Rof_0_0.912153	25	pSTAT1_Cyt	1.53994
11	HepG2_Rof_0.912150.84_0.912153	24	pSTAT1_Cyt	0.0997517
11	HepG2_Rof_0.912150.84_0.912153	24.0833	pSTAT1_Cyt	0.484471
11	HepG2_Rof_0.912150.84_0.912153	24.1667	pSTAT1_Cyt	0.220563
11	HepG2_Rof_0.912150.84_0.912153	24.3333	pSTAT1_Cyt	0.573054
11	HepG2_Rof_0.912150.84_0.912153	24.5	pSTAT1_Cyt	0.138176
11	HepG2_Rof_0.912150.84_0.912153	24.75	pSTAT1_Cyt	0.326686
11	HepG2_Rof_0.912150.84_0.912153	25	pSTAT1_Cyt	0.279032
14	HepG2_Rof_0.001824_0.912153	24	pSTAT1_Cyt	0.0912798
14	HepG2_Rof_0.001824_0.912153	24.0833	pSTAT1_Cyt	1.02547
14	HepG2_Rof_0.001824_0.912153	24.1667	pSTAT1_Cyt	1.80317
14	HepG2_Rof_0.001824_0.912153	24.5	pSTAT1_Cyt	1.84419
14	HepG2_Rof_0.001824_0.912153	24.75	pSTAT1_Cyt	2.12197
14	HepG2_Rof_0.001824_0.912153	25	pSTAT1_Cyt	1.80444
14	HepG2_Rof_0_0.912153	24	pSTAT1_Cyt	0.0617458
14	HepG2_Rof_0_0.912153	24.0833	pSTAT1_Cyt	1.55341
14	HepG2_Rof_0_0.912153	24.1667	pSTAT1_Cyt	1.81078
14	HepG2_Rof_0_0.912153	24.3333	pSTAT1_Cyt	1.61058
14	HepG2_Rof_0_0.912153	24.5	pSTAT1_Cyt	1.25134
14	HepG2_Rof_0_0.912153	24.75	pSTAT1_Cyt	2.08355
14	HepG2_Rof_0_0.912153	25	pSTAT1_Cyt	1.17751
14	HepG2_Rof_0.912150.84_0.912153	24	pSTAT1_Cyt	0.170125
14	HepG2_Rof_0.912150.84_0.912153	24.0833	pSTAT1_Cyt	0.438074
14	HepG2_Rof_0.912150.84_0.912153	24.1667	pSTAT1_Cyt	0.300865
14	HepG2_Rof_0.912150.84_0.912153	24.3333	pSTAT1_Cyt	0.218889
14	HepG2_Rof_0.912150.84_0.912153	24.5	pSTAT1_Cyt	0.259563
14	HepG2_Rof_0.912150.84_0.912153	24.75	pSTAT1_Cyt	0.201081
14	HepG2_Rof_0.912150.84_0.912153	25	pSTAT1_Cyt	0.171959
3	HepG2_Rof_0.001824_0.912153	24	pSTAT1_Nuc	0.134351
3	HepG2_Rof_0.001824_0.912153	24.5	pSTAT1_Nuc	3.0143
3	HepG2_Rof_0.001824_0.912153	25	pSTAT1_Nuc	1.73105
3	HepG2_Rof_0.001824_0.912153	26	pSTAT1_Nuc	1.48982
3	HepG2_Rof_0.001824_0.912153	27	pSTAT1_Nuc	1.64021
3	HepG2_Rof_0.001824_0.912153	28	pSTAT1_Nuc	1.03719
3	HepG2_Rof_0_0.912153	24	pSTAT1_Nuc	0.0893815
3	HepG2_Rof_0_0.912153	24.5	pSTAT1_Nuc	0.0625379
3	HepG2_Rof_0_0.912153	25	pSTAT1_Nuc	1.59886
3	HepG2_Rof_0_0.912153	26	pSTAT1_Nuc	0.877557
3	HepG2_Rof_0_0.912153	27	pSTAT1_Nuc	1.68737
3	HepG2_Rof_0_0.912153	28	pSTAT1_Nuc	1.79605
3	HepG2_Rof_0.912150.84_0.912153	24	pSTAT1_Nuc	0.410301
3	HepG2_Rof_0.912150.84_0.912153	24.5	pSTAT1_Nuc	0.346127
3	HepG2_Rof_0.912150.84_0.912153	25	pSTAT1_Nuc	0.508172
3	HepG2_Rof_0.912150.84_0.912153	26	pSTAT1_Nuc	0.628418
3	HepG2_Rof_0.912150.84_0.912153	27	pSTAT1_Nuc	0.571804
3	HepG2_Rof_0.912150.84_0.912153	28	pSTAT1_Nuc	0.376492
4	HepG2_Rof_0.001824_0.912153	24.5	pSTAT1_Nuc	3.00861
4	HepG2_Rof_0.001824_0.912153	24.75	pSTAT1_Nuc	1.05376
4	HepG2_Rof_0.001824_0.912153	25	pSTAT1_Nuc	2.0177
4	HepG2_Rof_0.001824_0.912153	26	pSTAT1_Nuc	1.85402
4	HepG2_Rof_0.001824_0.912153	27	pSTAT1_Nuc	1.1318
4	HepG2_Rof_0.001824_0.912153	28	pSTAT1_Nuc	1.38685
4	HepG2_Rof_0_0.912153	24	pSTAT1_Nuc	0.0444353
4	HepG2_Rof_0_0.912153	24.5	pSTAT1_Nuc	0.791215
4	HepG2_Rof_0_0.912153	24.75	pSTAT1_Nuc	0.637666
4	HepG2_Rof_0_0.912153	25	pSTAT1_Nuc	1.79006
4	HepG2_Rof_0_0.912153	26	pSTAT1_Nuc	1.79404
4	HepG2_Rof_0_0.912153	27	pSTAT1_Nuc	0.563587
4	HepG2_Rof_0.912150.84_0.912153	24	pSTAT1_Nuc	0.434282
4	HepG2_Rof_0.912150.84_0.912153	24.5	pSTAT1_Nuc	0.37158
4	HepG2_Rof_0.912150.84_0.912153	24.75	pSTAT1_Nuc	0.446507
4	HepG2_Rof_0.912150.84_0.912153	25	pSTAT1_Nuc	0.499895
4	HepG2_Rof_0.912150.84_0.912153	26	pSTAT1_Nuc	0.266046
4	HepG2_Rof_0.912150.84_0.912153	27	pSTAT1_Nuc	0.324013
4	HepG2_Rof_0.912150.84_0.912153	28	pSTAT1_Nuc	0.583939
8	HepG2_Rof_0.001824_0.912153	24	pSTAT1_Nuc	0.101301
8	HepG2_Rof_0.001824_0.912153	24.5	pSTAT1_Nuc	1.68196
8	HepG2_Rof_0.001824_0.912153	24.75	pSTAT1_Nuc	2.01728
8	HepG2_Rof_0.001824_0.912153	25	pSTAT1_Nuc	1.19533
8	HepG2_Rof_0.001824_0.912153	26	pSTAT1_Nuc	1.34091
8	HepG2_Rof_0.001824_0.912153	27	pSTAT1_Nuc	1.25879
8	HepG2_Rof_0.001824_0.912153	28	pSTAT1_Nuc	0.924918
8	HepG2_Rof_0_0.912153	24	pSTAT1_Nuc	0.0756713
8	HepG2_Rof_0_0.912153	24.5	pSTAT1_Nuc	1.46731
8	HepG2_Rof_0_0.912153	24.75	pSTAT1_Nuc	1.35588
8	HepG2_Rof_0_0.912153	25	pSTAT1_Nuc	2.00892
8	HepG2_Rof_0_0.912153	26	pSTAT1_Nuc	1.49665
8	HepG2_Rof_0_0.912153	27	pSTAT1_Nuc	1.19658
8	HepG2_Rof_0_0.912153	28	pSTAT1_Nuc	1.92725
8	HepG2_Rof_0.912150.84_0.912153	24	pSTAT1_Nuc	0.224293
8	HepG2_Rof_0.912150.84_0.912153	24.5	pSTAT1_Nuc	0.550814
8	HepG2_Rof_0.912150.84_0.912153	24.75	pSTAT1_Nuc	0.524747
8	HepG2_Rof_0.912150.84_0.912153	25	pSTAT1_Nuc	0.333167
8	HepG2_Rof_0.912150.84_0.912153	26	pSTAT1_Nuc	0.378923
8	HepG2_Rof_0.912150.84_0.912153	27	pSTAT1_Nuc	0.50706
8	HepG2_Rof_0.912150.84_0.912153	28	pSTAT1_Nuc	0.432239
10	HepG2_Rof_0.001824_0.912153	24	pSTAT1_Nuc	0.0890349
10	HepG2_Rof_0.001824_0.912153	24.0833	pSTAT1_Nuc	1.2116
10	HepG2_Rof_0.001824_0.912153	24.1667	pSTAT1_Nuc	2.00497
10	HepG2_Rof_0.001824_0.912153	24.3333	pSTAT1_Nuc	2.13605
10	HepG2_Rof_0.001824_0.912153	24.5	pSTAT1_Nuc	1.70065
10	HepG2_Rof_0.001824_0.912153	24.75	pSTAT1_Nuc	2.2547
10	HepG2_Rof_0.001824_0.912153	25	pSTAT1_Nuc	1.63877
10	HepG2_Rof_0_0.912153	24	pSTAT1_Nuc	0.075293
10	HepG2_Rof_0_0.912153	24.0833	pSTAT1_Nuc	0.850672
10	HepG2_Rof_0_0.912153	24.1667	pSTAT1_Nuc	1.46707
10	HepG2_Rof_0_0.912153	24.3333	pSTAT1_Nuc	1.39149
10	HepG2_Rof_0_0.912153	24.5	pSTAT1_Nuc	1.3861
10	HepG2_Rof_0_0.912153	24.75	pSTAT1_Nuc	0.986414
10	HepG2_Rof_0_0.912153	25	pSTAT1_Nuc	1.3336
10	HepG2_Rof_0.912150.84_0.912153	24	pSTAT1_Nuc	0.256805
10	HepG2_Rof_0.912150.84_0.912153	24.0833	pSTAT1_Nuc	0.306415
10	HepG2_Rof_0.912150.84_0.912153	24.1667	pSTAT1_Nuc	0.435124
10	HepG2_Rof_0.912150.84_0.912153	24.3333	pSTAT1_Nuc	0.255207
10	HepG2_Rof_0.912150.84_0.912153	24.5	pSTAT1_Nuc	0.413956
10	HepG2_Rof_0.912150.84_0.912153	24.75	pSTAT1_Nuc	0.438146
10	HepG2_Rof_0.912150.84_0.912153	25	pSTAT1_Nuc	0.367938
11	HepG2_Rof_0.001824_0.912153	24	pSTAT1_Nuc	0.0327915
11	HepG2_Rof_0.001824_0.912153	24.0833	pSTAT1_Nuc	1.61472
11	HepG2_Rof_0.001824_0.912153	24.1667	pSTAT1_Nuc	0.514243
11	HepG2_Rof_0.001824_0.912153	24.3333	pSTAT1_Nuc	3.24261
11	HepG2_Rof_0.001824_0.912153	24.5	pSTAT1_Nuc	1.90751
11	HepG2_Rof_0.001824_0.912153	24.75	pSTAT1_Nuc	1.51812
11	HepG2_Rof_0.001824_0.912153	25	pSTAT1_Nuc	0.499321
11	HepG2_Rof_0_0.912153	24	pSTAT1_Nuc	0.174973
11	HepG2_Rof_0_0.912153	24.0833	pSTAT1_Nuc	0.347331
11	HepG2_Rof_0_0.912153	24.1667	pSTAT1_Nuc	1.24183
11	HepG2_Rof_0_0.912153	24.3333	pSTAT1_Nuc	0.33684
11	HepG2_Rof_0_0.912153	24.5	pSTAT1_Nuc	6.37556
11	HepG2_Rof_0_0.912153	24.75	pSTAT1_Nuc	0.693039
11	HepG2_Rof_0_0.912153	25	pSTAT1_Nuc	0.717105
11	HepG2_Rof_0.912150.84_0.912153	24	pSTAT1_Nuc	0.215021
11	HepG2_Rof_0.912150.84_0.912153	24.0833	pSTAT1_Nuc	0.23982
11	HepG2_Rof_0.912150.84_0.912153	24.1667	pSTAT1_Nuc	0.0940246
11	HepG2_Rof_0.912150.84_0.912153	24.3333	pSTAT1_Nuc	0.139373
11	HepG2_Rof_0.912150.84_0.912153	24.5	pSTAT1_Nuc	0.669885
11	HepG2_Rof_0.912150.84_0.912153	24.75	pSTAT1_Nuc	0.205156
11	HepG2_Rof_0.912150.84_0.912153	25	pSTAT1_Nuc	0.220723
14	HepG2_Rof_0.001824_0.912153	24	pSTAT1_Nuc	0.0672729
14	HepG2_Rof_0.001824_0.912153	24.0833	pSTAT1_Nuc	1.06903
14	HepG2_Rof_0.001824_0.912153	24.1667	pSTAT1_Nuc	2.32482
14	HepG2_Rof_0.001824_0.912153	24.3333	pSTAT1_Nuc	3.233
14	HepG2_Rof_0.001824_0.912153	24.5	pSTAT1_Nuc	1.09153
14	HepG2_Rof_0.001824_0.912153	24.75	pSTAT1_Nuc	2.25324
14	HepG2_Rof_0.001824_0.912153	25	pSTAT1_Nuc	2.50645
14	HepG2_Rof_0_0.912153	24	pSTAT1_Nuc	0.020216
14	HepG2_Rof_0_0.912153	24.0833	pSTAT1_Nuc	0.354218
14	HepG2_Rof_0_0.912153	24.1667	pSTAT1_Nuc	1.51036
14	HepG2_Rof_0_0.912153	24.3333	pSTAT1_Nuc	1.00326
14	HepG2_Rof_0_0.912153	24.5	pSTAT1_Nuc	0.682817
14	HepG2_Rof_0_0.912153	24.75	pSTAT1_Nuc	0.693919
14	HepG2_Rof_0_0.912153	25	pSTAT1_Nuc	1.88407
14	HepG2_Rof_0.912150.84_0.912153	24	pSTAT1_Nuc	0.102927
14	HepG2_Rof_0.912150.84_0.912153	24.0833	pSTAT1_Nuc	0.299758
14	HepG2_Rof_0.912150.84_0.912153	24.1667	pSTAT1_Nuc	0.504232
14	HepG2_Rof_0.912150.84_0.912153	24.3333	pSTAT1_Nuc	0.504712
14	HepG2_Rof_0.912150.84_0.912153	24.5	pSTAT1_Nuc	0.438344
14	HepG2_Rof_0.912150.84_0.912153	24.75	pSTAT1_Nuc	0.279633
14	HepG2_Rof_0.912150.84_0.912153	25	pSTAT1_Nuc	0.176196
3	HepG2_Rof_0.001824_0.912153	24	pSTAT2_Cyt	0.450748
3	HepG2_Rof_0.001824_0.912153	24.5	pSTAT2_Cyt	1.9842
3	HepG2_Rof_0.001824_0.912153	25	pSTAT2_Cyt	2.08476
3	HepG2_Rof_0.001824_0.912153	26	pSTAT2_Cyt	0.744898
3	HepG2_Rof_0.001824_0.912153	27	pSTAT2_Cyt	0.624132
3	HepG2_Rof_0.001824_0.912153	28	pSTAT2_Cyt	0.645361
3	HepG2_Rof_0_0.912153	24	pSTAT2_Cyt	0.649644
3	HepG2_Rof_0_0.912153	24.5	pSTAT2_Cyt	0.442032
3	HepG2_Rof_0_0.912153	25	pSTAT2_Cyt	2.21866
3	HepG2_Rof_0_0.912153	26	pSTAT2_Cyt	1.33099
3	HepG2_Rof_0_0.912153	27	pSTAT2_Cyt	0.693693
3	HepG2_Rof_0_0.912153	28	pSTAT2_Cyt	0.843908
3	HepG2_Rof_0.912150.84_0.912153	24.5	pSTAT2_Cyt	0.742176
3	HepG2_Rof_0.912150.84_0.912153	25	pSTAT2_Cyt	0.929132
3	HepG2_Rof_0.912150.84_0.912153	26	pSTAT2_Cyt	0.676397
3	HepG2_Rof_0.912150.84_0.912153	27	pSTAT2_Cyt	0.863677
3	HepG2_Rof_0.912150.84_0.912153	28	pSTAT2_Cyt	1.07559
8	HepG2_Rof_0.001824_0.912153	24	pSTAT2_Cyt	0.808744
8	HepG2_Rof_0.001824_0.912153	24.5	pSTAT2_Cyt	1.0951
8	HepG2_Rof_0.001824_0.912153	24.75	pSTAT2_Cyt	1.48583
8	HepG2_Rof_0.001824_0.912153	25	pSTAT2_Cyt	1.60461
8	HepG2_Rof_0.001824_0.912153	26	pSTAT2_Cyt	1.09782
8	HepG2_Rof_0.001824_0.912153	27	pSTAT2_Cyt	0.595328
8	HepG2_Rof_0.001824_0.912153	28	pSTAT2_Cyt	0.654383
8	HepG2_Rof_0_0.912153	24	pSTAT2_Cyt	0.378184
8	HepG2_Rof_0_0.912153	24.5	pSTAT2_Cyt	1.912
8	HepG2_Rof_0_0.912153	24.75	pSTAT2_Cyt	1.69652
8	HepG2_Rof_0_0.912153	25	pSTAT2_Cyt	1.73099
8	HepG2_Rof_0_0.912153	26	pSTAT2_Cyt	0.833919
8	HepG2_Rof_0_0.912153	27	pSTAT2_Cyt	1.19615
8	HepG2_Rof_0_0.912153	28	pSTAT2_Cyt	0.732823
8	HepG2_Rof_0.912150.84_0.912153	24	pSTAT2_Cyt	0.878303
8	HepG2_Rof_0.912150.84_0.912153	24.5	pSTAT2_Cyt	0.783672
8	HepG2_Rof_0.912150.84_0.912153	24.75	pSTAT2_Cyt	0.471451
8	HepG2_Rof_0.912150.84_0.912153	25	pSTAT2_Cyt	0.845671
8	HepG2_Rof_0.912150.84_0.912153	26	pSTAT2_Cyt	0.794464
8	HepG2_Rof_0.912150.84_0.912153	27	pSTAT2_Cyt	0.668715
8	HepG2_Rof_0.912150.84_0.912153	28	pSTAT2_Cyt	0.735314
10	HepG2_Rof_0.001824_0.912153	24	pSTAT2_Cyt	0.439453
10	HepG2_Rof_0.001824_0.912153	24.0833	pSTAT2_Cyt	1.26618
10	HepG2_Rof_0.001824_0.912153	24.1667	pSTAT2_Cyt	1.47199
10	HepG2_Rof_0.001824_0.912153	24.3333	pSTAT2_Cyt	0.72984
10	HepG2_Rof_0.001824_0.912153	24.5	pSTAT2_Cyt	1.19593
10	HepG2_Rof_0.001824_0.912153	24.75	pSTAT2_Cyt	1.17287
10	HepG2_Rof_0.001824_0.912153	25	pSTAT2_Cyt	0.978116
10	HepG2_Rof_0_0.912153	24	pSTAT2_Cyt	0.789518
10	HepG2_Rof_0_0.912153	24.0833	pSTAT2_Cyt	0.863852
10	HepG2_Rof_0_0.912153	24.1667	pSTAT2_Cyt	1.08742
10	HepG2_Rof_0_0.912153	24.3333	pSTAT2_Cyt	1.24179
10	HepG2_Rof_0_0.912153	24.5	pSTAT2_Cyt	1.99192
10	HepG2_Rof_0_0.912153	24.75	pSTAT2_Cyt	1.02088
10	HepG2_Rof_0_0.912153	25	pSTAT2_Cyt	0.679745
10	HepG2_Rof_0.912150.84_0.912153	24	pSTAT2_Cyt	0.670602
10	HepG2_Rof_0.912150.84_0.912153	24.0833	pSTAT2_Cyt	0.689023
10	HepG2_Rof_0.912150.84_0.912153	24.1667	pSTAT2_Cyt	1.37626
10	HepG2_Rof_0.912150.84_0.912153	24.3333	pSTAT2_Cyt	1.13506
10	HepG2_Rof_0.912150.84_0.912153	24.5	pSTAT2_Cyt	0.53863
10	HepG2_Rof_0.912150.84_0.912153	24.75	pSTAT2_Cyt	0.758847
10	HepG2_Rof_0.912150.84_0.912153	25	pSTAT2_Cyt	0.902065
11	HepG2_Rof_0.001824_0.912153	24	pSTAT2_Cyt	0.568342
11	HepG2_Rof_0.001824_0.912153	24.0833	pSTAT2_Cyt	1.21001
11	HepG2_Rof_0.001824_0.912153	24.1667	pSTAT2_Cyt	0.803184
11	HepG2_Rof_0.001824_0.912153	24.3333	pSTAT2_Cyt	1.81821
11	HepG2_Rof_0.001824_0.912153	24.5	pSTAT2_Cyt	1.37577
11	HepG2_Rof_0.001824_0.912153	24.75	pSTAT2_Cyt	0.898255
11	HepG2_Rof_0.001824_0.912153	25	pSTAT2_Cyt	0.591414
11	HepG2_Rof_0_0.912153	24	pSTAT2_Cyt	0.587063
11	HepG2_Rof_0_0.912153	24.0833	pSTAT2_Cyt	0.704242
11	HepG2_Rof_0_0.912153	24.1667	pSTAT2_Cyt	1.52227
11	HepG2_Rof_0_0.912153	24.3333	pSTAT2_Cyt	1.70544
11	HepG2_Rof_0_0.912153	24.5	pSTAT2_Cyt	1.18554
11	HepG2_Rof_0_0.912153	24.75	pSTAT2_Cyt	1.32891
11	HepG2_Rof_0_0.912153	25	pSTAT2_Cyt	1.08943
11	HepG2_Rof_0.912150.84_0.912153	24	pSTAT2_Cyt	1.10542
11	HepG2_Rof_0.912150.84_0.912153	24.0833	pSTAT2_Cyt	1.02952
11	HepG2_Rof_0.912150.84_0.912153	24.1667	pSTAT2_Cyt	0.943011
11	HepG2_Rof_0.912150.84_0.912153	24.3333	pSTAT2_Cyt	0.572233
11	HepG2_Rof_0.912150.84_0.912153	24.5	pSTAT2_Cyt	0.464086
11	HepG2_Rof_0.912150.84_0.912153	24.75	pSTAT2_Cyt	0.624435
11	HepG2_Rof_0.912150.84_0.912153	25	pSTAT2_Cyt	0.873218
14	HepG2_Rof_0.001824_0.912153	24	pSTAT2_Cyt	0.908141
14	HepG2_Rof_0.001824_0.912153	24.0833	pSTAT2_Cyt	1.19647
14	HepG2_Rof_0.001824_0.912153	24.1667	pSTAT2_Cyt	1.09891
14	HepG2_Rof_0.001824_0.912153	24.5	pSTAT2_Cyt	0.984799
14	HepG2_Rof_0.001824_0.912153	24.75	pSTAT2_Cyt	1.42962
14	HepG2_Rof_0.001824_0.912153	25	pSTAT2_Cyt	1.11887
14	HepG2_Rof_0_0.912153	24	pSTAT2_Cyt	0.564613
14	HepG2_Rof_0_0.912153	24.0833	pSTAT2_Cyt	1.13355
14	HepG2_Rof_0_0.912153	24.1667	pSTAT2_Cyt	1.17279
14	HepG2_Rof_0_0.912153	24.3333	pSTAT2_Cyt	1.3235
14	HepG2_Rof_0_0.912153	24.5	pSTAT2_Cyt	1.1332
14	HepG2_Rof_0_0.912153	24.75	pSTAT2_Cyt	1.41125
14	HepG2_Rof_0_0.912153	25	pSTAT2_Cyt	1.18875
14	HepG2_Rof_0.912150.84_0.912153	24	pSTAT2_Cyt	0.507707
14	HepG2_Rof_0.912150.84_0.912153	24.0833	pSTAT2_Cyt	0.789006
14	HepG2_Rof_0.912150.84_0.912153	24.1667	pSTAT2_Cyt	0.734057
14	HepG2_Rof_0.912150.84_0.912153	24.3333	pSTAT2_Cyt	0.804771
14	HepG2_Rof_0.912150.84_0.912153	24.5	pSTAT2_Cyt	0.880442
14	HepG2_Rof_0.912150.84_0.912153	24.75	pSTAT2_Cyt	0.66942
14	HepG2_Rof_0.912150.84_0.912153	25	pSTAT2_Cyt	0.950136
4	HepG2_Rof_0.001824_0.912153	24.5	pSTAT2_Nuc	1.58817
4	HepG2_Rof_0.001824_0.912153	24.75	pSTAT2_Nuc	1.07456
4	HepG2_Rof_0.001824_0.912153	25	pSTAT2_Nuc	1.59779
4	HepG2_Rof_0.001824_0.912153	26	pSTAT2_Nuc	0.875564
4	HepG2_Rof_0.001824_0.912153	27	pSTAT2_Nuc	0.986713
4	HepG2_Rof_0.001824_0.912153	28	pSTAT2_Nuc	1.71495
4	HepG2_Rof_0_0.912153	24	pSTAT2_Nuc	0.677219
4	HepG2_Rof_0_0.912153	24.5	pSTAT2_Nuc	1.175
4	HepG2_Rof_0_0.912153	24.75	pSTAT2_Nuc	0.744557
4	HepG2_Rof_0_0.912153	25	pSTAT2_Nuc	1.45078
4	HepG2_Rof_0_0.912153	26	pSTAT2_Nuc	0.828749
4	HepG2_Rof_0_0.912153	27	pSTAT2_Nuc	1.14237
4	HepG2_Rof_0.912150.84_0.912153	24	pSTAT2_Nuc	0.739492
4	HepG2_Rof_0.912150.84_0.912153	24.5	pSTAT2_Nuc	1.00756
4	HepG2_Rof_0.912150.84_0.912153	24.75	pSTAT2_Nuc	0.725894
4	HepG2_Rof_0.912150.84_0.912153	25	pSTAT2_Nuc	0.910541
4	HepG2_Rof_0.912150.84_0.912153	26	pSTAT2_Nuc	0.603289
4	HepG2_Rof_0.912150.84_0.912153	27	pSTAT2_Nuc	0.635414
4	HepG2_Rof_0.912150.84_0.912153	28	pSTAT2_Nuc	0.521377
8	HepG2_Rof_0.001824_0.912153	24	pSTAT2_Nuc	0.52266
8	HepG2_Rof_0.001824_0.912153	24.5	pSTAT2_Nuc	1.08755
8	HepG2_Rof_0.001824_0.912153	24.75	pSTAT2_Nuc	1.5407
8	HepG2_Rof_0.001824_0.912153	25	pSTAT2_Nuc	1.32055
8	HepG2_Rof_0.001824_0.912153	26	pSTAT2_Nuc	0.868716
8	HepG2_Rof_0.001824_0.912153	27	pSTAT2_Nuc	2.54482
8	HepG2_Rof_0.001824_0.912153	28	pSTAT2_Nuc	0.827379
8	HepG2_Rof_0_0.912153	24	pSTAT2_Nuc	0.264576
8	HepG2_Rof_0_0.912153	24.5	pSTAT2_Nuc	0.756948
8	HepG2_Rof_0_0.912153	24.75	pSTAT2_Nuc	1.04335
8	HepG2_Rof_0_0.912153	25	pSTAT2_Nuc	0.767876
8	HepG2_Rof_0_0.912153	26	pSTAT2_Nuc	1.3686
8	HepG2_Rof_0_0.912153	27	pSTAT2_Nuc	1.44815
8	HepG2_Rof_0_0.912153	28	pSTAT2_Nuc	1.21693
8	HepG2_Rof_0.912150.84_0.912153	24	pSTAT2_Nuc	0.499851
8	HepG2_Rof_0.912150.84_0.912153	24.5	pSTAT2_Nuc	0.457005
8	HepG2_Rof_0.912150.84_0.912153	24.75	pSTAT2_Nuc	1.21713
8	HepG2_Rof_0.912150.84_0.912153	25	pSTAT2_Nuc	0.746613
8	HepG2_Rof_0.912150.84_0.912153	26	pSTAT2_Nuc	0.813745
8	HepG2_Rof_0.912150.84_0.912153	27	pSTAT2_Nuc	0.589369
8	HepG2_Rof_0.912150.84_0.912153	28	pSTAT2_Nuc	1.09749
10	HepG2_Rof_0.001824_0.912153	24	pSTAT2_Nuc	0.10834
10	HepG2_Rof_0.001824_0.912153	24.0833	pSTAT2_Nuc	0.937139
10	HepG2_Rof_0.001824_0.912153	24.1667	pSTAT2_Nuc	1.71531
10	HepG2_Rof_0.001824_0.912153	24.3333	pSTAT2_Nuc	1.35616
10	HepG2_Rof_0.001824_0.912153	24.5	pSTAT2_Nuc	1.16132
10	HepG2_Rof_0.001824_0.912153	24.75	pSTAT2_Nuc	1.70593
10	HepG2_Rof_0.001824_0.912153	25	pSTAT2_Nuc	1.47066
10	HepG2_Rof_0_0.912153	24	pSTAT2_Nuc	0.468868
10	HepG2_Rof_0_0.912153	24.0833	pSTAT2_Nuc	1.5379
10	HepG2_Rof_0_0.912153	24.1667	pSTAT2_Nuc	1.09558
10	HepG2_Rof_0_0.912153	24.3333	pSTAT2_Nuc	1.52195
10	HepG2_Rof_0_0.912153	24.5	pSTAT2_Nuc	0.978136
10	HepG2_Rof_0_0.912153	24.75	pSTAT2_Nuc	1.2513
10	HepG2_Rof_0_0.912153	25	pSTAT2_Nuc	1.25625
10	HepG2_Rof_0.912150.84_0.912153	24	pSTAT2_Nuc	0.830618
10	HepG2_Rof_0.912150.84_0.912153	24.0833	pSTAT2_Nuc	0.41007
10	HepG2_Rof_0.912150.84_0.912153	24.1667	pSTAT2_Nuc	0.695474
10	HepG2_Rof_0.912150.84_0.912153	24.3333	pSTAT2_Nuc	0.400273
10	HepG2_Rof_0.912150.84_0.912153	24.5	pSTAT2_Nuc	0.583309
10	HepG2_Rof_0.912150.84_0.912153	24.75	pSTAT2_Nuc	0.756136
10	HepG2_Rof_0.912150.84_0.912153	25	pSTAT2_Nuc	0.759267
11	HepG2_Rof_0.001824_0.912153	24	pSTAT2_Nuc	0.218016
11	HepG2_Rof_0.001824_0.912153	24.0833	pSTAT2_Nuc	2.91499
11	HepG2_Rof_0.001824_0.912153	24.1667	pSTAT2_Nuc	1.04952
11	HepG2_Rof_0.001824_0.912153	24.3333	pSTAT2_Nuc	1.52687
11	HepG2_Rof_0.001824_0.912153	24.5	pSTAT2_Nuc	1.89923
11	HepG2_Rof_0.001824_0.912153	24.75	pSTAT2_Nuc	1.53601
11	HepG2_Rof_0.001824_0.912153	25	pSTAT2_Nuc	0.671669
11	HepG2_Rof_0_0.912153	24	pSTAT2_Nuc	0.327864
11	HepG2_Rof_0_0.912153	24.0833	pSTAT2_Nuc	0.684901
11	HepG2_Rof_0_0.912153	24.1667	pSTAT2_Nuc	1.13471
11	HepG2_Rof_0_0.912153	24.3333	pSTAT2_Nuc	0.548605
11	HepG2_Rof_0_0.912153	24.5	pSTAT2_Nuc	2.04717
11	HepG2_Rof_0_0.912153	24.75	pSTAT2_Nuc	0.552336
11	HepG2_Rof_0_0.912153	25	pSTAT2_Nuc	1.34739
11	HepG2_Rof_0.912150.84_0.912153	24	pSTAT2_Nuc	0.274634
11	HepG2_Rof_0.912150.84_0.912153	24.0833	pSTAT2_Nuc	0.33909
11	HepG2_Rof_0.912150.84_0.912153	24.1667	pSTAT2_Nuc	0.164814
11	HepG2_Rof_0.912150.84_0.912153	24.3333	pSTAT2_Nuc	0.997785
11	HepG2_Rof_0.912150.84_0.912153	24.5	pSTAT2_Nuc	0.628214
11	HepG2_Rof_0.912150.84_0.912153	24.75	pSTAT2_Nuc	1.64468
11	HepG2_Rof_0.912150.84_0.912153	25	pSTAT2_Nuc	0.491495
14	HepG2_Rof_0.001824_0.912153	24	pSTAT2_Nuc	0.906169
14	HepG2_Rof_0.001824_0.912153	24.0833	pSTAT2_Nuc	0.477002
14	HepG2_Rof_0.001824_0.912153	24.1667	pSTAT2_Nuc	1.73761
14	HepG2_Rof_0.001824_0.912153	24.3333	pSTAT2_Nuc	1.65657
14	HepG2_Rof_0.001824_0.912153	24.5	pSTAT2_Nuc	1.12043
14	HepG2_Rof_0.001824_0.912153	24.75	pSTAT2_Nuc	1.09712
14	HepG2_Rof_0.001824_0.912153	25	pSTAT2_Nuc	2.48867
14	HepG2_Rof_0_0.912153	24	pSTAT2_Nuc	0.377039
14	HepG2_Rof_0_0.912153	24.0833	pSTAT2_Nuc	0.830281
14	HepG2_Rof_0_0.912153	24.1667	pSTAT2_Nuc	1.27321
14	HepG2_Rof_0_0.912153	24.3333	pSTAT2_Nuc	1.03264
14	HepG2_Rof_0_0.912153	24.5	pSTAT2_Nuc	0.598094
14	HepG2_Rof_0_0.912153	24.75	pSTAT2_Nuc	1.39605
14	HepG2_Rof_0_0.912153	25	pSTAT2_Nuc	0.881303
14	HepG2_Rof_0.912150.84_0.912153	24	pSTAT2_Nuc	0.605707
14	HepG2_Rof_0.912150.84_0.912153	24.0833	pSTAT2_Nuc	0.907388
14	HepG2_Rof_0.912150.84_0.912153	24.1667	pSTAT2_Nuc	0.77059
14	HepG2_Rof_0.912150.84_0.912153	24.3333	pSTAT2_Nuc	0.601539
14	HepG2_Rof_0.912150.84_0.912153	24.5	pSTAT2_Nuc	0.70274
14	HepG2_Rof_0.912150.84_0.912153	24.75	pSTAT2_Nuc	0.150518
14	HepG2_Rof_0.912150.84_0.912153	25	pSTAT2_Nuc	1.38933
3	HepG2_Rof_0.001824_0.912153	24	tSTAT1_Cyt	0.901181
3	HepG2_Rof_0.001824_0.912153	24.5	tSTAT1_Cyt	0.432254
3	HepG2_Rof_0.001824_0.912153	25	tSTAT1_Cyt	1.11848
3	HepG2_Rof_0.001824_0.912153	26	tSTAT1_Cyt	0.57646
3	HepG2_Rof_0.001824_0.912153	27	tSTAT1_Cyt	0.975165
3	HepG2_Rof_0.001824_0.912153	28	tSTAT1_Cyt	1.11136
3	HepG2_Rof_0_0.912153	24	tSTAT1_Cyt	0.858618
3	HepG2_Rof_0_0.912153	24.5	tSTAT1_Cyt	0.904823
3	HepG2_Rof_0_0.912153	25	tSTAT1_Cyt	0.981669
3	HepG2_Rof_0_0.912153	26	tSTAT1_Cyt	0.841384
3	HepG2_Rof_0_0.912153	27	tSTAT1_Cyt	1.03974
3	HepG2_Rof_0_0.912153	28	tSTAT1_Cyt	0.777531
3	HepG2_Rof_0.912150.84_0.912153	24.5	tSTAT1_Cyt	1.65416
3	HepG2_Rof_0.912150.84_0.912153	25	tSTAT1_Cyt	0.435748
3	HepG2_Rof_0.912150.84_0.912153	26	tSTAT1_Cyt	1.43263
3	HepG2_Rof_0.912150.84_0.912153	27	tSTAT1_Cyt	1.49787
3	HepG2_Rof_0.912150.84_0.912153	28	tSTAT1_Cyt	1.46092
4	HepG2_Rof_0.001824_0.912153	24	tSTAT1_Cyt	0.742275
4	HepG2_Rof_0.001824_0.912153	24.5	tSTAT1_Cyt	0.933949
4	HepG2_Rof_0.001824_0.912153	24.75	tSTAT1_Cyt	1.04777
4	HepG2_Rof_0.001824_0.912153	25	tSTAT1_Cyt	0.953485
4	HepG2_Rof_0.001824_0.912153	26	tSTAT1_Cyt	1.0308
4	HepG2_Rof_0.001824_0.912153	27	tSTAT1_Cyt	0.687825
4	HepG2_Rof_0.001824_0.912153	28	tSTAT1_Cyt	0.844087
4	HepG2_Rof_0_0.912153	24	tSTAT1_Cyt	1.0239
4	HepG2_Rof_0_0.912153	24.5	tSTAT1_Cyt	0.829343
4	HepG2_Rof_0_0.912153	24.75	tSTAT1_Cyt	0.575405
4	HepG2_Rof_0_0.912153	25	tSTAT1_Cyt	0.763262
4	HepG2_Rof_0_0.912153	26	tSTAT1_Cyt	0.657065
4	HepG2_Rof_0_0.912153	27	tSTAT1_Cyt	0.696984
4	HepG2_Rof_0_0.912153	28	tSTAT1_Cyt	0.855017
4	HepG2_Rof_0.912150.84_0.912153	24	tSTAT1_Cyt	0.999178
4	HepG2_Rof_0.912150.84_0.912153	24.5	tSTAT1_Cyt	1.23299
4	HepG2_Rof_0.912150.84_0.912153	24.75	tSTAT1_Cyt	1.63377
4	HepG2_Rof_0.912150.84_0.912153	25	tSTAT1_Cyt	1.56884
4	HepG2_Rof_0.912150.84_0.912153	26	tSTAT1_Cyt	1.3881
4	HepG2_Rof_0.912150.84_0.912153	27	tSTAT1_Cyt	1.42892
4	HepG2_Rof_0.912150.84_0.912153	28	tSTAT1_Cyt	1.10704
8	HepG2_Rof_0.001824_0.912153	24	tSTAT1_Cyt	0.819773
8	HepG2_Rof_0.001824_0.912153	24.5	tSTAT1_Cyt	0.680647
8	HepG2_Rof_0.001824_0.912153	24.75	tSTAT1_Cyt	1.02906
8	HepG2_Rof_0.001824_0.912153	25	tSTAT1_Cyt	0.844523
8	HepG2_Rof_0.001824_0.912153	26	tSTAT1_Cyt	0.812016
8	HepG2_Rof_0.001824_0.912153	27	tSTAT1_Cyt	1.01455
8	HepG2_Rof_0.001824_0.912153	28	tSTAT1_Cyt	1.0378
8	HepG2_Rof_0_0.912153	24	tSTAT1_Cyt	0.665729
8	HepG2_Rof_0_0.912153	24.5	tSTAT1_Cyt	0.768981
8	HepG2_Rof_0_0.912153	24.75	tSTAT1_Cyt	0.906876
8	HepG2_Rof_0_0.912153	25	tSTAT1_Cyt	0.657228
8	HepG2_Rof_0_0.912153	26	tSTAT1_Cyt	0.703235
8	HepG2_Rof_0_0.912153	27	tSTAT1_Cyt	0.749653
8	HepG2_Rof_0_0.912153	28	tSTAT1_Cyt	0.844069
8	HepG2_Rof_0.912150.84_0.912153	24	tSTAT1_Cyt	1.32689
8	HepG2_Rof_0.912150.84_0.912153	24.5	tSTAT1_Cyt	1.28416
8	HepG2_Rof_0.912150.84_0.912153	24.75	tSTAT1_Cyt	1.39995
8	HepG2_Rof_0.912150.84_0.912153	25	tSTAT1_Cyt	1.289
8	HepG2_Rof_0.912150.84_0.912153	26	tSTAT1_Cyt	1.47089
8	HepG2_Rof_0.912150.84_0.912153	27	tSTAT1_Cyt	1.3451
8	HepG2_Rof_0.912150.84_0.912153	28	tSTAT1_Cyt	1.34988
10	HepG2_Rof_0.001824_0.912153	24	tSTAT1_Cyt	0.544858
10	HepG2_Rof_0.001824_0.912153	24.0833	tSTAT1_Cyt	1.03721
10	HepG2_Rof_0.001824_0.912153	24.1667	tSTAT1_Cyt	0.899163
10	HepG2_Rof_0.001824_0.912153	24.3333	tSTAT1_Cyt	0.235068
10	HepG2_Rof_0.001824_0.912153	24.5	tSTAT1_Cyt	0.54839
10	HepG2_Rof_0.001824_0.912153	24.75	tSTAT1_Cyt	0.573927
10	HepG2_Rof_0.001824_0.912153	25	tSTAT1_Cyt	0.595929
10	HepG2_Rof_0_0.912153	24	tSTAT1_Cyt	0.299404
10	HepG2_Rof_0_0.912153	24.0833	tSTAT1_Cyt	0.28221
10	HepG2_Rof_0_0.912153	24.1667	tSTAT1_Cyt	0.770877
10	HepG2_Rof_0_0.912153	24.3333	tSTAT1_Cyt	0.607572
10	HepG2_Rof_0_0.912153	24.5	tSTAT1_Cyt	1.38989
10	HepG2_Rof_0_0.912153	24.75	tSTAT1_Cyt	0.633299
10	HepG2_Rof_0_0.912153	25	tSTAT1_Cyt	0.405513
10	HepG2_Rof_0.912150.84_0.912153	24	tSTAT1_Cyt	1.15037
10	HepG2_Rof_0.912150.84_0.912153	24.0833	tSTAT1_Cyt	1.35156
10	HepG2_Rof_0.912150.84_0.912153	24.1667	tSTAT1_Cyt	2.21013
10	HepG2_Rof_0.912150.84_0.912153	24.3333	tSTAT1_Cyt	2.35845
10	HepG2_Rof_0.912150.84_0.912153	24.5	tSTAT1_Cyt	1.96731
10	HepG2_Rof_0.912150.84_0.912153	24.75	tSTAT1_Cyt	0.84089
10	HepG2_Rof_0.912150.84_0.912153	25	tSTAT1_Cyt	2.29799
11	HepG2_Rof_0.001824_0.912153	24	tSTAT1_Cyt	0.992303
11	HepG2_Rof_0.001824_0.912153	24.0833	tSTAT1_Cyt	1.05614
11	HepG2_Rof_0.001824_0.912153	24.1667	tSTAT1_Cyt	0.685006
11	HepG2_Rof_0.001824_0.912153	24.3333	tSTAT1_Cyt	0.755417
11	HepG2_Rof_0.001824_0.912153	24.5	tSTAT1_Cyt	0.852483
11	HepG2_Rof_0.001824_0.912153	24.75	tSTAT1_Cyt	0.905657
11	HepG2_Rof_0.001824_0.912153	25	tSTAT1_Cyt	1.18282
11	HepG2_Rof_0_0.912153	24	tSTAT1_Cyt	0.240197
11	HepG2_Rof_0_0.912153	24.0833	tSTAT1_Cyt	0.696661
11	HepG2_Rof_0_0.912153	24.1667	tSTAT1_Cyt	0.815522
11	HepG2_Rof_0_0.912153	24.3333	tSTAT1_Cyt	0.572411
11	HepG2_Rof_0_0.912153	24.5	tSTAT1_Cyt	0.754296
11	HepG2_Rof_0_0.912153	24.75	tSTAT1_Cyt	0.574749
11	HepG2_Rof_0_0.912153	25	tSTAT1_Cyt	0.604408
11	HepG2_Rof_0.912150.84_0.912153	24	tSTAT1_Cyt	1.45446
11	HepG2_Rof_0.912150.84_0.912153	24.0833	tSTAT1_Cyt	1.50338
11	HepG2_Rof_0.912150.84_0.912153	24.1667	tSTAT1_Cyt	1.30973
11	HepG2_Rof_0.912150.84_0.912153	24.3333	tSTAT1_Cyt	1.68551
11	HepG2_Rof_0.912150.84_0.912153	24.5	tSTAT1_Cyt	1.52178
11	HepG2_Rof_0.912150.84_0.912153	24.75	tSTAT1_Cyt	1.34795
11	HepG2_Rof_0.912150.84_0.912153	25	tSTAT1_Cyt	1.48913
14	HepG2_Rof_0.001824_0.912153	24	tSTAT1_Cyt	1.5652
14	HepG2_Rof_0.001824_0.912153	24.0833	tSTAT1_Cyt	0.672071
14	HepG2_Rof_0.001824_0.912153	24.1667	tSTAT1_Cyt	1.17625
14	HepG2_Rof_0.001824_0.912153	24.5	tSTAT1_Cyt	0.898364
14	HepG2_Rof_0.001824_0.912153	24.75	tSTAT1_Cyt	0.58962
14	HepG2_Rof_0.001824_0.912153	25	tSTAT1_Cyt	1.48546
14	HepG2_Rof_0_0.912153	24	tSTAT1_Cyt	0.630264
14	HepG2_Rof_0_0.912153	24.0833	tSTAT1_Cyt	0.667791
14	HepG2_Rof_0_0.912153	24.1667	tSTAT1_Cyt	0.533516
14	HepG2_Rof_0_0.912153	24.3333	tSTAT1_Cyt	0.801871
14	HepG2_Rof_0_0.912153	24.5	tSTAT1_Cyt	0.838606
14	HepG2_Rof_0_0.912153	24.75	tSTAT1_Cyt	0.603815
14	HepG2_Rof_0_0.912153	25	tSTAT1_Cyt	0.752124
14	HepG2_Rof_0.912150.84_0.912153	24	tSTAT1_Cyt	1.01907
14	HepG2_Rof_0.912150.84_0.912153	24.0833	tSTAT1_Cyt	1.68228
14	HepG2_Rof_0.912150.84_0.912153	24.1667	tSTAT1_Cyt	1.33696
14	HepG2_Rof_0.912150.84_0.912153	24.3333	tSTAT1_Cyt	1.15452
14	HepG2_Rof_0.912150.84_0.912153	24.5	tSTAT1_Cyt	1.31896
14	HepG2_Rof_0.912150.84_0.912153	24.75	tSTAT1_Cyt	1.32383
14	HepG2_Rof_0.912150.84_0.912153	25	tSTAT1_Cyt	0.949435
3	HepG2_Rof_0.001824_0.912153	24	tSTAT1_Nuc	1.30895
3	HepG2_Rof_0.001824_0.912153	24.5	tSTAT1_Nuc	0.513794
3	HepG2_Rof_0.001824_0.912153	25	tSTAT1_Nuc	1.08422
3	HepG2_Rof_0.001824_0.912153	26	tSTAT1_Nuc	0.885522
3	HepG2_Rof_0.001824_0.912153	27	tSTAT1_Nuc	0.621022
3	HepG2_Rof_0.001824_0.912153	28	tSTAT1_Nuc	0.810134
3	HepG2_Rof_0_0.912153	24	tSTAT1_Nuc	0.24857
3	HepG2_Rof_0_0.912153	24.5	tSTAT1_Nuc	0.348416
3	HepG2_Rof_0_0.912153	25	tSTAT1_Nuc	0.9296
3	HepG2_Rof_0_0.912153	26	tSTAT1_Nuc	2.03515
3	HepG2_Rof_0_0.912153	27	tSTAT1_Nuc	0.55246
3	HepG2_Rof_0_0.912153	28	tSTAT1_Nuc	0.85866
3	HepG2_Rof_0.912150.84_0.912153	24	tSTAT1_Nuc	0.259241
3	HepG2_Rof_0.912150.84_0.912153	24.5	tSTAT1_Nuc	2.80557
3	HepG2_Rof_0.912150.84_0.912153	25	tSTAT1_Nuc	1.74422
3	HepG2_Rof_0.912150.84_0.912153	26	tSTAT1_Nuc	0.909165
3	HepG2_Rof_0.912150.84_0.912153	27	tSTAT1_Nuc	1.33422
3	HepG2_Rof_0.912150.84_0.912153	28	tSTAT1_Nuc	0.751094
4	HepG2_Rof_0.001824_0.912153	24.5	tSTAT1_Nuc	1.50676
4	HepG2_Rof_0.001824_0.912153	24.75	tSTAT1_Nuc	0.646404
4	HepG2_Rof_0.001824_0.912153	25	tSTAT1_Nuc	1.15585
4	HepG2_Rof_0.001824_0.912153	26	tSTAT1_Nuc	1.20317
4	HepG2_Rof_0.001824_0.912153	27	tSTAT1_Nuc	0.744427
4	HepG2_Rof_0.001824_0.912153	28	tSTAT1_Nuc	1.01263
4	HepG2_Rof_0_0.912153	24	tSTAT1_Nuc	0.258654
4	HepG2_Rof_0_0.912153	24.5	tSTAT1_Nuc	0.566395
4	HepG2_Rof_0_0.912153	24.75	tSTAT1_Nuc	0.312578
4	HepG2_Rof_0_0.912153	25	tSTAT1_Nuc	0.723123
4	HepG2_Rof_0_0.912153	26	tSTAT1_Nuc	0.684425
4	HepG2_Rof_0_0.912153	27	tSTAT1_Nuc	0.351149
4	HepG2_Rof_0.912150.84_0.912153	24	tSTAT1_Nuc	2.1635
4	HepG2_Rof_0.912150.84_0.912153	24.5	tSTAT1_Nuc	1.2875
4	HepG2_Rof_0.912150.84_0.912153	24.75	tSTAT1_Nuc	1.53235
4	HepG2_Rof_0.912150.84_0.912153	25	tSTAT1_Nuc	1.07067
4	HepG2_Rof_0.912150.84_0.912153	26	tSTAT1_Nuc	1.14407
4	HepG2_Rof_0.912150.84_0.912153	27	tSTAT1_Nuc	1.05593
4	HepG2_Rof_0.912150.84_0.912153	28	tSTAT1_Nuc	1.58043
8	HepG2_Rof_0.001824_0.912153	24	tSTAT1_Nuc	0.466937
8	HepG2_Rof_0.001824_0.912153	24.5	tSTAT1_Nuc	0.660149
8	HepG2_Rof_0.001824_0.912153	24.75	tSTAT1_Nuc	0.5599
8	HepG2_Rof_0.001824_0.912153	25	tSTAT1_Nuc	0.504783
8	HepG2_Rof_0.001824_0.912153	26	tSTAT1_Nuc	0.735803
8	HepG2_Rof_0.001824_0.912153	27	tSTAT1_Nuc	1.3109
8	HepG2_Rof_0.001824_0.912153	28	tSTAT1_Nuc	0.972039
8	HepG2_Rof_0_0.912153	24	tSTAT1_Nuc	0.515304
8	HepG2_Rof_0_0.912153	24.5	tSTAT1_Nuc	0.753414
8	HepG2_Rof_0_0.912153	24.75	tSTAT1_Nuc	0.98188
8	HepG2_Rof_0_0.912153	25	tSTAT1_Nuc	0.933174
8	HepG2_Rof_0_0.912153	26	tSTAT1_Nuc	0.604946
8	HepG2_Rof_0_0.912153	27	tSTAT1_Nuc	0.652905
8	HepG2_Rof_0_0.912153	28	tSTAT1_Nuc	1.00665
8	HepG2_Rof_0.912150.84_0.912153	24	tSTAT1_Nuc	1.015
8	HepG2_Rof_0.912150.84_0.912153	24.5	tSTAT1_Nuc	1.35902
8	HepG2_Rof_0.912150.84_0.912153	24.75	tSTAT1_Nuc	1.80951
8	HepG2_Rof_0.912150.84_0.912153	25	tSTAT1_Nuc	1.15464
8	HepG2_Rof_0.912150.84_0.912153	26	tSTAT1_Nuc	1.31393
8	HepG2_Rof_0.912150.84_0.912153	27	tSTAT1_Nuc	1.53203
8	HepG2_Rof_0.912150.84_0.912153	28	tSTAT1_Nuc	2.15709
10	HepG2_Rof_0.001824_0.912153	24	tSTAT1_Nuc	0.982278
10	HepG2_Rof_0.001824_0.912153	24.0833	tSTAT1_Nuc	1.09249
10	HepG2_Rof_0.001824_0.912153	24.1667	tSTAT1_Nuc	0.755647
10	HepG2_Rof_0.001824_0.912153	24.3333	tSTAT1_Nuc	0.934395
10	HepG2_Rof_0.001824_0.912153	24.5	tSTAT1_Nuc	0.411311
10	HepG2_Rof_0.001824_0.912153	24.75	tSTAT1_Nuc	1.50468
10	HepG2_Rof_0.001824_0.912153	25	tSTAT1_Nuc	0.773955
10	HepG2_Rof_0_0.912153	24	tSTAT1_Nuc	0.452496
10	HepG2_Rof_0_0.912153	24.0833	tSTAT1_Nuc	1.00148
10	HepG2_Rof_0_0.912153	24.1667	tSTAT1_Nuc	0.559857
10	HepG2_Rof_0_0.912153	24.3333	tSTAT1_Nuc	0.807553
10	HepG2_Rof_0_0.912153	24.5	tSTAT1_Nuc	0.654469
10	HepG2_Rof_0_0.912153	24.75	tSTAT1_Nuc	0.49594
10	HepG2_Rof_0_0.912153	25	tSTAT1_Nuc	0.543451
10	HepG2_Rof_0.912150.84_0.912153	24	tSTAT1_Nuc	1.42657
10	HepG2_Rof_0.912150.84_0.912153	24.0833	tSTAT1_Nuc	1.98528
10	HepG2_Rof_0.912150.84_0.912153	24.1667	tSTAT1_Nuc	1.26321
10	HepG2_Rof_0.912150.84_0.912153	24.3333	tSTAT1_Nuc	1.04782
10	HepG2_Rof_0.912150.84_0.912153	24.5	tSTAT1_Nuc	1.14327
10	HepG2_Rof_0.912150.84_0.912153	24.75	tSTAT1_Nuc	1.51648
10	HepG2_Rof_0.912150.84_0.912153	25	tSTAT1_Nuc	1.64736
11	HepG2_Rof_0.001824_0.912153	24	tSTAT1_Nuc	0.26201
11	HepG2_Rof_0.001824_0.912153	24.0833	tSTAT1_Nuc	0.858162
11	HepG2_Rof_0.001824_0.912153	24.1667	tSTAT1_Nuc	0.311533
11	HepG2_Rof_0.001824_0.912153	24.3333	tSTAT1_Nuc	1.40929
11	HepG2_Rof_0.001824_0.912153	24.5	tSTAT1_Nuc	0.556852
11	HepG2_Rof_0.001824_0.912153	24.75	tSTAT1_Nuc	0.556547
11	HepG2_Rof_0.001824_0.912153	25	tSTAT1_Nuc	0.441342
11	HepG2_Rof_0_0.912153	24	tSTAT1_Nuc	1.65788
11	HepG2_Rof_0_0.912153	24.0833	tSTAT1_Nuc	0.32771
11	HepG2_Rof_0_0.912153	24.1667	tSTAT1_Nuc	0.535578
11	HepG2_Rof_0_0.912153	24.3333	tSTAT1_Nuc	0.0821588
11	HepG2_Rof_0_0.912153	24.5	tSTAT1_Nuc	2.20516
11	HepG2_Rof_0_0.912153	24.75	tSTAT1_Nuc	0.841481
11	HepG2_Rof_0_0.912153	25	tSTAT1_Nuc	0.442184
11	HepG2_Rof_0.912150.84_0.912153	24	tSTAT1_Nuc	1.65437
11	HepG2_Rof_0.912150.84_0.912153	24.0833	tSTAT1_Nuc	1.21995
11	HepG2_Rof_0.912150.84_0.912153	24.1667	tSTAT1_Nuc	0.526544
11	HepG2_Rof_0.912150.84_0.912153	24.3333	tSTAT1_Nuc	0.905784
11	HepG2_Rof_0.912150.84_0.912153	24.5	tSTAT1_Nuc	3.7279
11	HepG2_Rof_0.912150.84_0.912153	24.75	tSTAT1_Nuc	1.04647
11	HepG2_Rof_0.912150.84_0.912153	25	tSTAT1_Nuc	1.4311
14	HepG2_Rof_0.001824_0.912153	24	tSTAT1_Nuc	1.54389
14	HepG2_Rof_0.001824_0.912153	24.0833	tSTAT1_Nuc	1.1703
14	HepG2_Rof_0.001824_0.912153	24.1667	tSTAT1_Nuc	0.94472
14	HepG2_Rof_0.001824_0.912153	24.3333	tSTAT1_Nuc	0.804138
14	HepG2_Rof_0.001824_0.912153	24.5	tSTAT1_Nuc	0.517805
14	HepG2_Rof_0.001824_0.912153	24.75	tSTAT1_Nuc	1.2289
14	HepG2_Rof_0.001824_0.912153	25	tSTAT1_Nuc	0.949592
14	HepG2_Rof_0_0.912153	24	tSTAT1_Nuc	0.284139
14	HepG2_Rof_0_0.912153	24.0833	tSTAT1_Nuc	0.457437
14	HepG2_Rof_0_0.912153	24.1667	tSTAT1_Nuc	0.633883
14	HepG2_Rof_0_0.912153	24.3333	tSTAT1_Nuc	0.314256
14	HepG2_Rof_0_0.912153	24.5	tSTAT1_Nuc	0.257551
14	HepG2_Rof_0_0.912153	24.75	tSTAT1_Nuc	0.724971
14	HepG2_Rof_0_0.912153	25	tSTAT1_Nuc	0.637041
14	HepG2_Rof_0.912150.84_0.912153	24	tSTAT1_Nuc	0.969071
14	HepG2_Rof_0.912150.84_0.912153	24.0833	tSTAT1_Nuc	2.3279
14	HepG2_Rof_0.912150.84_0.912153	24.1667	tSTAT1_Nuc	1.82907
14	HepG2_Rof_0.912150.84_0.912153	24.3333	tSTAT1_Nuc	1.4893
14	HepG2_Rof_0.912150.84_0.912153	24.5	tSTAT1_Nuc	1.63808
14	HepG2_Rof_0.912150.84_0.912153	24.75	tSTAT1_Nuc	1.43192
14	HepG2_Rof_0.912150.84_0.912153	25	tSTAT1_Nuc	0.846035
3	HepG2_Rof_0.001824_0.912153	24	tSTAT2_Cyt	0.704331
3	HepG2_Rof_0.001824_0.912153	24.5	tSTAT2_Cyt	0.82041
3	HepG2_Rof_0.001824_0.912153	25	tSTAT2_Cyt	0.895543
3	HepG2_Rof_0.001824_0.912153	26	tSTAT2_Cyt	0.429179
3	HepG2_Rof_0.001824_0.912153	27	tSTAT2_Cyt	0.560311
3	HepG2_Rof_0.001824_0.912153	28	tSTAT2_Cyt	0.689285
3	HepG2_Rof_0_0.912153	24	tSTAT2_Cyt	0.688586
3	HepG2_Rof_0_0.912153	24.5	tSTAT2_Cyt	0.506618
3	HepG2_Rof_0_0.912153	25	tSTAT2_Cyt	0.980347
3	HepG2_Rof_0_0.912153	26	tSTAT2_Cyt	0.681708
3	HepG2_Rof_0_0.912153	27	tSTAT2_Cyt	0.55333
3	HepG2_Rof_0_0.912153	28	tSTAT2_Cyt	0.394922
3	HepG2_Rof_0.912150.84_0.912153	24.5	tSTAT2_Cyt	1.49812
3	HepG2_Rof_0.912150.84_0.912153	25	tSTAT2_Cyt	1.91588
3	HepG2_Rof_0.912150.84_0.912153	26	tSTAT2_Cyt	2.21711
3	HepG2_Rof_0.912150.84_0.912153	27	tSTAT2_Cyt	1.63232
3	HepG2_Rof_0.912150.84_0.912153	28	tSTAT2_Cyt	1.83201
4	HepG2_Rof_0.001824_0.912153	24	tSTAT2_Cyt	0.411011
4	HepG2_Rof_0.001824_0.912153	24.5	tSTAT2_Cyt	0.664661
4	HepG2_Rof_0.001824_0.912153	24.75	tSTAT2_Cyt	0.506849
4	HepG2_Rof_0.001824_0.912153	25	tSTAT2_Cyt	0.446697
4	HepG2_Rof_0.001824_0.912153	26	tSTAT2_Cyt	0.566703
4	HepG2_Rof_0.001824_0.912153	27	tSTAT2_Cyt	0.51507
4	HepG2_Rof_0.001824_0.912153	28	tSTAT2_Cyt	0.185647
4	HepG2_Rof_0_0.912153	24	tSTAT2_Cyt	0.623835
4	HepG2_Rof_0_0.912153	24.5	tSTAT2_Cyt	0.468014
4	HepG2_Rof_0_0.912153	24.75	tSTAT2_Cyt	0.221594
4	HepG2_Rof_0_0.912153	25	tSTAT2_Cyt	0.461209
4	HepG2_Rof_0_0.912153	26	tSTAT2_Cyt	0.27504
4	HepG2_Rof_0_0.912153	27	tSTAT2_Cyt	0.335709
4	HepG2_Rof_0_0.912153	28	tSTAT2_Cyt	0.510174
4	HepG2_Rof_0.912150.84_0.912153	24	tSTAT2_Cyt	1.44603
4	HepG2_Rof_0.912150.84_0.912153	24.5	tSTAT2_Cyt	2.08011
4	HepG2_Rof_0.912150.84_0.912153	24.75	tSTAT2_Cyt	2.99207
4	HepG2_Rof_0.912150.84_0.912153	25	tSTAT2_Cyt	2.30119
4	HepG2_Rof_0.912150.84_0.912153	26	tSTAT2_Cyt	1.79143
4	HepG2_Rof_0.912150.84_0.912153	27	tSTAT2_Cyt	2.54317
4	HepG2_Rof_0.912150.84_0.912153	28	tSTAT2_Cyt	1.65379
8	HepG2_Rof_0.001824_0.912153	24	tSTAT2_Cyt	0.646661
8	HepG2_Rof_0.001824_0.912153	24.5	tSTAT2_Cyt	0.367486
8	HepG2_Rof_0.001824_0.912153	24.75	tSTAT2_Cyt	0.725964
8	HepG2_Rof_0.001824_0.912153	25	tSTAT2_Cyt	0.702071
8	HepG2_Rof_0.001824_0.912153	26	tSTAT2_Cyt	0.506987
8	HepG2_Rof_0.001824_0.912153	27	tSTAT2_Cyt	0.629106
8	HepG2_Rof_0.001824_0.912153	28	tSTAT2_Cyt	0.668237
8	HepG2_Rof_0_0.912153	24	tSTAT2_Cyt	0.587099
8	HepG2_Rof_0_0.912153	24.5	tSTAT2_Cyt	0.866395
8	HepG2_Rof_0_0.912153	24.75	tSTAT2_Cyt	0.896627
8	HepG2_Rof_0_0.912153	25	tSTAT2_Cyt	0.835595
8	HepG2_Rof_0_0.912153	26	tSTAT2_Cyt	0.309712
8	HepG2_Rof_0_0.912153	27	tSTAT2_Cyt	0.721977
8	HepG2_Rof_0_0.912153	28	tSTAT2_Cyt	0.492182
8	HepG2_Rof_0.912150.84_0.912153	24	tSTAT2_Cyt	1.55105
8	HepG2_Rof_0.912150.84_0.912153	24.5	tSTAT2_Cyt	1.41149
8	HepG2_Rof_0.912150.84_0.912153	24.75	tSTAT2_Cyt	1.71886
8	HepG2_Rof_0.912150.84_0.912153	25	tSTAT2_Cyt	1.58249
8	HepG2_Rof_0.912150.84_0.912153	26	tSTAT2_Cyt	2.0947
8	HepG2_Rof_0.912150.84_0.912153	27	tSTAT2_Cyt	1.8292
8	HepG2_Rof_0.912150.84_0.912153	28	tSTAT2_Cyt	1.85612
10	HepG2_Rof_0.001824_0.912153	24	tSTAT2_Cyt	1.38392
10	HepG2_Rof_0.001824_0.912153	24.0833	tSTAT2_Cyt	0.598333
10	HepG2_Rof_0.001824_0.912153	24.1667	tSTAT2_Cyt	1.19468
10	HepG2_Rof_0.001824_0.912153	24.3333	tSTAT2_Cyt	0.541946
10	HepG2_Rof_0.001824_0.912153	24.5	tSTAT2_Cyt	1.08002
10	HepG2_Rof_0.001824_0.912153	24.75	tSTAT2_Cyt	1.05503
10	HepG2_Rof_0.001824_0.912153	25	tSTAT2_Cyt	0.931743
10	HepG2_Rof_0_0.912153	24	tSTAT2_Cyt	0.821152
10	HepG2_Rof_0_0.912153	24.0833	tSTAT2_Cyt	0.449372
10	HepG2_Rof_0_0.912153	24.1667	tSTAT2_Cyt	1.06887
10	HepG2_Rof_0_0.912153	24.3333	tSTAT2_Cyt	0.980436
10	HepG2_Rof_0_0.912153	24.5	tSTAT2_Cyt	0.889825
10	HepG2_Rof_0_0.912153	24.75	tSTAT2_Cyt	0.694755
10	HepG2_Rof_0_0.912153	25	tSTAT2_Cyt	0.806782
10	HepG2_Rof_0.912150.84_0.912153	24	tSTAT2_Cyt	1.26734
10	HepG2_Rof_0.912150.84_0.912153	24.0833	tSTAT2_Cyt	1.37959
10	HepG2_Rof_0.912150.84_0.912153	24.1667	tSTAT2_Cyt	1.21835
10	HepG2_Rof_0.912150.84_0.912153	24.3333	tSTAT2_Cyt	1.08459
10	HepG2_Rof_0.912150.84_0.912153	24.5	tSTAT2_Cyt	0.943371
10	HepG2_Rof_0.912150.84_0.912153	24.75	tSTAT2_Cyt	1.15
10	HepG2_Rof_0.912150.84_0.912153	25	tSTAT2_Cyt	1.4599
11	HepG2_Rof_0.001824_0.912153	24	tSTAT2_Cyt	0.648914
11	HepG2_Rof_0.001824_0.912153	24.0833	tSTAT2_Cyt	1.19863
11	HepG2_Rof_0.001824_0.912153	24.1667	tSTAT2_Cyt	0.461663
11	HepG2_Rof_0.001824_0.912153	24.3333	tSTAT2_Cyt	0.549804
11	HepG2_Rof_0.001824_0.912153	24.5	tSTAT2_Cyt	0.816244
11	HepG2_Rof_0.001824_0.912153	24.75	tSTAT2_Cyt	0.696062
11	HepG2_Rof_0.001824_0.912153	25	tSTAT2_Cyt	0.891881
11	HepG2_Rof_0_0.912153	24	tSTAT2_Cyt	0.191565
11	HepG2_Rof_0_0.912153	24.0833	tSTAT2_Cyt	0.446157
11	HepG2_Rof_0_0.912153	24.1667	tSTAT2_Cyt	0.561611
11	HepG2_Rof_0_0.912153	24.3333	tSTAT2_Cyt	0.483354
11	HepG2_Rof_0_0.912153	24.5	tSTAT2_Cyt	0.578943
11	HepG2_Rof_0_0.912153	24.75	tSTAT2_Cyt	0.55388
11	HepG2_Rof_0_0.912153	25	tSTAT2_Cyt	0.670776
11	HepG2_Rof_0.912150.84_0.912153	24	tSTAT2_Cyt	1.67933
11	HepG2_Rof_0.912150.84_0.912153	24.0833	tSTAT2_Cyt	1.86244
11	HepG2_Rof_0.912150.84_0.912153	24.1667	tSTAT2_Cyt	1.31391
11	HepG2_Rof_0.912150.84_0.912153	24.3333	tSTAT2_Cyt	2.29143
11	HepG2_Rof_0.912150.84_0.912153	24.5	tSTAT2_Cyt	1.44507
11	HepG2_Rof_0.912150.84_0.912153	24.75	tSTAT2_Cyt	1.92333
11	HepG2_Rof_0.912150.84_0.912153	25	tSTAT2_Cyt	1.73501
14	HepG2_Rof_0.001824_0.912153	24	tSTAT2_Cyt	0.566116
14	HepG2_Rof_0.001824_0.912153	24.0833	tSTAT2_Cyt	1.54351
14	HepG2_Rof_0.001824_0.912153	24.1667	tSTAT2_Cyt	0.645172
14	HepG2_Rof_0.001824_0.912153	24.5	tSTAT2_Cyt	2.08333
14	HepG2_Rof_0.001824_0.912153	24.75	tSTAT2_Cyt	1.50378
14	HepG2_Rof_0.001824_0.912153	25	tSTAT2_Cyt	1.75971
14	HepG2_Rof_0_0.912153	24	tSTAT2_Cyt	1.59222
14	HepG2_Rof_0_0.912153	24.0833	tSTAT2_Cyt	0.668774
14	HepG2_Rof_0_0.912153	24.1667	tSTAT2_Cyt	0.612399
14	HepG2_Rof_0_0.912153	24.3333	tSTAT2_Cyt	1.78749
14	HepG2_Rof_0_0.912153	24.5	tSTAT2_Cyt	0.590375
14	HepG2_Rof_0_0.912153	24.75	tSTAT2_Cyt	0.78342
14	HepG2_Rof_0_0.912153	25	tSTAT2_Cyt	0.552917
14	HepG2_Rof_0.912150.84_0.912153	24	tSTAT2_Cyt	0.757183
14	HepG2_Rof_0.912150.84_0.912153	24.0833	tSTAT2_Cyt	0.559198
14	HepG2_Rof_0.912150.84_0.912153	24.1667	tSTAT2_Cyt	0.299256
14	HepG2_Rof_0.912150.84_0.912153	24.3333	tSTAT2_Cyt	0.636233
14	HepG2_Rof_0.912150.84_0.912153	24.5	tSTAT2_Cyt	0.743306
14	HepG2_Rof_0.912150.84_0.912153	24.75	tSTAT2_Cyt	0.567718
14	HepG2_Rof_0.912150.84_0.912153	25	tSTAT2_Cyt	1.7479
4	HepG2_Rof_0.001824_0.912153	24.5	tSTAT2_Nuc	2.45342
4	HepG2_Rof_0.001824_0.912153	24.75	tSTAT2_Nuc	0.278651
4	HepG2_Rof_0.001824_0.912153	25	tSTAT2_Nuc	1.53569
4	HepG2_Rof_0.001824_0.912153	26	tSTAT2_Nuc	2.04149
4	HepG2_Rof_0.001824_0.912153	27	tSTAT2_Nuc	0.738764
4	HepG2_Rof_0.001824_0.912153	28	tSTAT2_Nuc	1.28128
4	HepG2_Rof_0_0.912153	24	tSTAT2_Nuc	0.0551895
4	HepG2_Rof_0_0.912153	24.5	tSTAT2_Nuc	0.295345
4	HepG2_Rof_0_0.912153	24.75	tSTAT2_Nuc	0.148619
4	HepG2_Rof_0_0.912153	25	tSTAT2_Nuc	1.04525
4	HepG2_Rof_0_0.912153	26	tSTAT2_Nuc	1.13313
4	HepG2_Rof_0_0.912153	27	tSTAT2_Nuc	0.436653
4	HepG2_Rof_0.912150.84_0.912153	24	tSTAT2_Nuc	1.91575
4	HepG2_Rof_0.912150.84_0.912153	24.5	tSTAT2_Nuc	0.701774
4	HepG2_Rof_0.912150.84_0.912153	24.75	tSTAT2_Nuc	1.04329
4	HepG2_Rof_0.912150.84_0.912153	25	tSTAT2_Nuc	0.969332
4	HepG2_Rof_0.912150.84_0.912153	26	tSTAT2_Nuc	0.421233
4	HepG2_Rof_0.912150.84_0.912153	27	tSTAT2_Nuc	0.595274
4	HepG2_Rof_0.912150.84_0.912153	28	tSTAT2_Nuc	1.90986
8	HepG2_Rof_0.001824_0.912153	24	tSTAT2_Nuc	0.143513
8	HepG2_Rof_0.001824_0.912153	24.5	tSTAT2_Nuc	0.641995
8	HepG2_Rof_0.001824_0.912153	24.75	tSTAT2_Nuc	0.852468
8	HepG2_Rof_0.001824_0.912153	25	tSTAT2_Nuc	0.56394
8	HepG2_Rof_0.001824_0.912153	26	tSTAT2_Nuc	0.379454
8	HepG2_Rof_0.001824_0.912153	27	tSTAT2_Nuc	2.04224
8	HepG2_Rof_0.001824_0.912153	28	tSTAT2_Nuc	0.806284
8	HepG2_Rof_0_0.912153	24	tSTAT2_Nuc	0.417535
8	HepG2_Rof_0_0.912153	24.5	tSTAT2_Nuc	0.3539
8	HepG2_Rof_0_0.912153	24.75	tSTAT2_Nuc	0.829393
8	HepG2_Rof_0_0.912153	25	tSTAT2_Nuc	1.1596
8	HepG2_Rof_0_0.912153	26	tSTAT2_Nuc	0.932594
8	HepG2_Rof_0_0.912153	27	tSTAT2_Nuc	1.08731
8	HepG2_Rof_0_0.912153	28	tSTAT2_Nuc	1.40664
8	HepG2_Rof_0.912150.84_0.912153	24	tSTAT2_Nuc	0.79823
8	HepG2_Rof_0.912150.84_0.912153	24.5	tSTAT2_Nuc	1.2948
8	HepG2_Rof_0.912150.84_0.912153	24.75	tSTAT2_Nuc	2.51804
8	HepG2_Rof_0.912150.84_0.912153	25	tSTAT2_Nuc	0.606053
8	HepG2_Rof_0.912150.84_0.912153	26	tSTAT2_Nuc	1.03633
8	HepG2_Rof_0.912150.84_0.912153	27	tSTAT2_Nuc	1.16976
8	HepG2_Rof_0.912150.84_0.912153	28	tSTAT2_Nuc	1.95992
10	HepG2_Rof_0.001824_0.912153	24	tSTAT2_Nuc	0.370963
10	HepG2_Rof_0.001824_0.912153	24.0833	tSTAT2_Nuc	0.829448
10	HepG2_Rof_0.001824_0.912153	24.1667	tSTAT2_Nuc	1.35265
10	HepG2_Rof_0.001824_0.912153	24.3333	tSTAT2_Nuc	1.1557
10	HepG2_Rof_0.001824_0.912153	24.5	tSTAT2_Nuc	0.873961
10	HepG2_Rof_0.001824_0.912153	24.75	tSTAT2_Nuc	1.35097
10	HepG2_Rof_0.001824_0.912153	25	tSTAT2_Nuc	1.30785
10	HepG2_Rof_0_0.912153	24	tSTAT2_Nuc	0.381061
10	HepG2_Rof_0_0.912153	24.0833	tSTAT2_Nuc	0.618063
10	HepG2_Rof_0_0.912153	24.1667	tSTAT2_Nuc	0.72814
10	HepG2_Rof_0_0.912153	24.3333	tSTAT2_Nuc	0.960258
10	HepG2_Rof_0_0.912153	24.5	tSTAT2_Nuc	0.849785
10	HepG2_Rof_0_0.912153	24.75	tSTAT2_Nuc	0.830274
10	HepG2_Rof_0_0.912153	25	tSTAT2_Nuc	0.68635
10	HepG2_Rof_0.912150.84_0.912153	24	tSTAT2_Nuc	1.60909
10	HepG2_Rof_0.912150.84_0.912153	24.0833	tSTAT2_Nuc	1.56942
10	HepG2_Rof_0.912150.84_0.912153	24.1667	tSTAT2_Nuc	0.912137
10	HepG2_Rof_0.912150.84_0.912153	24.3333	tSTAT2_Nuc	0.808577
10	HepG2_Rof_0.912150.84_0.912153	24.5	tSTAT2_Nuc	1.01823
10	HepG2_Rof_0.912150.84_0.912153	24.75	tSTAT2_Nuc	1.48023
10	HepG2_Rof_0.912150.84_0.912153	25	tSTAT2_Nuc	1.30685
11	HepG2_Rof_0.001824_0.912153	24	tSTAT2_Nuc	1.00341
11	HepG2_Rof_0.001824_0.912153	24.0833	tSTAT2_Nuc	0.555207
11	HepG2_Rof_0.001824_0.912153	24.1667	tSTAT2_Nuc	0.8689
11	HepG2_Rof_0.001824_0.912153	24.3333	tSTAT2_Nuc	2.91034
11	HepG2_Rof_0.001824_0.912153	24.5	tSTAT2_Nuc	0.511018
11	HepG2_Rof_0.001824_0.912153	24.75	tSTAT2_Nuc	1.85174
11	HepG2_Rof_0.001824_0.912153	25	tSTAT2_Nuc	0.647618
11	HepG2_Rof_0_0.912153	24	tSTAT2_Nuc	0.475586
11	HepG2_Rof_0_0.912153	24.0833	tSTAT2_Nuc	0.592248
11	HepG2_Rof_0_0.912153	24.1667	tSTAT2_Nuc	0.627639
11	HepG2_Rof_0_0.912153	24.3333	tSTAT2_Nuc	0.323894
11	HepG2_Rof_0_0.912153	24.5	tSTAT2_Nuc	0.703919
11	HepG2_Rof_0_0.912153	24.75	tSTAT2_Nuc	0.4491
11	HepG2_Rof_0_0.912153	25	tSTAT2_Nuc	0.428137
11	HepG2_Rof_0.912150.84_0.912153	24	tSTAT2_Nuc	1.92913
11	HepG2_Rof_0.912150.84_0.912153	24.0833	tSTAT2_Nuc	0.668541
11	HepG2_Rof_0.912150.84_0.912153	24.1667	tSTAT2_Nuc	0.707725
11	HepG2_Rof_0.912150.84_0.912153	24.3333	tSTAT2_Nuc	0.807039
11	HepG2_Rof_0.912150.84_0.912153	24.5	tSTAT2_Nuc	3.55017
11	HepG2_Rof_0.912150.84_0.912153	24.75	tSTAT2_Nuc	0.633644
11	HepG2_Rof_0.912150.84_0.912153	25	tSTAT2_Nuc	0.755001
14	HepG2_Rof_0.001824_0.912153	24	tSTAT2_Nuc	0.291068
14	HepG2_Rof_0.001824_0.912153	24.0833	tSTAT2_Nuc	0.760307
14	HepG2_Rof_0.001824_0.912153	24.1667	tSTAT2_Nuc	1.87475
14	HepG2_Rof_0.001824_0.912153	24.3333	tSTAT2_Nuc	1.31915
14	HepG2_Rof_0.001824_0.912153	24.5	tSTAT2_Nuc	0.711079
14	HepG2_Rof_0.001824_0.912153	24.75	tSTAT2_Nuc	1.30072
14	HepG2_Rof_0.001824_0.912153	25	tSTAT2_Nuc	0.982823
14	HepG2_Rof_0_0.912153	24	tSTAT2_Nuc	0.200858
14	HepG2_Rof_0_0.912153	24.0833	tSTAT2_Nuc	0.382852
14	HepG2_Rof_0_0.912153	24.1667	tSTAT2_Nuc	0.849468
14	HepG2_Rof_0_0.912153	24.3333	tSTAT2_Nuc	0.37225
14	HepG2_Rof_0_0.912153	24.5	tSTAT2_Nuc	0.201555
14	HepG2_Rof_0_0.912153	24.75	tSTAT2_Nuc	0.735303
14	HepG2_Rof_0_0.912153	25	tSTAT2_Nuc	0.574417
14	HepG2_Rof_0.912150.84_0.912153	24	tSTAT2_Nuc	0.868538
14	HepG2_Rof_0.912150.84_0.912153	24.0833	tSTAT2_Nuc	1.8604
14	HepG2_Rof_0.912150.84_0.912153	24.1667	tSTAT2_Nuc	1.87123
14	HepG2_Rof_0.912150.84_0.912153	24.3333	tSTAT2_Nuc	1.71923
14	HepG2_Rof_0.912150.84_0.912153	24.5	tSTAT2_Nuc	1.44243
14	HepG2_Rof_0.912150.84_0.912153	24.75	tSTAT2_Nuc	1.65818
14	HepG2_Rof_0.912150.84_0.912153	25	tSTAT2_Nuc	1.02339
3	HepG2_Rof_0.001824_0.912153	24	USP18	0.267095
3	HepG2_Rof_0.001824_0.912153	24.5	USP18	0.453547
3	HepG2_Rof_0.001824_0.912153	25	USP18	0.619226
3	HepG2_Rof_0.001824_0.912153	26	USP18	0.443367
3	HepG2_Rof_0.001824_0.912153	27	USP18	0.437175
3	HepG2_Rof_0.001824_0.912153	28	USP18	1.1863
3	HepG2_Rof_0_0.912153	24	USP18	0.0650096
3	HepG2_Rof_0_0.912153	24.5	USP18	0.131289
3	HepG2_Rof_0_0.912153	25	USP18	0.334331
3	HepG2_Rof_0_0.912153	26	USP18	0.2784
3	HepG2_Rof_0_0.912153	27	USP18	0.480062
3	HepG2_Rof_0_0.912153	28	USP18	0.305864
3	HepG2_Rof_0.912150.84_0.912153	24.5	USP18	2.14583
3	HepG2_Rof_0.912150.84_0.912153	25	USP18	2.41986
3	HepG2_Rof_0.912150.84_0.912153	26	USP18	3.34027
3	HepG2_Rof_0.912150.84_0.912153	27	USP18	1.92717
3	HepG2_Rof_0.912150.84_0.912153	28	USP18	2.1652
4	HepG2_Rof_0.001824_0.912153	24	USP18	0.28607
4	HepG2_Rof_0.001824_0.912153	24.5	USP18	0.47268
4	HepG2_Rof_0.001824_0.912153	24.75	USP18	0.174234
4	HepG2_Rof_0.001824_0.912153	25	USP18	0.109951
4	HepG2_Rof_0.001824_0.912153	26	USP18	0.267877
4	HepG2_Rof_0.001824_0.912153	27	USP18	0.726549
4	HepG2_Rof_0.001824_0.912153	28	USP18	0.782407
4	HepG2_Rof_0_0.912153	24	USP18	0.0896471
4	HepG2_Rof_0_0.912153	24.5	USP18	0.023907
4	HepG2_Rof_0_0.912153	24.75	USP18	0.145084
4	HepG2_Rof_0_0.912153	25	USP18	0.0551447
4	HepG2_Rof_0_0.912153	26	USP18	0.0896185
4	HepG2_Rof_0_0.912153	27	USP18	0.08288
4	HepG2_Rof_0_0.912153	28	USP18	0.357294
4	HepG2_Rof_0.912150.84_0.912153	24	USP18	2.10982
4	HepG2_Rof_0.912150.84_0.912153	24.5	USP18	3.65823
4	HepG2_Rof_0.912150.84_0.912153	24.75	USP18	1.68411
4	HepG2_Rof_0.912150.84_0.912153	25	USP18	1.84185
4	HepG2_Rof_0.912150.84_0.912153	26	USP18	3.73686
4	HepG2_Rof_0.912150.84_0.912153	27	USP18	2.37618
4	HepG2_Rof_0.912150.84_0.912153	28	USP18	1.92961
8	HepG2_Rof_0.001824_0.912153	24	USP18	0.277607
8	HepG2_Rof_0.001824_0.912153	24.5	USP18	0.314326
8	HepG2_Rof_0.001824_0.912153	24.75	USP18	0.355662
8	HepG2_Rof_0.001824_0.912153	25	USP18	0.375385
8	HepG2_Rof_0.001824_0.912153	26	USP18	0.642213
8	HepG2_Rof_0.001824_0.912153	27	USP18	1.13192
8	HepG2_Rof_0.001824_0.912153	28	USP18	1.28273
8	HepG2_Rof_0_0.912153	24	USP18	0.252319
8	HepG2_Rof_0_0.912153	24.5	USP18	0.235109
8	HepG2_Rof_0_0.912153	24.75	USP18	0.272156
8	HepG2_Rof_0_0.912153	25	USP18	0.211385
8	HepG2_Rof_0_0.912153	26	USP18	0.196315
8	HepG2_Rof_0_0.912153	27	USP18	0.377313
8	HepG2_Rof_0_0.912153	28	USP18	0.406336
8	HepG2_Rof_0.912150.84_0.912153	24	USP18	2.33943
8	HepG2_Rof_0.912150.84_0.912153	24.5	USP18	1.44062
8	HepG2_Rof_0.912150.84_0.912153	24.75	USP18	2.35419
8	HepG2_Rof_0.912150.84_0.912153	25	USP18	1.67634
8	HepG2_Rof_0.912150.84_0.912153	26	USP18	2.69569
8	HepG2_Rof_0.912150.84_0.912153	27	USP18	2.01618
8	HepG2_Rof_0.912150.84_0.912153	28	USP18	2.14677
10	HepG2_Rof_0.001824_0.912153	24	USP18	0.274499
10	HepG2_Rof_0.001824_0.912153	24.0833	USP18	0.484565
10	HepG2_Rof_0.001824_0.912153	24.1667	USP18	0.365815
10	HepG2_Rof_0.001824_0.912153	24.3333	USP18	0.385519
10	HepG2_Rof_0.001824_0.912153	24.5	USP18	0.453922
10	HepG2_Rof_0.001824_0.912153	24.75	USP18	0.268282
10	HepG2_Rof_0.001824_0.912153	25	USP18	0.310718
10	HepG2_Rof_0_0.912153	24	USP18	0.292251
10	HepG2_Rof_0_0.912153	24.0833	USP18	0.284718
10	HepG2_Rof_0_0.912153	24.1667	USP18	0.318305
10	HepG2_Rof_0_0.912153	24.3333	USP18	0.280755
10	HepG2_Rof_0_0.912153	24.5	USP18	0.385647
10	HepG2_Rof_0_0.912153	24.75	USP18	0.331524
10	HepG2_Rof_0_0.912153	25	USP18	0.289981
10	HepG2_Rof_0.912150.84_0.912153	24	USP18	1.97887
10	HepG2_Rof_0.912150.84_0.912153	24.0833	USP18	3.37043
10	HepG2_Rof_0.912150.84_0.912153	24.1667	USP18	1.74333
10	HepG2_Rof_0.912150.84_0.912153	24.3333	USP18	2.95448
10	HepG2_Rof_0.912150.84_0.912153	24.5	USP18	1.74726
10	HepG2_Rof_0.912150.84_0.912153	24.75	USP18	2.33199
10	HepG2_Rof_0.912150.84_0.912153	25	USP18	2.14715
11	HepG2_Rof_0.001824_0.912153	24	USP18	0.517981
11	HepG2_Rof_0.001824_0.912153	24.0833	USP18	0.379373
11	HepG2_Rof_0.001824_0.912153	24.1667	USP18	0.333797
11	HepG2_Rof_0.001824_0.912153	24.3333	USP18	0.182569
11	HepG2_Rof_0.001824_0.912153	24.5	USP18	0.372328
11	HepG2_Rof_0.001824_0.912153	24.75	USP18	0.455256
11	HepG2_Rof_0.001824_0.912153	25	USP18	0.380252
11	HepG2_Rof_0_0.912153	24	USP18	0.0383985
11	HepG2_Rof_0_0.912153	24.0833	USP18	0.190683
11	HepG2_Rof_0_0.912153	24.1667	USP18	0.186984
11	HepG2_Rof_0_0.912153	24.3333	USP18	0.220577
11	HepG2_Rof_0_0.912153	24.5	USP18	0.145748
11	HepG2_Rof_0_0.912153	24.75	USP18	0.385674
11	HepG2_Rof_0_0.912153	25	USP18	0.261255
11	HepG2_Rof_0.912150.84_0.912153	24	USP18	1.96959
11	HepG2_Rof_0.912150.84_0.912153	24.0833	USP18	3.18327
11	HepG2_Rof_0.912150.84_0.912153	24.1667	USP18	2.63405
11	HepG2_Rof_0.912150.84_0.912153	24.3333	USP18	2.41506
11	HepG2_Rof_0.912150.84_0.912153	24.5	USP18	1.84703
11	HepG2_Rof_0.912150.84_0.912153	24.75	USP18	1.85579
11	HepG2_Rof_0.912150.84_0.912153	25	USP18	3.04433
14	HepG2_Rof_0.001824_0.912153	24	USP18	0.230742
14	HepG2_Rof_0.001824_0.912153	24.0833	USP18	0.355091
14	HepG2_Rof_0.001824_0.912153	24.1667	USP18	0.615261
14	HepG2_Rof_0.001824_0.912153	24.5	USP18	0.446938
14	HepG2_Rof_0.001824_0.912153	24.75	USP18	0.361396
14	HepG2_Rof_0.001824_0.912153	25	USP18	0.307779
14	HepG2_Rof_0_0.912153	24	USP18	0.301746
14	HepG2_Rof_0_0.912153	24.0833	USP18	0.266688
14	HepG2_Rof_0_0.912153	24.1667	USP18	0.252614
14	HepG2_Rof_0_0.912153	24.3333	USP18	0.276932
14	HepG2_Rof_0_0.912153	24.5	USP18	0.246723
14	HepG2_Rof_0_0.912153	24.75	USP18	0.265351
14	HepG2_Rof_0_0.912153	25	USP18	0.284751
14	HepG2_Rof_0.912150.84_0.912153	24	USP18	2.44428
14	HepG2_Rof_0.912150.84_0.912153	24.0833	USP18	1.78494
14	HepG2_Rof_0.912150.84_0.912153	24.1667	USP18	2.74643
14	HepG2_Rof_0.912150.84_0.912153	24.3333	USP18	1.86809
14	HepG2_Rof_0.912150.84_0.912153	24.5	USP18	2.31952
14	HepG2_Rof_0.912150.84_0.912153	24.75	USP18	2.15769
14	HepG2_Rof_0.912150.84_0.912153	25	USP18	2.46703

## Sheet: Explanation
Data from HegG2 cells stimulated with Roferon before processing
Each row represents a single data point
Explanation of columns:
Experiment/Scale	Experiment identifier, Measurements of the same experiment (e.g. same western blot) are comparable for each observable (same scaling factor)
Experimental Condition	Doses (in pM) of treatment with IFN alpha, First dose (at 0h) and second dose (at 24h) are separated by ''_'', A dose of 0 means that cells were left untreated
	Remark: A measurement with condition '0_x' at 24h is equal to a measurement with condition 'x_0' at 0h.
Time [hours]	Time point of the measurement in hours
Name of observable	The name of the measured target
Signal	Value of the measurement on an arbitrary scale
