# Supplementary material for: Disentangling molecular mechanisms regulating sensitization of interferon alpha signal transduction
Source: Mol Syst Biol. 2020 Jul 21;16(7):e8955. doi: 10.15252/msb.20198955 (PMC7373899; doi:10.15252/msb.20198955)
Supplement: Supplementary file 12 — Dataset EV10 [file MSB-16-e8955-s012.xlsx]

## Sheet: Data
Experimental Condition	Time [hours]	Name of observable	Signal	Sigma
HepG2_Rof_0_0.912153	24	mc_STAT1	13.4833	0.156174
HepG2_Rof_0_0.912153	24	mc_STAT2	10.3802	0.206813
HepG2_Rof_0_0.912153	24	mc_IRF9	9.8642	0.43448
HepG2_Rof_0_0.912153	24	mc_USP18	10.5283	0.369398
HepG2_Rof_0.912153_0.912153	24	mc_STAT1	14.2794	0.204669
HepG2_Rof_0.912153_0.912153	24	mc_STAT2	11.5027	0.234538
HepG2_Rof_0.912153_0.912153	24	mc_IRF9	12.1045	0.430191
HepG2_Rof_0.912153_0.912153	24	mc_USP18	12.1545	0.430655
HepG2_Rof_0.001824_0.912153	24	IRF9_Cyt	0.189206	0.170763
HepG2_Rof_0.001824_0.912153	24.0833	IRF9_Cyt	0.39958	0.239397
HepG2_Rof_0.001824_0.912153	24.1667	IRF9_Cyt	0.252023	0.239397
HepG2_Rof_0.001824_0.912153	24.3333	IRF9_Cyt	-0.214307	0.282808
HepG2_Rof_0.001824_0.912153	24.5	IRF9_Cyt	0.502744	0.170763
HepG2_Rof_0.001824_0.912153	25	IRF9_Cyt	0.25948	0.170763
HepG2_Rof_0.001824_0.912153	26	IRF9_Cyt	0.849143	0.219307
HepG2_Rof_0.001824_0.912153	27	IRF9_Cyt	0.575878	0.219307
HepG2_Rof_0.001824_0.912153	28	IRF9_Cyt	0.949267	0.219307
HepG2_Rof_0_0.912153	24	IRF9_Cyt	-2.12836	0.170763
HepG2_Rof_0_0.912153	24.0833	IRF9_Cyt	-1.84491	0.239397
HepG2_Rof_0_0.912153	24.1667	IRF9_Cyt	-1.57818	0.239397
HepG2_Rof_0_0.912153	24.3333	IRF9_Cyt	-1.67102	0.239397
HepG2_Rof_0_0.912153	24.5	IRF9_Cyt	-2.21096	0.170763
HepG2_Rof_0_0.912153	25	IRF9_Cyt	-2.0332	0.170763
HepG2_Rof_0_0.912153	26	IRF9_Cyt	-1.71399	0.219307
HepG2_Rof_0_0.912153	27	IRF9_Cyt	-0.501785	0.219307
HepG2_Rof_0_0.912153	28	IRF9_Cyt	-0.371137	0.219307
HepG2_Rof_0.912153_0.912153	24	IRF9_Cyt	1.15262	0.191856
HepG2_Rof_0.912153_0.912153	24.0833	IRF9_Cyt	1.1848	0.239397
HepG2_Rof_0.912153_0.912153	24.1667	IRF9_Cyt	1.01679	0.239397
HepG2_Rof_0.912153_0.912153	24.3333	IRF9_Cyt	1.13571	0.239397
HepG2_Rof_0.912153_0.912153	24.5	IRF9_Cyt	1.09452	0.170763
HepG2_Rof_0.912153_0.912153	25	IRF9_Cyt	1.53912	0.170763
HepG2_Rof_0.912153_0.912153	26	IRF9_Cyt	1.86676	0.219307
HepG2_Rof_0.912153_0.912153	27	IRF9_Cyt	1.46884	0.219307
HepG2_Rof_0.912153_0.912153	28	IRF9_Cyt	1.74219	0.219307
HepG2_Rof_0.001824_0.912153	24	IRF9_Nuc	-0.146046	0.219793
HepG2_Rof_0.001824_0.912153	24.0833	IRF9_Nuc	0.192494	0.287179
HepG2_Rof_0.001824_0.912153	24.1667	IRF9_Nuc	-0.0401499	0.287179
HepG2_Rof_0.001824_0.912153	24.3333	IRF9_Nuc	0.265028	0.287179
HepG2_Rof_0.001824_0.912153	24.5	IRF9_Nuc	0.342781	0.204699
HepG2_Rof_0.001824_0.912153	25	IRF9_Nuc	0.0928669	0.204699
HepG2_Rof_0.001824_0.912153	26	IRF9_Nuc	0.812649	0.264459
HepG2_Rof_0.001824_0.912153	27	IRF9_Nuc	0.744968	0.264459
HepG2_Rof_0.001824_0.912153	28	IRF9_Nuc	1.30555	0.264459
HepG2_Rof_0_0.912153	24	IRF9_Nuc	-1.77264	0.204699
HepG2_Rof_0_0.912153	24.0833	IRF9_Nuc	-1.11189	0.287179
HepG2_Rof_0_0.912153	24.1667	IRF9_Nuc	-1.33731	0.287179
HepG2_Rof_0_0.912153	24.3333	IRF9_Nuc	-0.969613	0.287179
HepG2_Rof_0_0.912153	24.5	IRF9_Nuc	-1.49755	0.204699
HepG2_Rof_0_0.912153	25	IRF9_Nuc	-1.47956	0.204699
HepG2_Rof_0_0.912153	26	IRF9_Nuc	-0.37398	0.264459
HepG2_Rof_0_0.912153	27	IRF9_Nuc	0.645256	0.264459
HepG2_Rof_0_0.912153	28	IRF9_Nuc	1.37156	0.315267
HepG2_Rof_0.912153_0.912153	24	IRF9_Nuc	0.779402	0.204699
HepG2_Rof_0.912153_0.912153	24.0833	IRF9_Nuc	0.489589	0.287179
HepG2_Rof_0.912153_0.912153	24.1667	IRF9_Nuc	0.145689	0.287179
HepG2_Rof_0.912153_0.912153	24.3333	IRF9_Nuc	0.342689	0.287179
HepG2_Rof_0.912153_0.912153	24.5	IRF9_Nuc	0.72309	0.204699
HepG2_Rof_0.912153_0.912153	25	IRF9_Nuc	0.576332	0.204699
HepG2_Rof_0.912153_0.912153	26	IRF9_Nuc	1.25027	0.264459
HepG2_Rof_0.912153_0.912153	27	IRF9_Nuc	1.16305	0.264459
HepG2_Rof_0.912153_0.912153	28	IRF9_Nuc	0.839287	0.264459
HepG2_Rof_0.001824_0.912153	24	pSTAT1_Cyt	-0.656135	0.19384
HepG2_Rof_0.001824_0.912153	24.0833	pSTAT1_Cyt	1.70025	0.271749
HepG2_Rof_0.001824_0.912153	24.1667	pSTAT1_Cyt	1.53357	0.271749
HepG2_Rof_0.001824_0.912153	24.3333	pSTAT1_Cyt	1.72344	0.321028
HepG2_Rof_0.001824_0.912153	24.5	pSTAT1_Cyt	1.79763	0.19384
HepG2_Rof_0.001824_0.912153	25	pSTAT1_Cyt	1.56616	0.19384
HepG2_Rof_0.001824_0.912153	26	pSTAT1_Cyt	1.13232	0.248944
HepG2_Rof_0.001824_0.912153	27	pSTAT1_Cyt	0.739829	0.248944
HepG2_Rof_0.001824_0.912153	28	pSTAT1_Cyt	0.0532169	0.248944
HepG2_Rof_0_0.912153	24	pSTAT1_Cyt	-1.26951	0.19384
HepG2_Rof_0_0.912153	24.0833	pSTAT1_Cyt	1.0718	0.271749
HepG2_Rof_0_0.912153	24.1667	pSTAT1_Cyt	1.70529	0.271749
HepG2_Rof_0_0.912153	24.3333	pSTAT1_Cyt	1.6277	0.271749
HepG2_Rof_0_0.912153	24.5	pSTAT1_Cyt	1.0615	0.19384
HepG2_Rof_0_0.912153	25	pSTAT1_Cyt	1.44324	0.19384
HepG2_Rof_0_0.912153	26	pSTAT1_Cyt	0.854494	0.248944
HepG2_Rof_0_0.912153	27	pSTAT1_Cyt	0.902731	0.248944
HepG2_Rof_0_0.912153	28	pSTAT1_Cyt	0.844463	0.248944
HepG2_Rof_0.912153_0.912153	24	pSTAT1_Cyt	-0.554773	0.217784
HepG2_Rof_0.912153_0.912153	24.0833	pSTAT1_Cyt	0.234262	0.271749
HepG2_Rof_0.912153_0.912153	24.1667	pSTAT1_Cyt	-0.00330859	0.271749
HepG2_Rof_0.912153_0.912153	24.3333	pSTAT1_Cyt	0.17834	0.271749
HepG2_Rof_0.912153_0.912153	24.5	pSTAT1_Cyt	-0.365511	0.19384
HepG2_Rof_0.912153_0.912153	25	pSTAT1_Cyt	-0.106003	0.19384
HepG2_Rof_0.912153_0.912153	26	pSTAT1_Cyt	0.154931	0.248944
HepG2_Rof_0.912153_0.912153	27	pSTAT1_Cyt	0.0312109	0.248944
HepG2_Rof_0.912153_0.912153	28	pSTAT1_Cyt	0.173166	0.248944
HepG2_Rof_0.001824_0.912153	24	pSTAT1_Nuc	-1.50944	0.186723
HepG2_Rof_0.001824_0.912153	24.0833	pSTAT1_Nuc	1.36535	0.24397
HepG2_Rof_0.001824_0.912153	24.1667	pSTAT1_Nuc	1.4108	0.24397
HepG2_Rof_0.001824_0.912153	24.3333	pSTAT1_Nuc	2.15565	0.24397
HepG2_Rof_0.001824_0.912153	24.5	pSTAT1_Nuc	1.71464	0.1739
HepG2_Rof_0.001824_0.912153	25	pSTAT1_Nuc	1.40768	0.1739
HepG2_Rof_0.001824_0.912153	26	pSTAT1_Nuc	1.41661	0.224669
HepG2_Rof_0.001824_0.912153	27	pSTAT1_Nuc	1.26308	0.224669
HepG2_Rof_0.001824_0.912153	28	pSTAT1_Nuc	1.07532	0.224669
HepG2_Rof_0_0.912153	24	pSTAT1_Nuc	-1.67367	0.1739
HepG2_Rof_0_0.912153	24.0833	pSTAT1_Nuc	0.367049	0.24397
HepG2_Rof_0_0.912153	24.1667	pSTAT1_Nuc	1.4568	0.24397
HepG2_Rof_0_0.912153	24.3333	pSTAT1_Nuc	0.867892	0.24397
HepG2_Rof_0_0.912153	24.5	pSTAT1_Nuc	0.912226	0.1739
HepG2_Rof_0_0.912153	25	pSTAT1_Nuc	1.43943	0.1739
HepG2_Rof_0_0.912153	26	pSTAT1_Nuc	1.26585	0.224669
HepG2_Rof_0_0.912153	27	pSTAT1_Nuc	1.02322	0.224669
HepG2_Rof_0_0.912153	28	pSTAT1_Nuc	1.58428	0.267832
HepG2_Rof_0.912153_0.912153	24	pSTAT1_Nuc	-0.348544	0.1739
HepG2_Rof_0.912153_0.912153	24.0833	pSTAT1_Nuc	-0.152422	0.24397
HepG2_Rof_0.912153_0.912153	24.1667	pSTAT1_Nuc	-0.174282	0.24397
HepG2_Rof_0.912153_0.912153	24.3333	pSTAT1_Nuc	-0.220616	0.24397
HepG2_Rof_0.912153_0.912153	24.5	pSTAT1_Nuc	0.257327	0.1739
HepG2_Rof_0.912153_0.912153	25	pSTAT1_Nuc	-0.0695992	0.1739
HepG2_Rof_0.912153_0.912153	26	pSTAT1_Nuc	0.0604665	0.224669
HepG2_Rof_0.912153_0.912153	27	pSTAT1_Nuc	0.191801	0.224669
HepG2_Rof_0.912153_0.912153	28	pSTAT1_Nuc	0.195622	0.224669
HepG2_Rof_0.001824_0.912153	24	pSTAT2_Cyt	0.583795	0.104537
HepG2_Rof_0.001824_0.912153	24.0833	pSTAT2_Cyt	1.34029	0.137082
HepG2_Rof_0.001824_0.912153	24.1667	pSTAT2_Cyt	1.22554	0.137082
HepG2_Rof_0.001824_0.912153	24.3333	pSTAT2_Cyt	1.29322	0.161307
HepG2_Rof_0.001824_0.912153	24.5	pSTAT2_Cyt	1.33408	0.104537
HepG2_Rof_0.001824_0.912153	25	pSTAT2_Cyt	1.23684	0.104537
HepG2_Rof_0.001824_0.912153	26	pSTAT2_Cyt	0.897831	0.147617
HepG2_Rof_0.001824_0.912153	27	pSTAT2_Cyt	0.503403	0.147617
HepG2_Rof_0.001824_0.912153	28	pSTAT2_Cyt	0.567417	0.147617
HepG2_Rof_0_0.912153	24	pSTAT2_Cyt	0.533487	0.104537
HepG2_Rof_0_0.912153	24.0833	pSTAT2_Cyt	1.01441	0.137082
HepG2_Rof_0_0.912153	24.1667	pSTAT2_Cyt	1.35942	0.137082
HepG2_Rof_0_0.912153	24.3333	pSTAT2_Cyt	1.48184	0.137082
HepG2_Rof_0_0.912153	24.5	pSTAT2_Cyt	1.24557	0.104537
HepG2_Rof_0_0.912153	25	pSTAT2_Cyt	1.32597	0.104537
HepG2_Rof_0_0.912153	26	pSTAT2_Cyt	1.05057	0.147617
HepG2_Rof_0_0.912153	27	pSTAT2_Cyt	0.905113	0.147617
HepG2_Rof_0_0.912153	28	pSTAT2_Cyt	0.758139	0.147617
HepG2_Rof_0.912153_0.912153	24	pSTAT2_Cyt	0.826185	0.120388
HepG2_Rof_0.912153_0.912153	24.0833	pSTAT2_Cyt	0.944831	0.137082
HepG2_Rof_0.912153_0.912153	24.1667	pSTAT2_Cyt	1.12213	0.137082
HepG2_Rof_0.912153_0.912153	24.3333	pSTAT2_Cyt	0.92205	0.137082
HepG2_Rof_0.912153_0.912153	24.5	pSTAT2_Cyt	0.671206	0.104537
HepG2_Rof_0.912153_0.912153	25	pSTAT2_Cyt	0.976158	0.104537
HepG2_Rof_0.912153_0.912153	26	pSTAT2_Cyt	0.687889	0.147617
HepG2_Rof_0.912153_0.912153	27	pSTAT2_Cyt	0.723943	0.147617
HepG2_Rof_0.912153_0.912153	28	pSTAT2_Cyt	0.881124	0.147617
HepG2_Rof_0.001824_0.912153	24	pSTAT2_Nuc	-0.0534831	0.183866
HepG2_Rof_0.001824_0.912153	24.0833	pSTAT2_Nuc	1.17412	0.209729
HepG2_Rof_0.001824_0.912153	24.1667	pSTAT2_Nuc	1.46603	0.209729
HepG2_Rof_0.001824_0.912153	24.3333	pSTAT2_Nuc	1.49676	0.209729
HepG2_Rof_0.001824_0.912153	24.5	pSTAT2_Nuc	1.34606	0.160291
HepG2_Rof_0.001824_0.912153	25	pSTAT2_Nuc	1.38505	0.160291
HepG2_Rof_0.001824_0.912153	26	pSTAT2_Nuc	0.873905	0.230933
HepG2_Rof_0.001824_0.912153	27	pSTAT2_Nuc	1.47106	0.230933
HepG2_Rof_0.001824_0.912153	28	pSTAT2_Nuc	1.18566	0.230933
HepG2_Rof_0_0.912153	24	pSTAT2_Nuc	0.142341	0.160291
HepG2_Rof_0_0.912153	24.0833	pSTAT2_Nuc	1.0412	0.209729
HepG2_Rof_0_0.912153	24.1667	pSTAT2_Nuc	1.23895	0.209729
HepG2_Rof_0_0.912153	24.3333	pSTAT2_Nuc	1.03646	0.209729
HepG2_Rof_0_0.912153	24.5	pSTAT2_Nuc	1.06845	0.160291
HepG2_Rof_0_0.912153	25	pSTAT2_Nuc	1.1574	0.160291
HepG2_Rof_0_0.912153	26	pSTAT2_Nuc	1.07369	0.230933
HepG2_Rof_0_0.912153	27	pSTAT2_Nuc	1.26242	0.230933
HepG2_Rof_0_0.912153	28	pSTAT2_Nuc	1.21777	0.334515
HepG2_Rof_0.912153_0.912153	24	pSTAT2_Nuc	0.460919	0.160291
HepG2_Rof_0.912153_0.912153	24.0833	pSTAT2_Nuc	0.395851	0.209729
HepG2_Rof_0.912153_0.912153	24.1667	pSTAT2_Nuc	0.276985	0.209729
HepG2_Rof_0.912153_0.912153	24.3333	pSTAT2_Nuc	0.610521	0.209729
HepG2_Rof_0.912153_0.912153	24.5	pSTAT2_Nuc	0.629376	0.160291
HepG2_Rof_0.912153_0.912153	25	pSTAT2_Nuc	0.847256	0.160291
HepG2_Rof_0.912153_0.912153	26	pSTAT2_Nuc	0.654985	0.230933
HepG2_Rof_0.912153_0.912153	27	pSTAT2_Nuc	0.519628	0.230933
HepG2_Rof_0.912153_0.912153	28	pSTAT2_Nuc	0.73159	0.230933
HepG2_Rof_0.001824_0.912153	24	tSTAT1_Cyt	0.892438	0.098295
HepG2_Rof_0.001824_0.912153	24.0833	tSTAT1_Cyt	0.953613	0.137802
HepG2_Rof_0.001824_0.912153	24.1667	tSTAT1_Cyt	0.948264	0.137802
HepG2_Rof_0.001824_0.912153	24.3333	tSTAT1_Cyt	0.211065	0.162791
HepG2_Rof_0.001824_0.912153	24.5	tSTAT1_Cyt	0.660507	0.098295
HepG2_Rof_0.001824_0.912153	25	tSTAT1_Cyt	1.01062	0.098295
HepG2_Rof_0.001824_0.912153	26	tSTAT1_Cyt	0.742186	0.126238
HepG2_Rof_0.001824_0.912153	27	tSTAT1_Cyt	0.856793	0.126238
HepG2_Rof_0.001824_0.912153	28	tSTAT1_Cyt	0.976164	0.126238
HepG2_Rof_0_0.912153	24	tSTAT1_Cyt	0.41547	0.098295
HepG2_Rof_0_0.912153	24.0833	tSTAT1_Cyt	0.378911	0.137802
HepG2_Rof_0_0.912153	24.1667	tSTAT1_Cyt	0.691551	0.137802
HepG2_Rof_0_0.912153	24.3333	tSTAT1_Cyt	0.630028	0.137802
HepG2_Rof_0_0.912153	24.5	tSTAT1_Cyt	0.907299	0.098295
HepG2_Rof_0_0.912153	25	tSTAT1_Cyt	0.620507	0.098295
HepG2_Rof_0_0.912153	26	tSTAT1_Cyt	0.670188	0.126238
HepG2_Rof_0_0.912153	27	tSTAT1_Cyt	0.781713	0.126238
HepG2_Rof_0_0.912153	28	tSTAT1_Cyt	0.792507	0.126238
HepG2_Rof_0.912153_0.912153	24	tSTAT1_Cyt	1.1876	0.110437
HepG2_Rof_0.912153_0.912153	24.0833	tSTAT1_Cyt	1.4654	0.137802
HepG2_Rof_0.912153_0.912153	24.1667	tSTAT1_Cyt	1.50678	0.137802
HepG2_Rof_0.912153_0.912153	24.3333	tSTAT1_Cyt	1.56361	0.137802
HepG2_Rof_0.912153_0.912153	24.5	tSTAT1_Cyt	1.40977	0.098295
HepG2_Rof_0.912153_0.912153	25	tSTAT1_Cyt	1.19571	0.098295
HepG2_Rof_0.912153_0.912153	26	tSTAT1_Cyt	1.34287	0.126238
HepG2_Rof_0.912153_0.912153	27	tSTAT1_Cyt	1.33758	0.126238
HepG2_Rof_0.912153_0.912153	28	tSTAT1_Cyt	1.24536	0.126238
HepG2_Rof_0.001824_0.912153	24	tSTAT1_Nuc	0.627301	0.168896
HepG2_Rof_0.001824_0.912153	24.0833	tSTAT1_Nuc	0.916517	0.220678
HepG2_Rof_0.001824_0.912153	24.1667	tSTAT1_Nuc	0.3845	0.220678
HepG2_Rof_0.001824_0.912153	24.3333	tSTAT1_Nuc	0.904681	0.220678
HepG2_Rof_0.001824_0.912153	24.5	tSTAT1_Nuc	0.449359	0.157297
HepG2_Rof_0.001824_0.912153	25	tSTAT1_Nuc	0.6526	0.157297
HepG2_Rof_0.001824_0.912153	26	tSTAT1_Nuc	0.86641	0.20322
HepG2_Rof_0.001824_0.912153	27	tSTAT1_Nuc	0.780607	0.20322
HepG2_Rof_0.001824_0.912153	28	tSTAT1_Nuc	0.872092	0.20322
HepG2_Rof_0_0.912153	24	tSTAT1_Nuc	0.0910685	0.157297
HepG2_Rof_0_0.912153	24.0833	tSTAT1_Nuc	0.253513	0.220678
HepG2_Rof_0_0.912153	24.1667	tSTAT1_Nuc	0.332141	0.220678
HepG2_Rof_0_0.912153	24.3333	tSTAT1_Nuc	-0.404533	0.220678
HepG2_Rof_0_0.912153	24.5	tSTAT1_Nuc	0.433967	0.157297
HepG2_Rof_0_0.912153	25	tSTAT1_Nuc	0.526054	0.157297
HepG2_Rof_0_0.912153	26	tSTAT1_Nuc	0.890471	0.20322
HepG2_Rof_0_0.912153	27	tSTAT1_Nuc	0.258798	0.20322
HepG2_Rof_0_0.912153	28	tSTAT1_Nuc	0.874614	0.242262
HepG2_Rof_0.912153_0.912153	24	tSTAT1_Nuc	0.960555	0.157297
HepG2_Rof_0.912153_0.912153	24.0833	tSTAT1_Nuc	1.46211	0.220678
HepG2_Rof_0.912153_0.912153	24.1667	tSTAT1_Nuc	0.950945	0.220678
HepG2_Rof_0.912153_0.912153	24.3333	tSTAT1_Nuc	1.00095	0.220678
HepG2_Rof_0.912153_0.912153	24.5	tSTAT1_Nuc	1.50563	0.157297
HepG2_Rof_0.912153_0.912153	25	tSTAT1_Nuc	1.15971	0.157297
HepG2_Rof_0.912153_0.912153	26	tSTAT1_Nuc	1.05167	0.20322
HepG2_Rof_0.912153_0.912153	27	tSTAT1_Nuc	1.204	0.20322
HepG2_Rof_0.912153_0.912153	28	tSTAT1_Nuc	1.26096	0.20322
HepG2_Rof_0.001824_0.912153	24	tSTAT2_Cyt	0.658557	0.138205
HepG2_Rof_0.001824_0.912153	24.0833	tSTAT2_Cyt	1.04639	0.193753
HepG2_Rof_0.001824_0.912153	24.1667	tSTAT2_Cyt	0.668091	0.193753
HepG2_Rof_0.001824_0.912153	24.3333	tSTAT2_Cyt	0.38788	0.228888
HepG2_Rof_0.001824_0.912153	24.5	tSTAT2_Cyt	0.883969	0.138205
HepG2_Rof_0.001824_0.912153	25	tSTAT2_Cyt	0.902254	0.138205
HepG2_Rof_0.001824_0.912153	26	tSTAT2_Cyt	0.390929	0.177494
HepG2_Rof_0.001824_0.912153	27	tSTAT2_Cyt	0.519896	0.177494
HepG2_Rof_0.001824_0.912153	28	tSTAT2_Cyt	0.268912	0.177494
HepG2_Rof_0_0.912153	24	tSTAT2_Cyt	0.590236	0.138205
HepG2_Rof_0_0.912153	24.0833	tSTAT2_Cyt	0.342752	0.193753
HepG2_Rof_0_0.912153	24.1667	tSTAT2_Cyt	0.678944	0.193753
HepG2_Rof_0_0.912153	24.3333	tSTAT2_Cyt	0.957201	0.193753
HepG2_Rof_0_0.912153	24.5	tSTAT2_Cyt	0.588411	0.138205
HepG2_Rof_0_0.912153	25	tSTAT2_Cyt	0.687246	0.138205
HepG2_Rof_0_0.912153	26	tSTAT2_Cyt	0.139918	0.177494
HepG2_Rof_0_0.912153	27	tSTAT2_Cyt	0.418928	0.177494
HepG2_Rof_0_0.912153	28	tSTAT2_Cyt	0.318294	0.177494
HepG2_Rof_0.912153_0.912153	24	tSTAT2_Cyt	1.31766	0.155277
HepG2_Rof_0.912153_0.912153	24.0833	tSTAT2_Cyt	1.13332	0.193753
HepG2_Rof_0.912153_0.912153	24.1667	tSTAT2_Cyt	0.767202	0.193753
HepG2_Rof_0.912153_0.912153	24.3333	tSTAT2_Cyt	1.16525	0.193753
HepG2_Rof_0.912153_0.912153	24.5	tSTAT2_Cyt	1.29965	0.138205
HepG2_Rof_0.912153_0.912153	25	tSTAT2_Cyt	1.6223	0.138205
HepG2_Rof_0.912153_0.912153	26	tSTAT2_Cyt	1.79483	0.177494
HepG2_Rof_0.912153_0.912153	27	tSTAT2_Cyt	1.76438	0.177494
HepG2_Rof_0.912153_0.912153	28	tSTAT2_Cyt	1.66428	0.177494
HepG2_Rof_0.001824_0.912153	24	tSTAT2_Nuc	-0.351973	0.207753
HepG2_Rof_0.001824_0.912153	24.0833	tSTAT2_Nuc	0.29469	0.236976
HepG2_Rof_0.001824_0.912153	24.1667	tSTAT2_Nuc	0.907843	0.236976
HepG2_Rof_0.001824_0.912153	24.3333	tSTAT2_Nuc	1.14116	0.236976
HepG2_Rof_0.001824_0.912153	24.5	tSTAT2_Nuc	0.61263	0.181115
HepG2_Rof_0.001824_0.912153	25	tSTAT2_Nuc	0.685732	0.181115
HepG2_Rof_0.001824_0.912153	26	tSTAT2_Nuc	0.783514	0.260935
HepG2_Rof_0.001824_0.912153	27	tSTAT2_Nuc	1.11682	0.260935
HepG2_Rof_0.001824_0.912153	28	tSTAT2_Nuc	0.927455	0.260935
HepG2_Rof_0_0.912153	24	tSTAT2_Nuc	-0.66553	0.181115
HepG2_Rof_0_0.912153	24.0833	tSTAT2_Nuc	-0.0105292	0.236976
HepG2_Rof_0_0.912153	24.1667	tSTAT2_Nuc	0.329105	0.236976
HepG2_Rof_0_0.912153	24.3333	tSTAT2_Nuc	-0.0741896	0.236976
HepG2_Rof_0_0.912153	24.5	tSTAT2_Nuc	-0.123605	0.181115
HepG2_Rof_0_0.912153	25	tSTAT2_Nuc	0.433828	0.181115
HepG2_Rof_0_0.912153	26	tSTAT2_Nuc	0.938784	0.260935
HepG2_Rof_0_0.912153	27	tSTAT2_Nuc	0.538731	0.260935
HepG2_Rof_0_0.912153	28	tSTAT2_Nuc	1.16358	0.377974
HepG2_Rof_0.912153_0.912153	24	tSTAT2_Nuc	1.03449	0.181115
HepG2_Rof_0.912153_0.912153	24.0833	tSTAT2_Nuc	0.867451	0.236976
HepG2_Rof_0.912153_0.912153	24.1667	tSTAT2_Nuc	0.707482	0.236976
HepG2_Rof_0.912153_0.912153	24.3333	tSTAT2_Nuc	0.682842	0.236976
HepG2_Rof_0.912153_0.912153	24.5	tSTAT2_Nuc	1.0623	0.181115
HepG2_Rof_0.912153_0.912153	25	tSTAT2_Nuc	0.64673	0.181115
HepG2_Rof_0.912153_0.912153	26	tSTAT2_Nuc	0.496745	0.260935
HepG2_Rof_0.912153_0.912153	27	tSTAT2_Nuc	0.730215	0.260935
HepG2_Rof_0.912153_0.912153	28	tSTAT2_Nuc	1.57115	0.260935
HepG2_Rof_0.001824_0.912153	24	USP18	-0.211289	0.13028
HepG2_Rof_0.001824_0.912153	24.0833	USP18	-0.031093	0.182642
HepG2_Rof_0.001824_0.912153	24.1667	USP18	0.0157613	0.182642
HepG2_Rof_0.001824_0.912153	24.3333	USP18	-0.435862	0.215762
HepG2_Rof_0.001824_0.912153	24.5	USP18	0.12035	0.13028
HepG2_Rof_0.001824_0.912153	25	USP18	-0.163068	0.13028
HepG2_Rof_0.001824_0.912153	26	USP18	0.264435	0.167315
HepG2_Rof_0.001824_0.912153	27	USP18	0.781257	0.167315
HepG2_Rof_0.001824_0.912153	28	USP18	1.18039	0.167315
HepG2_Rof_0_0.912153	24	USP18	-1.03461	0.13028
HepG2_Rof_0_0.912153	24.0833	USP18	-0.533078	0.182642
HepG2_Rof_0_0.912153	24.1667	USP18	-0.520509	0.182642
HepG2_Rof_0_0.912153	24.3333	USP18	-0.476642	0.182642
HepG2_Rof_0_0.912153	24.5	USP18	-0.914547	0.13028
HepG2_Rof_0_0.912153	25	USP18	-0.563544	0.13028
HepG2_Rof_0_0.912153	26	USP18	-0.650733	0.167315
HepG2_Rof_0_0.912153	27	USP18	-0.277385	0.167315
HepG2_Rof_0_0.912153	28	USP18	0.0841132	0.167315
HepG2_Rof_0.912153_0.912153	24	USP18	1.77064	0.146372
HepG2_Rof_0.912153_0.912153	24.0833	USP18	1.86273	0.182642
HepG2_Rof_0.912153_0.912153	24.1667	USP18	1.72349	0.182642
HepG2_Rof_0.912153_0.912153	24.3333	USP18	1.74193	0.182642
HepG2_Rof_0.912153_0.912153	24.5	USP18	1.74019	0.13028
HepG2_Rof_0.912153_0.912153	25	USP18	1.79902	0.13028
HepG2_Rof_0.912153_0.912153	26	USP18	2.29423	0.167315
HepG2_Rof_0.912153_0.912153	27	USP18	1.86316	0.167315
HepG2_Rof_0.912153_0.912153	28	USP18	1.85351	0.167315

## Sheet: Explanation
Data from HepG2 cells stimulated with Roferon after processing
Each row represents a combination of single measurements as computed by the scaling model (blotIt)
Explanation of columns:
Experimental Condition	Doses (in pM) of treatment with IFN alpha, First dose (at 0h) and second dose (at 24h) are separated by ''_'', A dose of 0 means that cells were left untreated
	Remark: A measurement with condition '0_x' at 24h is equal to a measurement with condition 'x_0' at 0h.
Time [hours]	Time point of the measurement in hours
Name of observable	The name of the measured target
Signal	Value of the measurement
Sigma	Uncertainty of the measurement as computed by the scaling model (blotIt)
