# Supplementary material for: Disentangling molecular mechanisms regulating sensitization of interferon alpha signal transduction
Source: Mol Syst Biol. 2020 Jul 21;16(7):e8955. doi: 10.15252/msb.20198955 (PMC7373899; doi:10.15252/msb.20198955)
Supplement: Supplementary file 13 — Dataset EV11 [file MSB-16-e8955-s013.xlsx]

## Sheet: Data
Replicate	Experimental Condition	Time [hours]	Name of observable	Signal
A	0_1400	0	DDX58	1
A	0_1400	0.5	DDX58	0.949865
A	0_1400	1	DDX58	1.10302
A	0_1400	1.5	DDX58	2.33255
A	0_1400	2	DDX58	3.71352
A	0_1400	4	DDX58	27.5257
A	0_1400	6	DDX58	51.9755
A	28_1400	0	DDX58	4.37347
A	28_1400	0.5	DDX58	4.38944
A	28_1400	1	DDX58	7.79109
A	28_1400	1.5	DDX58	23.0758
A	28_1400	2	DDX58	32.9873
A	28_1400	4	DDX58	54.3349
A	28_1400	6	DDX58	29.2601
A	280_1400	0	DDX58	10.4362
A	280_1400	0.5	DDX58	10.4178
A	280_1400	1	DDX58	12.1466
A	280_1400	1.5	DDX58	18.3521
A	280_1400	2	DDX58	29.1943
A	280_1400	4	DDX58	41.3703
A	280_1400	6	DDX58	31.7763
B	0_1400	0	DDX58	0.994281
B	0_1400	0.5	DDX58	0.929557
B	0_1400	1	DDX58	1.07555
B	0_1400	1.5	DDX58	2.49281
B	0_1400	2	DDX58	3.56103
B	0_1400	4	DDX58	27.0804
B	0_1400	6	DDX58	55.2381
B	28_1400	0	DDX58	3.96267
B	28_1400	0.5	DDX58	3.82647
B	28_1400	1	DDX58	6.71469
B	28_1400	1.5	DDX58	21.4011
B	28_1400	2	DDX58	36.6529
B	28_1400	4	DDX58	57.2658
B	28_1400	6	DDX58	29.1166
B	280_1400	0	DDX58	10.0466
B	280_1400	0.5	DDX58	10.2493
B	280_1400	1	DDX58	11.2765
B	280_1400	1.5	DDX58	17.4909
B	280_1400	2	DDX58	28.6266
B	280_1400	4	DDX58	39.0329
B	280_1400	6	DDX58	31.0941
C	0_1400	0	DDX58	1.1779
C	0_1400	0.5	DDX58	1.05854
C	0_1400	1	DDX58	1.27131
C	0_1400	1.5	DDX58	2.33203
C	0_1400	2	DDX58	3.46846
C	0_1400	4	DDX58	26.7587
C	0_1400	6	DDX58	53.7825
C	28_1400	0	DDX58	4.0929
C	28_1400	0.5	DDX58	4.09254
C	28_1400	1	DDX58	6.42453
C	28_1400	1.5	DDX58	18.1374
C	28_1400	2	DDX58	33.6449
C	28_1400	4	DDX58	52.0732
C	28_1400	6	DDX58	33.0887
C	280_1400	0	DDX58	12.073
C	280_1400	0.5	DDX58	11.0151
C	280_1400	1	DDX58	11.8896
C	280_1400	1.5	DDX58	21.2104
C	280_1400	2	DDX58	30.9427
C	280_1400	4	DDX58	44.1632
C	280_1400	6	DDX58	32.5488
A	0_1400	0	HERC5	1
A	0_1400	0.5	HERC5	0.960259
A	0_1400	1	HERC5	1.20287
A	0_1400	1.5	HERC5	2.82003
A	0_1400	2	HERC5	3.2779
A	0_1400	4	HERC5	136.09
A	0_1400	6	HERC5	688.612
A	28_1400	0	HERC5	12.3546
A	28_1400	0.5	HERC5	18.2182
A	28_1400	1	HERC5	87.8778
A	28_1400	1.5	HERC5	247.091
A	28_1400	2	HERC5	437.249
A	28_1400	4	HERC5	926.143
A	28_1400	6	HERC5	891.238
A	280_1400	0	HERC5	93.7518
A	280_1400	0.5	HERC5	93.1842
A	280_1400	1	HERC5	140.676
A	280_1400	1.5	HERC5	214.955
A	280_1400	2	HERC5	340.055
A	280_1400	4	HERC5	580.125
A	280_1400	6	HERC5	615.553
B	0_1400	0	HERC5	0.83593
B	0_1400	0.5	HERC5	1.22719
B	0_1400	1	HERC5	1.33492
B	0_1400	1.5	HERC5	1.90288
B	0_1400	2	HERC5	3.10658
B	0_1400	4	HERC5	148.461
B	0_1400	6	HERC5	676.664
B	28_1400	0	HERC5	13.2077
B	28_1400	0.5	HERC5	16.7039
B	28_1400	1	HERC5	73.4571
B	28_1400	1.5	HERC5	280.088
B	28_1400	2	HERC5	485.685
B	28_1400	4	HERC5	1100.82
B	28_1400	6	HERC5	911.453
B	280_1400	0	HERC5	99.2895
B	280_1400	0.5	HERC5	110.127
B	280_1400	1	HERC5	135.919
B	280_1400	1.5	HERC5	240.281
B	280_1400	2	HERC5	350.447
B	280_1400	4	HERC5	519.929
B	280_1400	6	HERC5	641.357
C	0_1400	0	HERC5	4.30377
C	0_1400	0.5	HERC5	1.0176
C	0_1400	1	HERC5	1.68217
C	0_1400	1.5	HERC5	2.57252
C	0_1400	2	HERC5	3.10659
C	0_1400	4	HERC5	134.544
C	0_1400	6	HERC5	663.655
C	28_1400	0	HERC5	11.6144
C	28_1400	0.5	HERC5	17.1304
C	28_1400	1	HERC5	75.3569
C	28_1400	1.5	HERC5	240.579
C	28_1400	2	HERC5	450.673
C	28_1400	4	HERC5	962.647
C	28_1400	6	HERC5	1048.66
C	280_1400	0	HERC5	110.589
C	280_1400	0.5	HERC5	103.074
C	280_1400	1	HERC5	153.964
C	280_1400	1.5	HERC5	253.823
C	280_1400	2	HERC5	339.515
C	280_1400	4	HERC5	569.337
C	280_1400	6	HERC5	623.699
A	0_1400	0	IFI44L	1
A	0_1400	0.5	IFI44L	0.71372
A	0_1400	1	IFI44L	1.42955
A	0_1400	1.5	IFI44L	2.03637
A	0_1400	2	IFI44L	2.2812
A	0_1400	4	IFI44L	71.978
A	0_1400	6	IFI44L	538.429
A	28_1400	0	IFI44L	23.8715
A	28_1400	0.5	IFI44L	18.7383
A	28_1400	1	IFI44L	28.0557
A	28_1400	1.5	IFI44L	49.2412
A	28_1400	2	IFI44L	108.747
A	28_1400	4	IFI44L	745.376
A	28_1400	6	IFI44L	1177.21
A	280_1400	0	IFI44L	309.863
A	280_1400	0.5	IFI44L	279.106
A	280_1400	1	IFI44L	349.988
A	280_1400	1.5	IFI44L	357.563
A	280_1400	2	IFI44L	530.959
A	280_1400	4	IFI44L	1424.48
A	280_1400	6	IFI44L	1905.56
B	0_1400	0	IFI44L	1.08824
B	0_1400	0.5	IFI44L	0.798648
B	0_1400	1	IFI44L	1.25947
B	0_1400	1.5	IFI44L	1.39468
B	0_1400	2	IFI44L	1.58924
B	0_1400	4	IFI44L	62.1356
B	0_1400	6	IFI44L	474.092
B	28_1400	0	IFI44L	19.2632
B	28_1400	0.5	IFI44L	14.5602
B	28_1400	1	IFI44L	21.8028
B	28_1400	1.5	IFI44L	56.0309
B	28_1400	2	IFI44L	109.968
B	28_1400	4	IFI44L	856.462
B	28_1400	6	IFI44L	1353.47
B	280_1400	0	IFI44L	326.617
B	280_1400	0.5	IFI44L	303.829
B	280_1400	1	IFI44L	333.357
B	280_1400	1.5	IFI44L	347.811
B	280_1400	2	IFI44L	411.05
B	280_1400	4	IFI44L	1137.9
B	280_1400	6	IFI44L	1677.46
C	0_1400	0	IFI44L	9.67514
C	0_1400	0.5	IFI44L	0.910288
C	0_1400	1	IFI44L	0.477965
C	0_1400	1.5	IFI44L	1.69794
C	0_1400	2	IFI44L	2.2385
C	0_1400	4	IFI44L	62.0074
C	0_1400	6	IFI44L	468.179
C	28_1400	0	IFI44L	16.8521
C	28_1400	0.5	IFI44L	19.0847
C	28_1400	1	IFI44L	21.2451
C	28_1400	1.5	IFI44L	48.4055
C	28_1400	2	IFI44L	121.085
C	28_1400	4	IFI44L	777.122
C	28_1400	6	IFI44L	1337.92
C	280_1400	0	IFI44L	384.479
C	280_1400	0.5	IFI44L	288.176
C	280_1400	1	IFI44L	364.611
C	280_1400	1.5	IFI44L	411.427
C	280_1400	2	IFI44L	464.737
C	280_1400	4	IFI44L	1130.21
C	280_1400	6	IFI44L	1703.75
A	0_1400	0	SOCS3	1
A	0_1400	0.5	SOCS3	4.81046
A	0_1400	1	SOCS3	7.47776
A	0_1400	1.5	SOCS3	3.71947
A	0_1400	2	SOCS3	2.34697
A	0_1400	4	SOCS3	1.50247
A	0_1400	6	SOCS3	0.821451
A	28_1400	0	SOCS3	0.794232
A	28_1400	0.5	SOCS3	1.86374
A	28_1400	1	SOCS3	3.41167
A	28_1400	1.5	SOCS3	2.9106
A	28_1400	2	SOCS3	1.32516
A	28_1400	4	SOCS3	0.837344
A	28_1400	6	SOCS3	1.27517
A	280_1400	0	SOCS3	1.20173
A	280_1400	0.5	SOCS3	1.16166
A	280_1400	1	SOCS3	1.15406
A	280_1400	1.5	SOCS3	1.17737
A	280_1400	2	SOCS3	1.33889
A	280_1400	4	SOCS3	1.08773
A	280_1400	6	SOCS3	1.35918
B	0_1400	0	SOCS3	1.07036
B	0_1400	0.5	SOCS3	4.18828
B	0_1400	1	SOCS3	6.59029
B	0_1400	1.5	SOCS3	3.62453
B	0_1400	2	SOCS3	2.28542
B	0_1400	4	SOCS3	1.31162
B	0_1400	6	SOCS3	1.10029
B	28_1400	0	SOCS3	1.02593
B	28_1400	0.5	SOCS3	2.66949
B	28_1400	1	SOCS3	3.88862
B	28_1400	1.5	SOCS3	2.67769
B	28_1400	2	SOCS3	1.39802
B	28_1400	4	SOCS3	0.850879
B	28_1400	6	SOCS3	1.29173
B	280_1400	0	SOCS3	1.08398
B	280_1400	0.5	SOCS3	1.3096
B	280_1400	1	SOCS3	1.12236
B	280_1400	1.5	SOCS3	1.24086
B	280_1400	2	SOCS3	1.37057
B	280_1400	4	SOCS3	1.34218
B	280_1400	6	SOCS3	1.33026
C	0_1400	0	SOCS3	1.33619
C	0_1400	0.5	SOCS3	3.45764
C	0_1400	1	SOCS3	6.02752
C	0_1400	1.5	SOCS3	2.77475
C	0_1400	2	SOCS3	3.72245
C	0_1400	4	SOCS3	1.73905
C	0_1400	6	SOCS3	1.21968
C	28_1400	0	SOCS3	1.7908
C	28_1400	0.5	SOCS3	3.14683
C	28_1400	1	SOCS3	5.45652
C	28_1400	1.5	SOCS3	3.07174
C	28_1400	2	SOCS3	1.95501
C	28_1400	4	SOCS3	1.23882
C	28_1400	6	SOCS3	1.18262
C	280_1400	0	SOCS3	1.10827
C	280_1400	0.5	SOCS3	0.916537
C	280_1400	1	SOCS3	1.19341
C	280_1400	1.5	SOCS3	1.1801
C	280_1400	2	SOCS3	1.43446
C	280_1400	4	SOCS3	1.48294
C	280_1400	6	SOCS3	1.50478

## Sheet: Explanation
Validation data from Huh7.5 cells stimulated with Inteferon alpha before processing
Each row represents a single data point
Explanation of columns:
Replicate	Replicate Identifier
Experimental Condition	Doses (in pM) of treatment with IFN alpha, First dose (at 0h) and second dose (at 24h) are separated by ''_'', A dose of 0 means that cells were left untreated
Time [hours]	Time point of the measurement in hours
Name of observable	The name of the measured target
Signal	Value of the measurement on an arbitrary scale
