# Supplementary material for: Disentangling molecular mechanisms regulating sensitization of interferon alpha signal transduction
Source: Mol Syst Biol. 2020 Jul 21;16(7):e8955. doi: 10.15252/msb.20198955 (PMC7373899; doi:10.15252/msb.20198955)
Supplement: Supplementary file 14 — Dataset EV12 [file MSB-16-e8955-s014.xlsx]

## Sheet: Data
Experimental Condition	Time [hours]	Name of observable	Signal	Sigma
0_1400	24	IFI44L	0	0.55877
0_1400	24.5	IFI44L	-0.435773	0.0528761
0_1400	25	IFI44L	-0.362532	0.260282
0_1400	25.5	IFI44L	-0.113043	0.0822123
0_1400	26	IFI44L	-0.0376902	0.0883562
0_1400	28	IFI44L	1.47353	0.0371309
0_1400	30	IFI44L	2.35167	0.033592
28_1400	24	IFI44L	0.955627	0.0762884
28_1400	24.5	IFI44L	0.898068	0.0656732
28_1400	25	IFI44L	1.03047	0.066711
28_1400	25.5	IFI44L	1.36776	0.0347342
28_1400	26	IFI44L	1.7128	0.0256612
28_1400	28	IFI44L	2.55773	0.0309583
28_1400	30	IFI44L	2.76878	0.0336279
1000_1400	24	IFI44L	2.18923	0.0488545
1000_1400	24.5	IFI44L	2.12189	0.0186152
1000_1400	25	IFI44L	2.20214	0.0194845
1000_1400	25.5	IFI44L	2.22887	0.0391144
1000_1400	26	IFI44L	2.32793	0.0555988
1000_1400	28	IFI44L	2.74685	0.0571906
1000_1400	30	IFI44L	2.90457	0.0302078
0_1400	24	DDX58	0	0.0417919
0_1400	24.5	DDX58	-0.0326572	0.0302374
0_1400	25	DDX58	0.0366163	0.0391514
0_1400	25.5	DDX58	0.354546	0.0166896
0_1400	26	DDX58	0.530961	0.0149527
0_1400	28	DDX58	1.41041	0.00616108
0_1400	30	DDX58	1.70669	0.0132531
28_1400	24	DDX58	0.594076	0.021838
28_1400	24.5	DDX58	0.589528	0.0298072
28_1400	25	DDX58	0.819283	0.0438802
28_1400	25.5	DDX58	1.29452	0.0534973
28_1400	26	DDX58	1.51359	0.0243263
28_1400	28	DDX58	1.71366	0.0206787
28_1400	30	DDX58	1.46049	0.0314667
1000_1400	24	DDX58	1.01125	0.0421184
1000_1400	24.5	DDX58	1.00061	0.0164104
1000_1400	25	DDX58	1.04773	0.0166179
1000_1400	25.5	DDX58	1.25481	0.0435877
1000_1400	26	DDX58	1.448	0.0175713
1000_1400	28	DDX58	1.59485	0.0268301
1000_1400	30	DDX58	1.47957	0.00993277
0_1400	24	HERC5	0	0.390365
0_1400	24.5	HERC5	-0.159048	0.0556729
0_1400	25	HERC5	-0.0414923	0.0745474
0_1400	25.5	HERC5	0.194668	0.0893737
0_1400	26	HERC5	0.314714	0.0134596
0_1400	28	HERC5	1.95943	0.0233811
0_1400	30	HERC5	2.64476	0.00801965
28_1400	24	HERC5	0.907212	0.0279218
28_1400	24.5	HERC5	1.05369	0.0193873
28_1400	25	HERC5	1.71034	0.0421097
28_1400	25.5	HERC5	2.2218	0.0352582
28_1400	26	HERC5	2.47498	0.0234875
28_1400	28	HERC5	2.81195	0.0393822
28_1400	30	HERC5	2.79145	0.0382829
1000_1400	24	HERC5	1.81886	0.0364184
1000_1400	24.5	HERC5	1.82279	0.0365353
1000_1400	25	HERC5	1.97097	0.027961
1000_1400	25.5	HERC5	2.18719	0.0367818
1000_1400	26	HERC5	2.35034	0.00775492
1000_1400	28	HERC5	2.55961	0.0254442
1000_1400	30	HERC5	2.61177	0.00910754
0_1400	24	SOCS3	0	0.0658225
0_1400	24.5	SOCS3	0.562534	0.0720127
0_1400	25	SOCS3	0.772472	0.0470468
0_1400	25.5	SOCS3	0.472519	0.0704545
0_1400	26	SOCS3	0.381635	0.119127
0_1400	28	SOCS3	0.126509	0.0612666
0_1400	30	SOCS3	-0.0376888	0.0890502
28_1400	24	SOCS3	0.00290419	0.18054
28_1400	24.5	SOCS3	0.346429	0.116336
28_1400	25	SOCS3	0.568093	0.105253
28_1400	25.5	SOCS3	0.40791	0.0300412
28_1400	26	SOCS3	0.13451	0.0915343
28_1400	28	SOCS3	-0.0698725	0.0962633
28_1400	30	SOCS3	0.0447285	0.0207014
1000_1400	24	SOCS3	0.00135864	0.0235763
1000_1400	24.5	SOCS3	-0.00367746	0.078873
1000_1400	25	SOCS3	0.0112505	0.0133462
1000_1400	25.5	SOCS3	0.0270518	0.0128899
1000_1400	26	SOCS3	0.0883129	0.015228
1000_1400	28	SOCS3	0.0600182	0.0687113
1000_1400	30	SOCS3	0.093096	0.0285961

## Sheet: Explanation
Validation qpcr data fromHepG2 cells stimulated with Interferon alpha
Each row represents a combination of single measurements as computed by the scaling model (blotIt)
Explanation of columns:
Experimental Condition	Doses of treatment with IFN alpha, First dose (at 0h) and second dose (at 24h) are separated by ''_'', A dose of 0 means that cells were left untreated
	Remark: A measurement with condition '0_x' at 24h is equal to a measurement with condition 'x_0' at 0h.
Time [hours]	Time point of the measurement in hours
Name of observable	The name of the measured target
Signal	Value of the measurement
Sigma	Uncertainty of the measurement as computed by the scaling model (blotIt)
