# Supplementary material for: Disentangling molecular mechanisms regulating sensitization of interferon alpha signal transduction
Source: Mol Syst Biol. 2020 Jul 21;16(7):e8955. doi: 10.15252/msb.20198955 (PMC7373899; doi:10.15252/msb.20198955)
Supplement: Supplementary file 15 — Dataset EV13 [file MSB-16-e8955-s015.xlsx]

## Sheet: Data
Experimental Condition	Time [hours]	Name of observable	Value	Sigma
Patient1_0_1400	24	mc_STAT1	12.4647	0.263267
Patient1_0_1400	24	mc_STAT2	10.6827	0.635337
Patient1_0_1400	24	mc_IRF9	11.2185	0.275075
Patient1_0_1400	24	mc_USP18	9.07081	0.313934
Patient2_0_1400	24	mc_STAT1	11.958	0.247976
Patient2_0_1400	24	mc_STAT2	10.7467	0.534407
Patient2_0_1400	24	mc_IRF9	10.308	0.637302
Patient2_0_1400	24	mc_USP18	9.59402	0.74797
Patient3_0_1400	24	mc_STAT1	13.0372	0.185274
Patient3_0_1400	24	mc_STAT2	10.5196	0.484839
Patient3_0_1400	24	mc_IRF9	10.3446	0.405556
Patient3_0_1400	24	mc_USP18	8.51439	0.451874
Patient4_0_0.608	24	mc_STAT1	13.8418	0.120762
Patient4_0_0.608	24	mc_STAT2	11.4407	0.180399
Patient4_0_0.608	24	mc_IRF9	12.7765	0.108515
Patient4_0_0.608	24	mc_USP18	9.92641	0.124078
Patient5_0_0.608	24	mc_STAT1	14.0857	0.29296
Patient5_0_0.608	24	mc_STAT2	12.5819	0.121202
Patient5_0_0.608	24	mc_IRF9	11.8701	0.308654
Patient5_0_0.608	24	mc_USP18	11.5985	0.633981
Patient6_0_0.608	24	mc_STAT1	13.6313	0.0504153
Patient6_0_0.608	24	mc_STAT2	11.4005	0.16657
Patient6_0_0.608	24	mc_IRF9	10.1754	0.336362
Patient6_0_0.608	24	mc_USP18	10.4858	0.454841
Patient1_2.8_1400	24	IRF9_Cyt	1.835	0.753629
Patient1_2.8_1400	24.5	IRF9_Cyt	1.88587	0.753629
Patient1_2.8_1400	25	IRF9_Cyt	1.75906	0.753629
Patient1_2.8_1400	26	IRF9_Cyt	1.8435	0.753629
Patient1_1400_1400	24	IRF9_Cyt	3.01105	0.753629
Patient1_1400_1400	24.5	IRF9_Cyt	1.33471	0.753629
Patient1_1400_1400	25	IRF9_Cyt	2.83891	0.753629
Patient1_1400_1400	26	IRF9_Cyt	2.33064	0.753629
Patient1_0_1400	24	IRF9_Cyt	0	0.753629
Patient1_0_1400	24.5	IRF9_Cyt	0.261478	0.753629
Patient1_0_1400	25	IRF9_Cyt	0.794405	0.753629
Patient1_0_1400	26	IRF9_Cyt	1.23278	0.753629
Patient1_2.8_1400	24	pSTAT1_Cyt	0.901012	0.477955
Patient1_2.8_1400	24.5	pSTAT1_Cyt	5.83418	0.477955
Patient1_2.8_1400	25	pSTAT1_Cyt	4.99676	0.477955
Patient1_2.8_1400	26	pSTAT1_Cyt	4.69187	0.477955
Patient1_1400_1400	24	pSTAT1_Cyt	2.92169	0.477955
Patient1_1400_1400	24.5	pSTAT1_Cyt	2.01134	0.477955
Patient1_1400_1400	25	pSTAT1_Cyt	3.09579	0.477955
Patient1_1400_1400	26	pSTAT1_Cyt	2.57993	0.477955
Patient1_0_1400	24	pSTAT1_Cyt	0	0.477955
Patient1_0_1400	24.5	pSTAT1_Cyt	5.35834	0.477955
Patient1_0_1400	25	pSTAT1_Cyt	5.0139	0.477955
Patient1_0_1400	26	pSTAT1_Cyt	3.91552	0.477955
Patient1_2.8_1400	24	pSTAT2_Cyt	0.286515	0.273148
Patient1_2.8_1400	24.5	pSTAT2_Cyt	3.17188	0.273148
Patient1_2.8_1400	25	pSTAT2_Cyt	2.55723	0.273148
Patient1_2.8_1400	26	pSTAT2_Cyt	1.91268	0.273148
Patient1_1400_1400	24	pSTAT2_Cyt	1.49167	0.273148
Patient1_1400_1400	24.5	pSTAT2_Cyt	0.907809	0.273148
Patient1_1400_1400	25	pSTAT2_Cyt	1.44854	0.273148
Patient1_1400_1400	26	pSTAT2_Cyt	1.40976	0.273148
Patient1_0_1400	24	pSTAT2_Cyt	0	0.273148
Patient1_0_1400	24.5	pSTAT2_Cyt	1.24803	0.273148
Patient1_0_1400	25	pSTAT2_Cyt	2.50719	0.273148
Patient1_0_1400	26	pSTAT2_Cyt	1.90613	0.273148
Patient1_2.8_1400	24	tSTAT1_Cyt	1.24419	0.382777
Patient1_2.8_1400	24.5	tSTAT1_Cyt	1.26486	0.382777
Patient1_2.8_1400	25	tSTAT1_Cyt	0.0771085	0.382777
Patient1_2.8_1400	26	tSTAT1_Cyt	1.12653	0.382777
Patient1_1400_1400	24	tSTAT1_Cyt	1.80224	0.382777
Patient1_1400_1400	24.5	tSTAT1_Cyt	1.19072	0.382777
Patient1_1400_1400	25	tSTAT1_Cyt	1.96916	0.382777
Patient1_1400_1400	26	tSTAT1_Cyt	2.02575	0.382777
Patient1_0_1400	24	tSTAT1_Cyt	0	0.382777
Patient1_0_1400	24.5	tSTAT1_Cyt	0.37	0.382777
Patient1_0_1400	25	tSTAT1_Cyt	0.300203	0.382777
Patient1_0_1400	26	tSTAT1_Cyt	-0.370054	0.382777
Patient1_2.8_1400	24	tSTAT2_Cyt	0.796936	0.186542
Patient1_2.8_1400	24.5	tSTAT2_Cyt	0.243685	0.186542
Patient1_2.8_1400	25	tSTAT2_Cyt	-0.886633	0.186542
Patient1_2.8_1400	26	tSTAT2_Cyt	0.114914	0.186542
Patient1_1400_1400	24	tSTAT2_Cyt	1.97457	0.186542
Patient1_1400_1400	24.5	tSTAT2_Cyt	2.33733	0.186542
Patient1_1400_1400	25	tSTAT2_Cyt	2.30979	0.186542
Patient1_1400_1400	26	tSTAT2_Cyt	2.38166	0.186542
Patient1_0_1400	24	tSTAT2_Cyt	0	0.186542
Patient1_0_1400	24.5	tSTAT2_Cyt	-0.278624	0.186542
Patient1_0_1400	25	tSTAT2_Cyt	-0.814214	0.186542
Patient1_0_1400	26	tSTAT2_Cyt	-1.45808	0.186542
Patient1_2.8_1400	24	USP18	1.40678	0.0876975
Patient1_2.8_1400	24.5	USP18	1.42401	0.0876975
Patient1_2.8_1400	25	USP18	1.27937	0.0876975
Patient1_2.8_1400	26	USP18	1.51285	0.0876975
Patient1_1400_1400	24	USP18	3.60367	0.0876975
Patient1_1400_1400	24.5	USP18	3.47338	0.0876975
Patient1_1400_1400	25	USP18	3.46349	0.0876975
Patient1_1400_1400	26	USP18	3.39334	0.0876975
Patient1_0_1400	24	USP18	0	0.0876975
Patient1_0_1400	24.5	USP18	-0.810304	0.0876975
Patient1_0_1400	25	USP18	-0.713874	0.0876975
Patient1_0_1400	26	USP18	0.794645	0.0876975
Patient2_2.8_1400	24	IRF9_Cyt	0.346864	0.267948
Patient2_2.8_1400	24.25	IRF9_Cyt	0.573274	0.267948
Patient2_2.8_1400	24.5	IRF9_Cyt	0.268973	0.267948
Patient2_2.8_1400	24.75	IRF9_Cyt	0.173469	0.267948
Patient2_2.8_1400	25	IRF9_Cyt	0.421035	0.267948
Patient2_2.8_1400	26	IRF9_Cyt	0.716194	0.267948
Patient2_2.8_1400	27	IRF9_Cyt	0.882204	0.267948
Patient2_2.8_1400	28	IRF9_Cyt	0.911569	0.267948
Patient2_1400_1400	24	IRF9_Cyt	1.00592	0.267948
Patient2_1400_1400	24.25	IRF9_Cyt	1.59284	0.267948
Patient2_1400_1400	24.5	IRF9_Cyt	1.26984	0.267948
Patient2_1400_1400	24.75	IRF9_Cyt	1.12465	0.267948
Patient2_1400_1400	25	IRF9_Cyt	1.49866	0.267948
Patient2_1400_1400	26	IRF9_Cyt	1.29694	0.267948
Patient2_1400_1400	27	IRF9_Cyt	1.48274	0.267948
Patient2_1400_1400	28	IRF9_Cyt	0.811796	0.267948
Patient2_0_1400	24	IRF9_Cyt	0	0.267948
Patient2_0_1400	24.25	IRF9_Cyt	0.167417	0.267948
Patient2_0_1400	24.5	IRF9_Cyt	-0.119363	0.267948
Patient2_0_1400	24.75	IRF9_Cyt	-0.136315	0.267948
Patient2_0_1400	25	IRF9_Cyt	-0.052349	0.267948
Patient2_0_1400	26	IRF9_Cyt	-0.623397	0.267948
Patient2_0_1400	27	IRF9_Cyt	0.348975	0.267948
Patient2_0_1400	28	IRF9_Cyt	0.210999	0.267948
Patient2_2.8_1400	24	pSTAT1_Cyt	0.629685	0.309893
Patient2_2.8_1400	24.25	pSTAT1_Cyt	3.39661	0.309893
Patient2_2.8_1400	24.5	pSTAT1_Cyt	3.71401	0.309893
Patient2_2.8_1400	24.75	pSTAT1_Cyt	4.07004	0.309893
Patient2_2.8_1400	25	pSTAT1_Cyt	3.407	0.309893
Patient2_2.8_1400	26	pSTAT1_Cyt	2.15524	0.309893
Patient2_2.8_1400	27	pSTAT1_Cyt	1.64348	0.309893
Patient2_2.8_1400	28	pSTAT1_Cyt	0.747859	0.309893
Patient2_1400_1400	24	pSTAT1_Cyt	0.998492	0.309893
Patient2_1400_1400	24.25	pSTAT1_Cyt	1.60427	0.309893
Patient2_1400_1400	24.5	pSTAT1_Cyt	0.926033	0.309893
Patient2_1400_1400	24.75	pSTAT1_Cyt	1.37066	0.309893
Patient2_1400_1400	25	pSTAT1_Cyt	1.18385	0.309893
Patient2_1400_1400	26	pSTAT1_Cyt	0.660947	0.309893
Patient2_1400_1400	27	pSTAT1_Cyt	0.839235	0.309893
Patient2_1400_1400	28	pSTAT1_Cyt	0.874225	0.309893
Patient2_0_1400	24	pSTAT1_Cyt	0	0.309893
Patient2_0_1400	24.25	pSTAT1_Cyt	3.80919	0.309893
Patient2_0_1400	24.5	pSTAT1_Cyt	3.65491	0.309893
Patient2_0_1400	24.75	pSTAT1_Cyt	3.6301	0.309893
Patient2_0_1400	25	pSTAT1_Cyt	3.33618	0.309893
Patient2_0_1400	26	pSTAT1_Cyt	2.7708	0.309893
Patient2_0_1400	27	pSTAT1_Cyt	1.80132	0.309893
Patient2_0_1400	28	pSTAT1_Cyt	2.79698	0.309893
Patient2_2.8_1400	24	pSTAT2_Cyt	0.739859	0.376546
Patient2_2.8_1400	24.25	pSTAT2_Cyt	3.62852	0.376546
Patient2_2.8_1400	24.5	pSTAT2_Cyt	3.59319	0.376546
Patient2_2.8_1400	24.75	pSTAT2_Cyt	3.5536	0.376546
Patient2_2.8_1400	25	pSTAT2_Cyt	3.04658	0.376546
Patient2_2.8_1400	26	pSTAT2_Cyt	3.02058	0.376546
Patient2_2.8_1400	27	pSTAT2_Cyt	2.69916	0.376546
Patient2_2.8_1400	28	pSTAT2_Cyt	1.49301	0.376546
Patient2_1400_1400	24	pSTAT2_Cyt	1.8604	0.376546
Patient2_1400_1400	24.25	pSTAT2_Cyt	0.843404	0.376546
Patient2_1400_1400	24.5	pSTAT2_Cyt	1.65641	0.376546
Patient2_1400_1400	24.75	pSTAT2_Cyt	1.97295	0.376546
Patient2_1400_1400	25	pSTAT2_Cyt	1.96714	0.376546
Patient2_1400_1400	26	pSTAT2_Cyt	1.52966	0.376546
Patient2_1400_1400	27	pSTAT2_Cyt	1.44144	0.376546
Patient2_1400_1400	28	pSTAT2_Cyt	1.83906	0.376546
Patient2_0_1400	24	pSTAT2_Cyt	0	0.376546
Patient2_0_1400	24.25	pSTAT2_Cyt	3.80644	0.376546
Patient2_0_1400	24.5	pSTAT2_Cyt	3.28392	0.376546
Patient2_0_1400	24.75	pSTAT2_Cyt	3.37479	0.376546
Patient2_0_1400	25	pSTAT2_Cyt	3.20078	0.376546
Patient2_0_1400	26	pSTAT2_Cyt	3.36452	0.376546
Patient2_0_1400	27	pSTAT2_Cyt	2.78606	0.376546
Patient2_0_1400	28	pSTAT2_Cyt	2.79759	0.376546
Patient2_2.8_1400	24	tSTAT1_Cyt	0.032365	0.157862
Patient2_2.8_1400	24.25	tSTAT1_Cyt	0.51354	0.157862
Patient2_2.8_1400	24.5	tSTAT1_Cyt	0.0770721	0.157862
Patient2_2.8_1400	24.75	tSTAT1_Cyt	0.918288	0.157862
Patient2_2.8_1400	25	tSTAT1_Cyt	0.309497	0.157862
Patient2_2.8_1400	26	tSTAT1_Cyt	0.00931549	0.157862
Patient2_2.8_1400	27	tSTAT1_Cyt	0.346328	0.157862
Patient2_2.8_1400	28	tSTAT1_Cyt	0.339617	0.157862
Patient2_1400_1400	24	tSTAT1_Cyt	0.576276	0.157862
Patient2_1400_1400	24.25	tSTAT1_Cyt	0.955749	0.157862
Patient2_1400_1400	24.5	tSTAT1_Cyt	0.810236	0.157862
Patient2_1400_1400	24.75	tSTAT1_Cyt	0.613088	0.157862
Patient2_1400_1400	25	tSTAT1_Cyt	0.826386	0.157862
Patient2_1400_1400	26	tSTAT1_Cyt	0.940789	0.157862
Patient2_1400_1400	27	tSTAT1_Cyt	0.780593	0.157862
Patient2_1400_1400	28	tSTAT1_Cyt	0.558028	0.157862
Patient2_0_1400	24	tSTAT1_Cyt	0	0.157862
Patient2_0_1400	24.25	tSTAT1_Cyt	0.338892	0.157862
Patient2_0_1400	24.5	tSTAT1_Cyt	0.262902	0.157862
Patient2_0_1400	24.75	tSTAT1_Cyt	0.336919	0.157862
Patient2_0_1400	25	tSTAT1_Cyt	0.103432	0.157862
Patient2_0_1400	26	tSTAT1_Cyt	0.0370614	0.157862
Patient2_0_1400	27	tSTAT1_Cyt	0.182567	0.157862
Patient2_0_1400	28	tSTAT1_Cyt	0.999296	0.157862
Patient2_2.8_1400	24	tSTAT2_Cyt	0.368785	0.129465
Patient2_2.8_1400	24.25	tSTAT2_Cyt	0.771406	0.129465
Patient2_2.8_1400	24.5	tSTAT2_Cyt	0.676272	0.129465
Patient2_2.8_1400	24.75	tSTAT2_Cyt	0.878736	0.129465
Patient2_2.8_1400	25	tSTAT2_Cyt	-0.196513	0.129465
Patient2_2.8_1400	26	tSTAT2_Cyt	0.216523	0.129465
Patient2_2.8_1400	27	tSTAT2_Cyt	0.276734	0.129465
Patient2_2.8_1400	28	tSTAT2_Cyt	0.0367259	0.129465
Patient2_1400_1400	24	tSTAT2_Cyt	1.79326	0.129465
Patient2_1400_1400	24.25	tSTAT2_Cyt	1.57133	0.129465
Patient2_1400_1400	24.5	tSTAT2_Cyt	1.44827	0.129465
Patient2_1400_1400	24.75	tSTAT2_Cyt	1.76644	0.129465
Patient2_1400_1400	25	tSTAT2_Cyt	1.81653	0.129465
Patient2_1400_1400	26	tSTAT2_Cyt	1.73859	0.129465
Patient2_1400_1400	27	tSTAT2_Cyt	1.58514	0.129465
Patient2_1400_1400	28	tSTAT2_Cyt	1.70211	0.129465
Patient2_0_1400	24	tSTAT2_Cyt	0	0.129465
Patient2_0_1400	24.25	tSTAT2_Cyt	0.714638	0.129465
Patient2_0_1400	24.5	tSTAT2_Cyt	0.390066	0.129465
Patient2_0_1400	24.75	tSTAT2_Cyt	0.343066	0.129465
Patient2_0_1400	25	tSTAT2_Cyt	0.00680929	0.129465
Patient2_0_1400	26	tSTAT2_Cyt	0.608709	0.129465
Patient2_0_1400	27	tSTAT2_Cyt	0.67157	0.129465
Patient2_0_1400	28	tSTAT2_Cyt	1.09397	0.129465
Patient2_2.8_1400	24	USP18	0.839279	0.220377
Patient2_2.8_1400	24.25	USP18	1.70175	0.220377
Patient2_2.8_1400	24.5	USP18	1.37877	0.220377
Patient2_2.8_1400	24.75	USP18	1.60772	0.220377
Patient2_2.8_1400	25	USP18	1.28272	0.220377
Patient2_2.8_1400	26	USP18	1.4085	0.220377
Patient2_2.8_1400	27	USP18	1.85824	0.220377
Patient2_2.8_1400	28	USP18	2.39472	0.220377
Patient2_1400_1400	24	USP18	3.34312	0.220377
Patient2_1400_1400	24.25	USP18	3.73512	0.220377
Patient2_1400_1400	24.5	USP18	3.42748	0.220377
Patient2_1400_1400	24.75	USP18	3.43704	0.220377
Patient2_1400_1400	25	USP18	3.88097	0.220377
Patient2_1400_1400	26	USP18	3.66247	0.220377
Patient2_1400_1400	27	USP18	3.44951	0.220377
Patient2_1400_1400	28	USP18	3.21768	0.220377
Patient2_0_1400	24	USP18	0	0.220377
Patient2_0_1400	24.25	USP18	0.359239	0.220377
Patient2_0_1400	24.5	USP18	0.498917	0.220377
Patient2_0_1400	24.75	USP18	0.167105	0.220377
Patient2_0_1400	25	USP18	0.597451	0.220377
Patient2_0_1400	26	USP18	0.723103	0.220377
Patient2_0_1400	27	USP18	2.11752	0.220377
Patient2_0_1400	28	USP18	2.09649	0.220377
Patient3_2.8_1400	24	IRF9_Cyt	0.299378	0.0795042
Patient3_2.8_1400	24.25	IRF9_Cyt	0.0207628	0.0795042
Patient3_2.8_1400	24.5	IRF9_Cyt	0.0626353	0.0795042
Patient3_2.8_1400	24.75	IRF9_Cyt	0.239786	0.0795042
Patient3_2.8_1400	25	IRF9_Cyt	0.401146	0.0795042
Patient3_2.8_1400	26	IRF9_Cyt	-1.24535	0.0795042
Patient3_2.8_1400	27	IRF9_Cyt	0.306365	0.0795042
Patient3_2.8_1400	28	IRF9_Cyt	0.258273	0.0795042
Patient3_1400_1400	24	IRF9_Cyt	1.12682	0.0795042
Patient3_1400_1400	24.5	IRF9_Cyt	1.1876	0.0795042
Patient3_1400_1400	24.75	IRF9_Cyt	1.02887	0.0795042
Patient3_1400_1400	25	IRF9_Cyt	0.994044	0.0795042
Patient3_1400_1400	26	IRF9_Cyt	1.06076	0.0795042
Patient3_1400_1400	27	IRF9_Cyt	0.998628	0.0795042
Patient3_1400_1400	28	IRF9_Cyt	1.16462	0.0795042
Patient3_0_1400	24	IRF9_Cyt	0	0.0795042
Patient3_0_1400	24.25	IRF9_Cyt	-0.613211	0.0795042
Patient3_0_1400	24.5	IRF9_Cyt	-0.643188	0.0795042
Patient3_0_1400	25	IRF9_Cyt	0.0793289	0.0795042
Patient3_0_1400	26	IRF9_Cyt	-0.169368	0.0795042
Patient3_0_1400	27	IRF9_Cyt	0.280226	0.0795042
Patient3_0_1400	28	IRF9_Cyt	-0.833281	0.0795042
Patient3_2.8_1400	24	pSTAT1_Cyt	0.285955	0.683243
Patient3_2.8_1400	24.25	pSTAT1_Cyt	5.25629	0.683243
Patient3_2.8_1400	24.5	pSTAT1_Cyt	5.38284	0.683243
Patient3_2.8_1400	24.75	pSTAT1_Cyt	5.06377	0.683243
Patient3_2.8_1400	25	pSTAT1_Cyt	5.42446	0.683243
Patient3_2.8_1400	26	pSTAT1_Cyt	3.78105	0.683243
Patient3_2.8_1400	27	pSTAT1_Cyt	-0.282855	0.683243
Patient3_2.8_1400	28	pSTAT1_Cyt	-0.389899	0.683243
Patient3_1400_1400	24	pSTAT1_Cyt	-0.408986	0.683243
Patient3_1400_1400	24.25	pSTAT1_Cyt	1.43781	0.683243
Patient3_1400_1400	24.5	pSTAT1_Cyt	0.688219	0.683243
Patient3_1400_1400	24.75	pSTAT1_Cyt	0.0624373	0.683243
Patient3_1400_1400	25	pSTAT1_Cyt	0.587272	0.683243
Patient3_1400_1400	26	pSTAT1_Cyt	0.1591	0.683243
Patient3_1400_1400	27	pSTAT1_Cyt	-0.598459	0.683243
Patient3_1400_1400	28	pSTAT1_Cyt	-0.36429	0.683243
Patient3_0_1400	24	pSTAT1_Cyt	0	0.683243
Patient3_0_1400	24.25	pSTAT1_Cyt	5.54871	0.683243
Patient3_0_1400	24.5	pSTAT1_Cyt	4.42355	0.683243
Patient3_0_1400	24.75	pSTAT1_Cyt	4.21392	0.683243
Patient3_0_1400	25	pSTAT1_Cyt	4.50912	0.683243
Patient3_0_1400	26	pSTAT1_Cyt	2.19487	0.683243
Patient3_0_1400	27	pSTAT1_Cyt	1.78951	0.683243
Patient3_0_1400	28	pSTAT1_Cyt	1.2866	0.683243
Patient3_2.8_1400	24	pSTAT2_Cyt	0.151801	0.352105
Patient3_2.8_1400	24.25	pSTAT2_Cyt	4.23041	0.352105
Patient3_2.8_1400	24.5	pSTAT2_Cyt	4.2929	0.352105
Patient3_2.8_1400	24.75	pSTAT2_Cyt	4.50532	0.352105
Patient3_2.8_1400	25	pSTAT2_Cyt	4.45074	0.352105
Patient3_2.8_1400	26	pSTAT2_Cyt	4.31267	0.352105
Patient3_2.8_1400	27	pSTAT2_Cyt	3.95403	0.352105
Patient3_2.8_1400	28	pSTAT2_Cyt	2.69554	0.352105
Patient3_1400_1400	24	pSTAT2_Cyt	2.35311	0.352105
Patient3_1400_1400	24.25	pSTAT2_Cyt	2.8217	0.352105
Patient3_1400_1400	24.5	pSTAT2_Cyt	2.21075	0.352105
Patient3_1400_1400	24.75	pSTAT2_Cyt	2.71758	0.352105
Patient3_1400_1400	25	pSTAT2_Cyt	2.63573	0.352105
Patient3_1400_1400	26	pSTAT2_Cyt	2.48054	0.352105
Patient3_1400_1400	27	pSTAT2_Cyt	1.79305	0.352105
Patient3_1400_1400	28	pSTAT2_Cyt	2.04916	0.352105
Patient3_0_1400	24	pSTAT2_Cyt	0	0.352105
Patient3_0_1400	24.25	pSTAT2_Cyt	3.7842	0.352105
Patient3_0_1400	24.5	pSTAT2_Cyt	3.40268	0.352105
Patient3_0_1400	24.75	pSTAT2_Cyt	3.98598	0.352105
Patient3_0_1400	25	pSTAT2_Cyt	3.67917	0.352105
Patient3_0_1400	26	pSTAT2_Cyt	3.3802	0.352105
Patient3_0_1400	27	pSTAT2_Cyt	2.9321	0.352105
Patient3_0_1400	28	pSTAT2_Cyt	2.60415	0.352105
Patient3_2.8_1400	24	tSTAT1_Cyt	-0.0214444	0.399452
Patient3_2.8_1400	24.25	tSTAT1_Cyt	0.0347333	0.399452
Patient3_2.8_1400	24.5	tSTAT1_Cyt	0.494295	0.399452
Patient3_2.8_1400	24.75	tSTAT1_Cyt	0.240922	0.399452
Patient3_2.8_1400	25	tSTAT1_Cyt	-0.714755	0.399452
Patient3_2.8_1400	26	tSTAT1_Cyt	-0.00796654	0.399452
Patient3_2.8_1400	27	tSTAT1_Cyt	0.405578	0.399452
Patient3_2.8_1400	28	tSTAT1_Cyt	0.364122	0.399452
Patient3_1400_1400	24	tSTAT1_Cyt	1.53102	0.399452
Patient3_1400_1400	24.25	tSTAT1_Cyt	1.571	0.399452
Patient3_1400_1400	24.5	tSTAT1_Cyt	2.03745	0.399452
Patient3_1400_1400	24.75	tSTAT1_Cyt	1.77053	0.399452
Patient3_1400_1400	25	tSTAT1_Cyt	0.848492	0.399452
Patient3_1400_1400	26	tSTAT1_Cyt	1.48525	0.399452
Patient3_1400_1400	27	tSTAT1_Cyt	1.75969	0.399452
Patient3_1400_1400	28	tSTAT1_Cyt	2.15057	0.399452
Patient3_0_1400	24	tSTAT1_Cyt	0	0.399452
Patient3_0_1400	24.25	tSTAT1_Cyt	-0.970877	0.399452
Patient3_0_1400	24.5	tSTAT1_Cyt	-0.89097	0.399452
Patient3_0_1400	24.75	tSTAT1_Cyt	0.15106	0.399452
Patient3_0_1400	25	tSTAT1_Cyt	-0.293508	0.399452
Patient3_0_1400	26	tSTAT1_Cyt	-0.502758	0.399452
Patient3_0_1400	27	tSTAT1_Cyt	0.123576	0.399452
Patient3_0_1400	28	tSTAT1_Cyt	-0.118981	0.399452
Patient3_2.8_1400	24	tSTAT2_Cyt	1.81804	0.318785
Patient3_2.8_1400	24.25	tSTAT2_Cyt	1.03426	0.318785
Patient3_2.8_1400	24.5	tSTAT2_Cyt	0.16022	0.318785
Patient3_2.8_1400	24.75	tSTAT2_Cyt	0.884557	0.318785
Patient3_2.8_1400	25	tSTAT2_Cyt	0.935222	0.318785
Patient3_2.8_1400	26	tSTAT2_Cyt	0.996773	0.318785
Patient3_2.8_1400	27	tSTAT2_Cyt	0.94984	0.318785
Patient3_2.8_1400	28	tSTAT2_Cyt	0.752597	0.318785
Patient3_1400_1400	24	tSTAT2_Cyt	2.90827	0.318785
Patient3_1400_1400	24.25	tSTAT2_Cyt	2.25679	0.318785
Patient3_1400_1400	24.5	tSTAT2_Cyt	2.24675	0.318785
Patient3_1400_1400	24.75	tSTAT2_Cyt	2.61508	0.318785
Patient3_1400_1400	25	tSTAT2_Cyt	3.12123	0.318785
Patient3_1400_1400	26	tSTAT2_Cyt	2.66175	0.318785
Patient3_1400_1400	27	tSTAT2_Cyt	2.36653	0.318785
Patient3_1400_1400	28	tSTAT2_Cyt	2.81986	0.318785
Patient3_0_1400	24	tSTAT2_Cyt	0	0.318785
Patient3_0_1400	24.25	tSTAT2_Cyt	-0.64133	0.318785
Patient3_0_1400	24.5	tSTAT2_Cyt	-0.139845	0.318785
Patient3_0_1400	24.75	tSTAT2_Cyt	0.919136	0.318785
Patient3_0_1400	25	tSTAT2_Cyt	0.180396	0.318785
Patient3_0_1400	26	tSTAT2_Cyt	0.019624	0.318785
Patient3_0_1400	27	tSTAT2_Cyt	-0.52098	0.318785
Patient3_0_1400	28	tSTAT2_Cyt	-0.180023	0.318785
Patient3_2.8_1400	24	USP18	1.43061	0.141729
Patient3_2.8_1400	24.25	USP18	1.10991	0.141729
Patient3_2.8_1400	24.5	USP18	1.10296	0.141729
Patient3_2.8_1400	24.75	USP18	1.21804	0.141729
Patient3_2.8_1400	25	USP18	1.27981	0.141729
Patient3_2.8_1400	26	USP18	1.43617	0.141729
Patient3_2.8_1400	27	USP18	1.44433	0.141729
Patient3_2.8_1400	28	USP18	1.45509	0.141729
Patient3_1400_1400	24	USP18	2.8737	0.141729
Patient3_1400_1400	24.25	USP18	2.54227	0.141729
Patient3_1400_1400	24.5	USP18	2.80911	0.141729
Patient3_1400_1400	24.75	USP18	2.90862	0.141729
Patient3_1400_1400	25	USP18	2.76933	0.141729
Patient3_1400_1400	26	USP18	3.00269	0.141729
Patient3_1400_1400	27	USP18	2.84627	0.141729
Patient3_1400_1400	28	USP18	2.95696	0.141729
Patient3_0_1400	24	USP18	0	0.141729
Patient3_0_1400	24.25	USP18	-0.4751	0.141729
Patient3_0_1400	24.5	USP18	-0.672227	0.141729
Patient3_0_1400	24.75	USP18	0.484385	0.141729
Patient3_0_1400	25	USP18	-0.240409	0.141729
Patient3_0_1400	26	USP18	0.609064	0.141729
Patient3_0_1400	27	USP18	0.745593	0.141729
Patient3_0_1400	28	USP18	1.44295	0.141729
Patient4_0.0012_0.608	24	IRF9	0.614707	0.869555
Patient4_0.0012_0.608	24.25	IRF9	0.278291	0.869555
Patient4_0.0012_0.608	24.5	IRF9	0.946721	0.869555
Patient4_0.0012_0.608	24.75	IRF9	1.06682	0.869555
Patient4_0.0012_0.608	25	IRF9	1.23432	0.869555
Patient4_0.0012_0.608	26	IRF9	1.10566	0.869555
Patient4_0.0012_0.608	27	IRF9	0.77203	0.869555
Patient4_0.0012_0.608	28	IRF9	1.29051	0.869555
Patient4_0.608_0.608	24	IRF9	1.81015	0.869555
Patient4_0.608_0.608	24.25	IRF9	-0.405261	0.869555
Patient4_0.608_0.608	24.5	IRF9	1.35325	0.869555
Patient4_0.608_0.608	24.75	IRF9	-0.107708	0.869555
Patient4_0.608_0.608	25	IRF9	1.71181	0.869555
Patient4_0.608_0.608	26	IRF9	1.50449	0.869555
Patient4_0.608_0.608	27	IRF9	1.30815	0.869555
Patient4_0.608_0.608	28	IRF9	1.74864	0.869555
Patient4_0_0.608	24	IRF9	0	0.869555
Patient4_0_0.608	24.25	IRF9	-0.460813	0.869555
Patient4_0_0.608	24.5	IRF9	-0.618993	0.869555
Patient4_0_0.608	25	IRF9	0.0522233	0.869555
Patient4_0_0.608	26	IRF9	0.114379	0.869555
Patient4_0_0.608	27	IRF9	-0.243731	0.869555
Patient4_0_0.608	28	IRF9	0.341734	0.869555
Patient4_0.0012_0.608	24	pSTAT1	0.168289	0.290275
Patient4_0.0012_0.608	24.25	pSTAT1	3.18799	0.290275
Patient4_0.0012_0.608	24.5	pSTAT1	3.64234	0.290275
Patient4_0.0012_0.608	24.75	pSTAT1	3.57504	0.290275
Patient4_0.0012_0.608	25	pSTAT1	3.51392	0.290275
Patient4_0.0012_0.608	26	pSTAT1	3.1506	0.290275
Patient4_0.0012_0.608	27	pSTAT1	2.61157	0.290275
Patient4_0.0012_0.608	28	pSTAT1	2.10635	0.290275
Patient4_0.608_0.608	24	pSTAT1	1.60287	0.290275
Patient4_0.608_0.608	24.25	pSTAT1	1.49247	0.290275
Patient4_0.608_0.608	24.5	pSTAT1	1.52598	0.290275
Patient4_0.608_0.608	24.75	pSTAT1	1.79138	0.290275
Patient4_0.608_0.608	25	pSTAT1	1.45023	0.290275
Patient4_0.608_0.608	26	pSTAT1	0.90754	0.290275
Patient4_0.608_0.608	27	pSTAT1	1.07812	0.290275
Patient4_0.608_0.608	28	pSTAT1	1.56821	0.290275
Patient4_0_0.608	24	pSTAT1	0	0.290275
Patient4_0_0.608	24.25	pSTAT1	3.6123	0.290275
Patient4_0_0.608	24.5	pSTAT1	3.29956	0.290275
Patient4_0_0.608	25	pSTAT1	3.44882	0.290275
Patient4_0_0.608	26	pSTAT1	3.08149	0.290275
Patient4_0_0.608	27	pSTAT1	2.63585	0.290275
Patient4_0_0.608	28	pSTAT1	2.48827	0.290275
Patient4_0.0012_0.608	24	pSTAT2	-0.11026	0.58239
Patient4_0.0012_0.608	24.25	pSTAT2	1.10548	0.58239
Patient4_0.0012_0.608	24.5	pSTAT2	1.49668	0.58239
Patient4_0.0012_0.608	24.75	pSTAT2	2.02166	0.58239
Patient4_0.0012_0.608	25	pSTAT2	1.91873	0.58239
Patient4_0.0012_0.608	26	pSTAT2	1.40291	0.58239
Patient4_0.0012_0.608	27	pSTAT2	1.0178	0.58239
Patient4_0.0012_0.608	28	pSTAT2	1.11408	0.58239
Patient4_0.608_0.608	24	pSTAT2	0.659284	0.58239
Patient4_0.608_0.608	24.25	pSTAT2	0.347936	0.58239
Patient4_0.608_0.608	24.5	pSTAT2	0.0326017	0.58239
Patient4_0.608_0.608	24.75	pSTAT2	0.786069	0.58239
Patient4_0.608_0.608	25	pSTAT2	0.612382	0.58239
Patient4_0.608_0.608	26	pSTAT2	-0.248435	0.58239
Patient4_0.608_0.608	27	pSTAT2	-0.90491	0.58239
Patient4_0.608_0.608	28	pSTAT2	0.636912	0.58239
Patient4_0_0.608	24	pSTAT2	0	0.58239
Patient4_0_0.608	24.25	pSTAT2	1.94768	0.58239
Patient4_0_0.608	24.5	pSTAT2	0.698997	0.58239
Patient4_0_0.608	25	pSTAT2	1.47054	0.58239
Patient4_0_0.608	26	pSTAT2	1.1623	0.58239
Patient4_0_0.608	27	pSTAT2	0.602045	0.58239
Patient4_0_0.608	28	pSTAT2	0.923081	0.58239
Patient4_0.0012_0.608	24	tSTAT1	0.440629	0.240774
Patient4_0.0012_0.608	24.25	tSTAT1	0.931558	0.240774
Patient4_0.0012_0.608	24.5	tSTAT1	0.705023	0.240774
Patient4_0.0012_0.608	24.75	tSTAT1	1.27917	0.240774
Patient4_0.0012_0.608	25	tSTAT1	1.07897	0.240774
Patient4_0.0012_0.608	26	tSTAT1	0.376329	0.240774
Patient4_0.0012_0.608	27	tSTAT1	0.392417	0.240774
Patient4_0.0012_0.608	28	tSTAT1	1.0034	0.240774
Patient4_0.608_0.608	24	tSTAT1	1.18579	0.240774
Patient4_0.608_0.608	24.25	tSTAT1	1.28054	0.240774
Patient4_0.608_0.608	24.5	tSTAT1	0.748734	0.240774
Patient4_0.608_0.608	24.75	tSTAT1	1.45671	0.240774
Patient4_0.608_0.608	25	tSTAT1	0.993328	0.240774
Patient4_0.608_0.608	26	tSTAT1	1.05163	0.240774
Patient4_0.608_0.608	27	tSTAT1	1.43893	0.240774
Patient4_0.608_0.608	28	tSTAT1	1.02866	0.240774
Patient4_0_0.608	24	tSTAT1	0	0.240774
Patient4_0_0.608	24.25	tSTAT1	0.616158	0.240774
Patient4_0_0.608	24.5	tSTAT1	-0.615356	0.240774
Patient4_0_0.608	25	tSTAT1	0.118733	0.240774
Patient4_0_0.608	26	tSTAT1	0.113363	0.240774
Patient4_0_0.608	27	tSTAT1	-0.315061	0.240774
Patient4_0_0.608	28	tSTAT1	-0.0217129	0.240774
Patient4_0.0012_0.608	24	tSTAT2	1.38067	0.252132
Patient4_0.0012_0.608	24.25	tSTAT2	0.680743	0.252132
Patient4_0.0012_0.608	24.5	tSTAT2	0.544682	0.252132
Patient4_0.0012_0.608	24.75	tSTAT2	1.37726	0.252132
Patient4_0.0012_0.608	25	tSTAT2	1.38057	0.252132
Patient4_0.0012_0.608	26	tSTAT2	0.450255	0.252132
Patient4_0.0012_0.608	27	tSTAT2	0.327576	0.252132
Patient4_0.0012_0.608	28	tSTAT2	1.02797	0.252132
Patient4_0.608_0.608	24	tSTAT2	2.02749	0.252132
Patient4_0.608_0.608	24.25	tSTAT2	2.05731	0.252132
Patient4_0.608_0.608	24.5	tSTAT2	2.19027	0.252132
Patient4_0.608_0.608	24.75	tSTAT2	2.49801	0.252132
Patient4_0.608_0.608	25	tSTAT2	2.44658	0.252132
Patient4_0.608_0.608	26	tSTAT2	1.92228	0.252132
Patient4_0.608_0.608	27	tSTAT2	1.74688	0.252132
Patient4_0.608_0.608	28	tSTAT2	2.13479	0.252132
Patient4_0_0.608	24	tSTAT2	0	0.252132
Patient4_0_0.608	24.25	tSTAT2	0.755048	0.252132
Patient4_0_0.608	24.5	tSTAT2	-0.472046	0.252132
Patient4_0_0.608	25	tSTAT2	0.707247	0.252132
Patient4_0_0.608	26	tSTAT2	0.764416	0.252132
Patient4_0_0.608	27	tSTAT2	0.0112529	0.252132
Patient4_0_0.608	28	tSTAT2	0.446604	0.252132
Patient4_0.0012_0.608	24	USP18	1.73804	0.219922
Patient4_0.0012_0.608	24.25	USP18	1.35311	0.219922
Patient4_0.0012_0.608	24.5	USP18	0.963372	0.219922
Patient4_0.0012_0.608	24.75	USP18	1.80445	0.219922
Patient4_0.0012_0.608	25	USP18	2.33887	0.219922
Patient4_0.0012_0.608	26	USP18	1.28748	0.219922
Patient4_0.0012_0.608	27	USP18	1.74218	0.219922
Patient4_0.0012_0.608	28	USP18	2.21319	0.219922
Patient4_0.608_0.608	24	USP18	3.57327	0.219922
Patient4_0.608_0.608	24.25	USP18	3.15116	0.219922
Patient4_0.608_0.608	24.5	USP18	3.31075	0.219922
Patient4_0.608_0.608	24.75	USP18	3.55951	0.219922
Patient4_0.608_0.608	25	USP18	3.7131	0.219922
Patient4_0.608_0.608	26	USP18	3.13144	0.219922
Patient4_0.608_0.608	27	USP18	3.20939	0.219922
Patient4_0.608_0.608	28	USP18	3.48524	0.219922
Patient4_0_0.608	24	USP18	0	0.219922
Patient4_0_0.608	24.5	USP18	-1.73302	0.219922
Patient4_0_0.608	25	USP18	-0.107189	0.219922
Patient4_0_0.608	26	USP18	0.0359703	0.219922
Patient4_0_0.608	27	USP18	0.245088	0.219922
Patient4_0_0.608	28	USP18	1.67885	0.219922
Patient5_0.0012_0.608	24	IRF9	1.06185	0.609089
Patient5_0.0012_0.608	24.25	IRF9	1.03992	0.609089
Patient5_0.0012_0.608	24.5	IRF9	0.0203006	0.609089
Patient5_0.0012_0.608	24.75	IRF9	0.783244	0.609089
Patient5_0.0012_0.608	25	IRF9	1.07346	0.609089
Patient5_0.0012_0.608	26	IRF9	0.874434	0.609089
Patient5_0.0012_0.608	28	IRF9	0.940496	0.609089
Patient5_0.608_0.608	24	IRF9	1.43217	0.609089
Patient5_0.608_0.608	24.25	IRF9	1.56658	0.609089
Patient5_0.608_0.608	24.5	IRF9	2.17028	0.609089
Patient5_0.608_0.608	24.75	IRF9	2.10296	0.609089
Patient5_0.608_0.608	25	IRF9	2.3635	0.609089
Patient5_0.608_0.608	26	IRF9	0.490557	0.609089
Patient5_0.608_0.608	27	IRF9	1.61772	0.609089
Patient5_0.608_0.608	28	IRF9	1.17901	0.609089
Patient5_0_0.608	24	IRF9	0	0.609089
Patient5_0_0.608	24.25	IRF9	-0.363696	0.609089
Patient5_0_0.608	24.5	IRF9	0.436007	0.609089
Patient5_0_0.608	24.75	IRF9	0.665842	0.609089
Patient5_0_0.608	25	IRF9	-0.306588	0.609089
Patient5_0_0.608	26	IRF9	0.689497	0.609089
Patient5_0_0.608	27	IRF9	0.118308	0.609089
Patient5_0_0.608	28	IRF9	0.494031	0.609089
Patient5_0.0012_0.608	24	pSTAT1	0.311917	0.523976
Patient5_0.0012_0.608	24.25	pSTAT1	4.24259	0.523976
Patient5_0.0012_0.608	24.5	pSTAT1	3.977	0.523976
Patient5_0.0012_0.608	24.75	pSTAT1	4.08998	0.523976
Patient5_0.0012_0.608	25	pSTAT1	4.14157	0.523976
Patient5_0.0012_0.608	26	pSTAT1	2.83804	0.523976
Patient5_0.0012_0.608	28	pSTAT1	1.91734	0.523976
Patient5_0.608_0.608	24	pSTAT1	1.14736	0.523976
Patient5_0.608_0.608	24.25	pSTAT1	1.4966	0.523976
Patient5_0.608_0.608	24.5	pSTAT1	1.06344	0.523976
Patient5_0.608_0.608	24.75	pSTAT1	1.59949	0.523976
Patient5_0.608_0.608	25	pSTAT1	1.46611	0.523976
Patient5_0.608_0.608	26	pSTAT1	1.6749	0.523976
Patient5_0.608_0.608	27	pSTAT1	0.470032	0.523976
Patient5_0.608_0.608	28	pSTAT1	0.281442	0.523976
Patient5_0_0.608	24	pSTAT1	0	0.523976
Patient5_0_0.608	24.25	pSTAT1	3.94634	0.523976
Patient5_0_0.608	24.5	pSTAT1	3.40125	0.523976
Patient5_0_0.608	24.75	pSTAT1	3.83332	0.523976
Patient5_0_0.608	25	pSTAT1	3.69424	0.523976
Patient5_0_0.608	26	pSTAT1	3.31198	0.523976
Patient5_0_0.608	27	pSTAT1	1.84833	0.523976
Patient5_0_0.608	28	pSTAT1	1.92197	0.523976
Patient5_0.0012_0.608	24	pSTAT2	0.431008	0.593704
Patient5_0.0012_0.608	24.25	pSTAT2	1.78603	0.593704
Patient5_0.0012_0.608	24.5	pSTAT2	1.68111	0.593704
Patient5_0.0012_0.608	24.75	pSTAT2	2.0216	0.593704
Patient5_0.0012_0.608	25	pSTAT2	2.6573	0.593704
Patient5_0.0012_0.608	26	pSTAT2	1.56075	0.593704
Patient5_0.0012_0.608	28	pSTAT2	1.45814	0.593704
Patient5_0.608_0.608	24	pSTAT2	0.681835	0.593704
Patient5_0.608_0.608	24.25	pSTAT2	0.198398	0.593704
Patient5_0.608_0.608	24.5	pSTAT2	1.30478	0.593704
Patient5_0.608_0.608	24.75	pSTAT2	1.67393	0.593704
Patient5_0.608_0.608	25	pSTAT2	1.10591	0.593704
Patient5_0.608_0.608	26	pSTAT2	0.787425	0.593704
Patient5_0.608_0.608	27	pSTAT2	1.90287	0.593704
Patient5_0.608_0.608	28	pSTAT2	0.446612	0.593704
Patient5_0_0.608	24	pSTAT2	0	0.593704
Patient5_0_0.608	24.25	pSTAT2	1.98072	0.593704
Patient5_0_0.608	24.5	pSTAT2	1.9837	0.593704
Patient5_0_0.608	24.75	pSTAT2	1.43077	0.593704
Patient5_0_0.608	25	pSTAT2	1.3624	0.593704
Patient5_0_0.608	26	pSTAT2	1.93912	0.593704
Patient5_0_0.608	27	pSTAT2	1.10921	0.593704
Patient5_0_0.608	28	pSTAT2	0.695597	0.593704
Patient5_0.0012_0.608	24	tSTAT1	0.457558	0.49576
Patient5_0.0012_0.608	24.25	tSTAT1	1.36351	0.49576
Patient5_0.0012_0.608	24.5	tSTAT1	0.755845	0.49576
Patient5_0.0012_0.608	24.75	tSTAT1	1.2457	0.49576
Patient5_0.0012_0.608	25	tSTAT1	0.651022	0.49576
Patient5_0.0012_0.608	26	tSTAT1	0.262257	0.49576
Patient5_0.0012_0.608	28	tSTAT1	0.389219	0.49576
Patient5_0.608_0.608	24	tSTAT1	1.29764	0.49576
Patient5_0.608_0.608	24.25	tSTAT1	1.67607	0.49576
Patient5_0.608_0.608	24.5	tSTAT1	1.04335	0.49576
Patient5_0.608_0.608	24.75	tSTAT1	1.1044	0.49576
Patient5_0.608_0.608	25	tSTAT1	1.77355	0.49576
Patient5_0.608_0.608	26	tSTAT1	1.10045	0.49576
Patient5_0.608_0.608	27	tSTAT1	0.480234	0.49576
Patient5_0.608_0.608	28	tSTAT1	0.386557	0.49576
Patient5_0_0.608	24	tSTAT1	0	0.49576
Patient5_0_0.608	24.25	tSTAT1	0.915969	0.49576
Patient5_0_0.608	24.5	tSTAT1	-0.298931	0.49576
Patient5_0_0.608	24.75	tSTAT1	0.188313	0.49576
Patient5_0_0.608	25	tSTAT1	0.370664	0.49576
Patient5_0_0.608	26	tSTAT1	0.00843541	0.49576
Patient5_0_0.608	27	tSTAT1	-0.539795	0.49576
Patient5_0_0.608	28	tSTAT1	-0.0816955	0.49576
Patient5_0.0012_0.608	24	tSTAT2	1.52328	1.08546
Patient5_0.0012_0.608	24.25	tSTAT2	0.0828268	1.08546
Patient5_0.0012_0.608	24.5	tSTAT2	0.633685	1.08546
Patient5_0.0012_0.608	24.75	tSTAT2	0.643456	1.08546
Patient5_0.0012_0.608	25	tSTAT2	0.713205	1.08546
Patient5_0.0012_0.608	26	tSTAT2	-0.184766	1.08546
Patient5_0.0012_0.608	28	tSTAT2	-0.131735	1.08546
Patient5_0.608_0.608	24	tSTAT2	1.61551	1.08546
Patient5_0.608_0.608	24.25	tSTAT2	2.17929	1.08546
Patient5_0.608_0.608	24.5	tSTAT2	1.52775	1.08546
Patient5_0.608_0.608	24.75	tSTAT2	1.16076	1.08546
Patient5_0.608_0.608	25	tSTAT2	2.08962	1.08546
Patient5_0.608_0.608	26	tSTAT2	2.55334	1.08546
Patient5_0.608_0.608	27	tSTAT2	-0.143697	1.08546
Patient5_0.608_0.608	28	tSTAT2	-0.439985	1.08546
Patient5_0_0.608	24	tSTAT2	0	1.08546
Patient5_0_0.608	24.25	tSTAT2	0.158403	1.08546
Patient5_0_0.608	24.5	tSTAT2	-0.565714	1.08546
Patient5_0_0.608	24.75	tSTAT2	-0.207648	1.08546
Patient5_0_0.608	25	tSTAT2	0.775204	1.08546
Patient5_0_0.608	26	tSTAT2	0.137194	1.08546
Patient5_0_0.608	27	tSTAT2	-0.867322	1.08546
Patient5_0_0.608	28	tSTAT2	-0.038924	1.08546
Patient5_0.0012_0.608	24	USP18	1.14087	0.302558
Patient5_0.0012_0.608	24.25	USP18	0.89479	0.302558
Patient5_0.0012_0.608	24.5	USP18	-0.386948	0.302558
Patient5_0.0012_0.608	24.75	USP18	0.70722	0.302558
Patient5_0.0012_0.608	25	USP18	0.909265	0.302558
Patient5_0.0012_0.608	26	USP18	-0.0542474	0.302558
Patient5_0.0012_0.608	28	USP18	0.882709	0.302558
Patient5_0.608_0.608	24	USP18	2.58568	0.302558
Patient5_0.608_0.608	24.25	USP18	2.62885	0.302558
Patient5_0.608_0.608	24.5	USP18	2.49509	0.302558
Patient5_0.608_0.608	24.75	USP18	2.49825	0.302558
Patient5_0.608_0.608	25	USP18	3.04848	0.302558
Patient5_0.608_0.608	26	USP18	2.21801	0.302558
Patient5_0.608_0.608	27	USP18	2.1276	0.302558
Patient5_0.608_0.608	28	USP18	2.17773	0.302558
Patient5_0_0.608	24	USP18	0	0.302558
Patient5_0_0.608	24.25	USP18	-0.134601	0.302558
Patient5_0_0.608	24.5	USP18	-0.81833	0.302558
Patient5_0_0.608	24.75	USP18	-1.87321	0.302558
Patient5_0_0.608	25	USP18	0.172714	0.302558
Patient5_0_0.608	26	USP18	-0.267529	0.302558
Patient5_0_0.608	27	USP18	-0.975339	0.302558
Patient5_0_0.608	28	USP18	0.126238	0.302558
Patient6_0.0012_0.608	24	IRF9	1.1559	0.373387
Patient6_0.0012_0.608	24.25	IRF9	0.422533	0.373387
Patient6_0.0012_0.608	24.5	IRF9	1.04808	0.373387
Patient6_0.0012_0.608	26	IRF9	1.2199	0.373387
Patient6_0.0012_0.608	27	IRF9	0.752756	0.373387
Patient6_0.0012_0.608	28	IRF9	1.49576	0.373387
Patient6_0.608_0.608	24	IRF9	0.828093	0.373387
Patient6_0.608_0.608	24.25	IRF9	1.58164	0.373387
Patient6_0.608_0.608	24.5	IRF9	1.31052	0.373387
Patient6_0.608_0.608	24.75	IRF9	1.43999	0.373387
Patient6_0.608_0.608	25	IRF9	1.85636	0.373387
Patient6_0.608_0.608	27	IRF9	1.28143	0.373387
Patient6_0.608_0.608	28	IRF9	1.91899	0.373387
Patient6_0_0.608	24	IRF9	0	0.373387
Patient6_0_0.608	24.25	IRF9	-0.88254	0.373387
Patient6_0_0.608	24.5	IRF9	-0.599591	0.373387
Patient6_0_0.608	25	IRF9	-0.462567	0.373387
Patient6_0_0.608	26	IRF9	0.611114	0.373387
Patient6_0_0.608	27	IRF9	0.395811	0.373387
Patient6_0_0.608	28	IRF9	-0.47844	0.373387
Patient6_0.0012_0.608	24	pSTAT1	0.6597	0.259784
Patient6_0.0012_0.608	24.25	pSTAT1	3.38285	0.259784
Patient6_0.0012_0.608	24.5	pSTAT1	3.76695	0.259784
Patient6_0.0012_0.608	25	pSTAT1	4.13511	0.259784
Patient6_0.0012_0.608	26	pSTAT1	3.83623	0.259784
Patient6_0.0012_0.608	27	pSTAT1	2.83214	0.259784
Patient6_0.0012_0.608	28	pSTAT1	2.7635	0.259784
Patient6_0.608_0.608	24	pSTAT1	1.53347	0.259784
Patient6_0.608_0.608	24.25	pSTAT1	2.15213	0.259784
Patient6_0.608_0.608	24.5	pSTAT1	1.78904	0.259784
Patient6_0.608_0.608	24.75	pSTAT1	1.62454	0.259784
Patient6_0.608_0.608	25	pSTAT1	2.15444	0.259784
Patient6_0.608_0.608	26	pSTAT1	1.90087	0.259784
Patient6_0.608_0.608	27	pSTAT1	2.18183	0.259784
Patient6_0.608_0.608	28	pSTAT1	1.68525	0.259784
Patient6_0_0.608	24	pSTAT1	0	0.259784
Patient6_0_0.608	24.25	pSTAT1	3.7871	0.259784
Patient6_0_0.608	24.5	pSTAT1	4.0773	0.259784
Patient6_0_0.608	24.75	pSTAT1	3.77133	0.259784
Patient6_0_0.608	25	pSTAT1	3.73671	0.259784
Patient6_0_0.608	26	pSTAT1	3.1978	0.259784
Patient6_0_0.608	27	pSTAT1	2.97083	0.259784
Patient6_0_0.608	28	pSTAT1	2.63287	0.259784
Patient6_0.0012_0.608	24	pSTAT2	0.657886	0.190642
Patient6_0.0012_0.608	24.25	pSTAT2	0.861171	0.190642
Patient6_0.0012_0.608	24.5	pSTAT2	1.42495	0.190642
Patient6_0.0012_0.608	25	pSTAT2	1.87835	0.190642
Patient6_0.0012_0.608	26	pSTAT2	1.53451	0.190642
Patient6_0.0012_0.608	27	pSTAT2	1.26587	0.190642
Patient6_0.0012_0.608	28	pSTAT2	0.811441	0.190642
Patient6_0.608_0.608	24	pSTAT2	0.062223	0.190642
Patient6_0.608_0.608	24.25	pSTAT2	0.392583	0.190642
Patient6_0.608_0.608	24.5	pSTAT2	0.264559	0.190642
Patient6_0.608_0.608	24.75	pSTAT2	0.00578252	0.190642
Patient6_0.608_0.608	25	pSTAT2	0.515009	0.190642
Patient6_0.608_0.608	26	pSTAT2	0.181652	0.190642
Patient6_0.608_0.608	27	pSTAT2	0.511401	0.190642
Patient6_0.608_0.608	28	pSTAT2	0.251578	0.190642
Patient6_0_0.608	24	pSTAT2	0	0.190642
Patient6_0_0.608	24.25	pSTAT2	1.00685	0.190642
Patient6_0_0.608	24.5	pSTAT2	0.94611	0.190642
Patient6_0_0.608	24.75	pSTAT2	1.11397	0.190642
Patient6_0_0.608	25	pSTAT2	1.04621	0.190642
Patient6_0_0.608	26	pSTAT2	0.82258	0.190642
Patient6_0_0.608	27	pSTAT2	0.777287	0.190642
Patient6_0_0.608	28	pSTAT2	0.487972	0.190642
Patient6_0.0012_0.608	24	tSTAT1	0.684424	0.205102
Patient6_0.0012_0.608	24.25	tSTAT1	0.804011	0.205102
Patient6_0.0012_0.608	24.5	tSTAT1	0.947844	0.205102
Patient6_0.0012_0.608	25	tSTAT1	1.42005	0.205102
Patient6_0.0012_0.608	26	tSTAT1	0.854813	0.205102
Patient6_0.0012_0.608	27	tSTAT1	0.810366	0.205102
Patient6_0.0012_0.608	28	tSTAT1	1.08698	0.205102
Patient6_0.608_0.608	24	tSTAT1	1.16979	0.205102
Patient6_0.608_0.608	24.25	tSTAT1	1.47082	0.205102
Patient6_0.608_0.608	24.5	tSTAT1	1.37993	0.205102
Patient6_0.608_0.608	24.75	tSTAT1	1.46887	0.205102
Patient6_0.608_0.608	25	tSTAT1	1.19018	0.205102
Patient6_0.608_0.608	26	tSTAT1	1.53092	0.205102
Patient6_0.608_0.608	27	tSTAT1	0.915123	0.205102
Patient6_0.608_0.608	28	tSTAT1	1.3004	0.205102
Patient6_0_0.608	24	tSTAT1	0	0.205102
Patient6_0_0.608	24.25	tSTAT1	0.69995	0.205102
Patient6_0_0.608	24.5	tSTAT1	1.0077	0.205102
Patient6_0_0.608	24.75	tSTAT1	0.849474	0.205102
Patient6_0_0.608	25	tSTAT1	0.641561	0.205102
Patient6_0_0.608	26	tSTAT1	0.55537	0.205102
Patient6_0_0.608	27	tSTAT1	0.640309	0.205102
Patient6_0_0.608	28	tSTAT1	0.403666	0.205102
Patient6_0.0012_0.608	24	tSTAT2	0.661248	0.251465
Patient6_0.0012_0.608	24.25	tSTAT2	0.368193	0.251465
Patient6_0.0012_0.608	24.5	tSTAT2	0.949748	0.251465
Patient6_0.0012_0.608	25	tSTAT2	1.37528	0.251465
Patient6_0.0012_0.608	26	tSTAT2	0.974339	0.251465
Patient6_0.0012_0.608	27	tSTAT2	0.661696	0.251465
Patient6_0.0012_0.608	28	tSTAT2	0.451426	0.251465
Patient6_0.608_0.608	24	tSTAT2	1.63684	0.251465
Patient6_0.608_0.608	24.25	tSTAT2	1.77181	0.251465
Patient6_0.608_0.608	24.5	tSTAT2	1.69044	0.251465
Patient6_0.608_0.608	24.75	tSTAT2	1.41854	0.251465
Patient6_0.608_0.608	25	tSTAT2	2.28782	0.251465
Patient6_0.608_0.608	26	tSTAT2	1.90718	0.251465
Patient6_0.608_0.608	27	tSTAT2	1.88621	0.251465
Patient6_0.608_0.608	28	tSTAT2	1.76911	0.251465
Patient6_0_0.608	24	tSTAT2	0	0.251465
Patient6_0_0.608	24.25	tSTAT2	0.84926	0.251465
Patient6_0_0.608	24.5	tSTAT2	0.765492	0.251465
Patient6_0_0.608	24.75	tSTAT2	0.683227	0.251465
Patient6_0_0.608	25	tSTAT2	0.552967	0.251465
Patient6_0_0.608	26	tSTAT2	0.846138	0.251465
Patient6_0_0.608	27	tSTAT2	0.433613	0.251465
Patient6_0_0.608	28	tSTAT2	0.372426	0.251465
Patient6_0.0012_0.608	24	USP18	0.731233	0.16829
Patient6_0.0012_0.608	24.25	USP18	0.771039	0.16829
Patient6_0.0012_0.608	24.5	USP18	0.643517	0.16829
Patient6_0.0012_0.608	25	USP18	0.859412	0.16829
Patient6_0.0012_0.608	26	USP18	1.36516	0.16829
Patient6_0.0012_0.608	27	USP18	1.33272	0.16829
Patient6_0.0012_0.608	28	USP18	1.75746	0.16829
Patient6_0.608_0.608	24	USP18	2.64747	0.16829
Patient6_0.608_0.608	24.25	USP18	2.66248	0.16829
Patient6_0.608_0.608	24.5	USP18	2.67061	0.16829
Patient6_0.608_0.608	24.75	USP18	2.6532	0.16829
Patient6_0.608_0.608	25	USP18	2.8657	0.16829
Patient6_0.608_0.608	26	USP18	2.577	0.16829
Patient6_0.608_0.608	27	USP18	3.07432	0.16829
Patient6_0.608_0.608	28	USP18	2.87649	0.16829
Patient6_0_0.608	24	USP18	0	0.16829
Patient6_0_0.608	24.25	USP18	-0.372476	0.16829
Patient6_0_0.608	24.5	USP18	0.0791562	0.16829
Patient6_0_0.608	24.75	USP18	-0.377471	0.16829
Patient6_0_0.608	25	USP18	0.168135	0.16829
Patient6_0_0.608	26	USP18	0.538624	0.16829
Patient6_0_0.608	27	USP18	0.799328	0.16829
Patient6_0_0.608	28	USP18	0.350982	0.16829

## Sheet: Explanation
Data from primary human hepatocytes stimulated with Roferon
Explanation of columns:
Experiment/Scale	Scale identifier, Measurements with same scale were fitted with the same scaling and offset parameters
Experimental Condition	Doses (in pM) of treatment with IFN alpha, Patient number and First dose (at 0h) and second dose (at 24h) are separated by ''_'', A dose of 0 means that cells were left untreated
Time [hours]	Time point of the measurement in hours
Name of observable	The name of the measured target
Value	Value of the measurement
Sigma	Uncertainty of the measurement
