# Supplementary material for: Disentangling molecular mechanisms regulating sensitization of interferon alpha signal transduction
Source: Mol Syst Biol. 2020 Jul 21;16(7):e8955. doi: 10.15252/msb.20198955 (PMC7373899; doi:10.15252/msb.20198955)
Supplement: Supplementary file 16 — Model EV1 [file MSB-16-e8955-s016.xml]

<?xml version="1.0" encoding="UTF-8"?>
<!-- Created by COPASI version 4.25 (Build 207) on 2019-04-16 11:07 with libSBML version 5.17.0. -->
<sbml xmlns="http://www.sbml.org/sbml/level2/version4" level="2" version="4">
  <model metaid="COPASI0" id="IFNalpha_induced_signaling_in_Huh7_5_cells" name="IFNalpha-induced signaling in Huh7.5 cells">
    <annotation>
      <COPASI xmlns="http://www.copasi.org/static/sbml">
        <rdf:RDF xmlns:dcterms="http://purl.org/dc/terms/" xmlns:rdf="http://www.w3.org/1999/02/22-rdf-syntax-ns#" xmlns:vCard="http://www.w3.org/2001/vcard-rdf/3.0#">
          <rdf:Description rdf:about="#COPASI0">
            <dcterms:created>
              <rdf:Description>
                <dcterms:W3CDTF>2019-04-15T11:53:40Z</dcterms:W3CDTF>
              </rdf:Description>
            </dcterms:created>
            <dcterms:creator>
              <rdf:Description>
                <vCard:N>
                  <rdf:Description>
                    <vCard:Family>Rosenblatt</vCard:Family>
                    <vCard:Given>Marcus</vCard:Given>
                  </rdf:Description>
                </vCard:N>
                <vCard:ORG>
                  <rdf:Description>
                    <vCard:Orgname>University of Freiburg</vCard:Orgname>
                  </rdf:Description>
                </vCard:ORG>
              </rdf:Description>
            </dcterms:creator>
            <dcterms:modified>
              <rdf:Description>
                <dcterms:W3CDTF>2019-04-15T14:39:56</dcterms:W3CDTF>
              </rdf:Description>
            </dcterms:modified>
          </rdf:Description>
        </rdf:RDF>
      </COPASI>
      <rdf:RDF xmlns:rdf="http://www.w3.org/1999/02/22-rdf-syntax-ns#" xmlns:dc="http://purl.org/dc/elements/1.1/" xmlns:dcterms="http://purl.org/dc/terms/" xmlns:vCard="http://www.w3.org/2001/vcard-rdf/3.0#" xmlns:bqbiol="http://biomodels.net/biology-qualifiers/" xmlns:bqmodel="http://biomodels.net/model-qualifiers/">
        <rdf:Description rdf:about="#COPASI0">
          <dc:creator>
            <rdf:Bag>
              <rdf:li rdf:parseType="Resource">
                <vCard:N rdf:parseType="Resource">
                  <vCard:Family>Rosenblatt</vCard:Family>
                  <vCard:Given>Marcus</vCard:Given>
                </vCard:N>
                <vCard:ORG rdf:parseType="Resource">
                  <vCard:Orgname>University of Freiburg</vCard:Orgname>
                </vCard:ORG>
              </rdf:li>
            </rdf:Bag>
          </dc:creator>
          <dcterms:created rdf:parseType="Resource">
            <dcterms:W3CDTF>2019-04-15T11:53:40Z</dcterms:W3CDTF>
          </dcterms:created>
          <dcterms:modified rdf:parseType="Resource">
            <dcterms:W3CDTF>2019-04-15T14:39:56Z</dcterms:W3CDTF>
          </dcterms:modified>
        </rdf:Description>
      </rdf:RDF>
    </annotation>
    <listOfFunctionDefinitions>
      <functionDefinition metaid="COPASI193" id="Homodimer_decay_0" name="Homodimer decay">
        <annotation>
          <COPASI xmlns="http://www.copasi.org/static/sbml">
            <rdf:RDF xmlns:dcterms="http://purl.org/dc/terms/" xmlns:rdf="http://www.w3.org/1999/02/22-rdf-syntax-ns#">
              <rdf:Description rdf:about="#COPASI193">
                <dcterms:created>
                  <rdf:Description>
                    <dcterms:W3CDTF>2019-04-15T17:13:07Z</dcterms:W3CDTF>
                  </rdf:Description>
                </dcterms:created>
              </rdf:Description>
            </rdf:RDF>
          </COPASI>
        </annotation>
        <math xmlns="http://www.w3.org/1998/Math/MathML">
          <lambda>
            <bvar>
              <ci> decaySTAT1dimn </ci>
            </bvar>
            <bvar>
              <ci> pSTAT1dimn </ci>
            </bvar>
            <apply>
              <times/>
              <ci> decaySTAT1dimn </ci>
              <ci> pSTAT1dimn </ci>
            </apply>
          </lambda>
        </math>
      </functionDefinition>
      <functionDefinition metaid="COPASI194" id="OccGAS_ISREbs_decay_0" name="OccGAS_ISREbs decay">
        <annotation>
          <COPASI xmlns="http://www.copasi.org/static/sbml">
            <rdf:RDF xmlns:dcterms="http://purl.org/dc/terms/" xmlns:rdf="http://www.w3.org/1999/02/22-rdf-syntax-ns#">
              <rdf:Description rdf:about="#COPASI194">
                <dcterms:created>
                  <rdf:Description>
                    <dcterms:W3CDTF>2019-04-15T17:15:01Z</dcterms:W3CDTF>
                  </rdf:Description>
                </dcterms:created>
              </rdf:Description>
            </rdf:RDF>
          </COPASI>
        </annotation>
        <math xmlns="http://www.w3.org/1998/Math/MathML">
          <lambda>
            <bvar>
              <ci> hlOccGAS_ISREbs </ci>
            </bvar>
            <bvar>
              <ci> OccGAS_ISREbs </ci>
            </bvar>
            <apply>
              <times/>
              <ci> hlOccGAS_ISREbs </ci>
              <ci> OccGAS_ISREbs </ci>
            </apply>
          </lambda>
        </math>
      </functionDefinition>
      <functionDefinition metaid="COPASI195" id="OccGAS_ISREbs_formation_by_heterodimer_0" name="OccGAS_ISREbs formation by heterodimer">
        <annotation>
          <COPASI xmlns="http://www.copasi.org/static/sbml">
            <rdf:RDF xmlns:dcterms="http://purl.org/dc/terms/" xmlns:rdf="http://www.w3.org/1999/02/22-rdf-syntax-ns#">
              <rdf:Description rdf:about="#COPASI195">
                <dcterms:created>
                  <rdf:Description>
                    <dcterms:W3CDTF>2019-04-15T17:14:18Z</dcterms:W3CDTF>
                  </rdf:Description>
                </dcterms:created>
              </rdf:Description>
            </rdf:RDF>
          </COPASI>
        </annotation>
        <math xmlns="http://www.w3.org/1998/Math/MathML">
          <lambda>
            <bvar>
              <ci> genOccGAS_ISREbsBySTAT1STAT2n </ci>
            </bvar>
            <bvar>
              <ci> pSTAT1pSTAT2n </ci>
            </bvar>
            <apply>
              <times/>
              <ci> genOccGAS_ISREbsBySTAT1STAT2n </ci>
              <ci> pSTAT1pSTAT2n </ci>
            </apply>
          </lambda>
        </math>
      </functionDefinition>
      <functionDefinition metaid="COPASI196" id="OccGAS_ISREbs_formation_by_ISGF3_0" name="OccGAS_ISREbs formation by ISGF3">
        <annotation>
          <COPASI xmlns="http://www.copasi.org/static/sbml">
            <rdf:RDF xmlns:dcterms="http://purl.org/dc/terms/" xmlns:rdf="http://www.w3.org/1999/02/22-rdf-syntax-ns#">
              <rdf:Description rdf:about="#COPASI196">
                <dcterms:created>
                  <rdf:Description>
                    <dcterms:W3CDTF>2019-04-15T17:13:30Z</dcterms:W3CDTF>
                  </rdf:Description>
                </dcterms:created>
              </rdf:Description>
            </rdf:RDF>
          </COPASI>
        </annotation>
        <math xmlns="http://www.w3.org/1998/Math/MathML">
          <lambda>
            <bvar>
              <ci> genOccGAS_ISREbsByISGF3n </ci>
            </bvar>
            <bvar>
              <ci> ISGF3n </ci>
            </bvar>
            <apply>
              <times/>
              <ci> genOccGAS_ISREbsByISGF3n </ci>
              <ci> ISGF3n </ci>
            </apply>
          </lambda>
        </math>
      </functionDefinition>
      <functionDefinition metaid="COPASI197" id="Occupy_GAS_binding_site_0" name="Occupy GAS binding site">
        <annotation>
          <COPASI xmlns="http://www.copasi.org/static/sbml">
            <rdf:RDF xmlns:dcterms="http://purl.org/dc/terms/" xmlns:rdf="http://www.w3.org/1999/02/22-rdf-syntax-ns#">
              <rdf:Description rdf:about="#COPASI197">
                <dcterms:created>
                  <rdf:Description>
                    <dcterms:W3CDTF>2019-04-15T17:15:41Z</dcterms:W3CDTF>
                  </rdf:Description>
                </dcterms:created>
              </rdf:Description>
            </rdf:RDF>
          </COPASI>
        </annotation>
        <math xmlns="http://www.w3.org/1998/Math/MathML">
          <lambda>
            <bvar>
              <ci> genOccGASbsBySTAT1dimn </ci>
            </bvar>
            <bvar>
              <ci> pSTAT1dimn </ci>
            </bvar>
            <apply>
              <times/>
              <ci> genOccGASbsBySTAT1dimn </ci>
              <ci> pSTAT1dimn </ci>
            </apply>
          </lambda>
        </math>
      </functionDefinition>
      <functionDefinition metaid="COPASI198" id="SOCS1_chain_step_1_0" name="SOCS1 chain step 1">
        <annotation>
          <COPASI xmlns="http://www.copasi.org/static/sbml">
            <rdf:RDF xmlns:dcterms="http://purl.org/dc/terms/" xmlns:rdf="http://www.w3.org/1999/02/22-rdf-syntax-ns#">
              <rdf:Description rdf:about="#COPASI198">
                <dcterms:created>
                  <rdf:Description>
                    <dcterms:W3CDTF>2019-04-15T19:00:36Z</dcterms:W3CDTF>
                  </rdf:Description>
                </dcterms:created>
              </rdf:Description>
            </rdf:RDF>
          </COPASI>
        </annotation>
        <math xmlns="http://www.w3.org/1998/Math/MathML">
          <lambda>
            <bvar>
              <ci> delaySOCS1 </ci>
            </bvar>
            <bvar>
              <ci> SOCS1_LC_1 </ci>
            </bvar>
            <apply>
              <times/>
              <ci> delaySOCS1 </ci>
              <ci> SOCS1_LC_1 </ci>
            </apply>
          </lambda>
        </math>
      </functionDefinition>
      <functionDefinition metaid="COPASI199" id="Homodimer_translocation_to_nucleus_0" name="Homodimer translocation to nucleus">
        <annotation>
          <COPASI xmlns="http://www.copasi.org/static/sbml">
            <rdf:RDF xmlns:dcterms="http://purl.org/dc/terms/" xmlns:rdf="http://www.w3.org/1999/02/22-rdf-syntax-ns#">
              <rdf:Description rdf:about="#COPASI199">
                <dcterms:created>
                  <rdf:Description>
                    <dcterms:W3CDTF>2019-04-15T17:12:40Z</dcterms:W3CDTF>
                  </rdf:Description>
                </dcterms:created>
              </rdf:Description>
            </rdf:RDF>
          </COPASI>
        </annotation>
        <math xmlns="http://www.w3.org/1998/Math/MathML">
          <lambda>
            <bvar>
              <ci> TrLocSTAT1dimc </ci>
            </bvar>
            <bvar>
              <ci> pSTAT1dimc </ci>
            </bvar>
            <apply>
              <times/>
              <ci> TrLocSTAT1dimc </ci>
              <ci> pSTAT1dimc </ci>
            </apply>
          </lambda>
        </math>
      </functionDefinition>
      <functionDefinition metaid="COPASI200" id="IRF2mRNA_basal_production_0" name="IRF2mRNA basal production">
        <annotation>
          <COPASI xmlns="http://www.copasi.org/static/sbml">
            <rdf:RDF xmlns:dcterms="http://purl.org/dc/terms/" xmlns:rdf="http://www.w3.org/1999/02/22-rdf-syntax-ns#">
              <rdf:Description rdf:about="#COPASI200">
                <dcterms:created>
                  <rdf:Description>
                    <dcterms:W3CDTF>2019-04-15T18:43:36Z</dcterms:W3CDTF>
                  </rdf:Description>
                </dcterms:created>
              </rdf:Description>
            </rdf:RDF>
          </COPASI>
        </annotation>
        <math xmlns="http://www.w3.org/1998/Math/MathML">
          <lambda>
            <bvar>
              <ci> synthIRF2mRNAbasal </ci>
            </bvar>
            <ci> synthIRF2mRNAbasal </ci>
          </lambda>
        </math>
      </functionDefinition>
      <functionDefinition metaid="COPASI201" id="IRF9_chain_step2" name="IRF9 chain step2">
        <annotation>
          <COPASI xmlns="http://www.copasi.org/static/sbml">
            <rdf:RDF xmlns:dcterms="http://purl.org/dc/terms/" xmlns:rdf="http://www.w3.org/1999/02/22-rdf-syntax-ns#">
              <rdf:Description rdf:about="#COPASI201">
                <dcterms:created>
                  <rdf:Description>
                    <dcterms:W3CDTF>2019-04-15T18:58:17Z</dcterms:W3CDTF>
                  </rdf:Description>
                </dcterms:created>
              </rdf:Description>
            </rdf:RDF>
          </COPASI>
        </annotation>
        <math xmlns="http://www.w3.org/1998/Math/MathML">
          <lambda>
            <bvar>
              <ci> delayIRF9 </ci>
            </bvar>
            <bvar>
              <ci> IRF9_LC_2 </ci>
            </bvar>
            <apply>
              <times/>
              <ci> delayIRF9 </ci>
              <ci> IRF9_LC_2 </ci>
            </apply>
          </lambda>
        </math>
      </functionDefinition>
      <functionDefinition metaid="COPASI202" id="Linear_chain_for_time_delay_in_USP18_translation_0" name="Linear chain for time delay in USP18 translation">
        <annotation>
          <COPASI xmlns="http://www.copasi.org/static/sbml">
            <rdf:RDF xmlns:dcterms="http://purl.org/dc/terms/" xmlns:rdf="http://www.w3.org/1999/02/22-rdf-syntax-ns#">
              <rdf:Description rdf:about="#COPASI202">
                <dcterms:created>
                  <rdf:Description>
                    <dcterms:W3CDTF>2019-04-15T18:58:37Z</dcterms:W3CDTF>
                  </rdf:Description>
                </dcterms:created>
              </rdf:Description>
            </rdf:RDF>
          </COPASI>
        </annotation>
        <math xmlns="http://www.w3.org/1998/Math/MathML">
          <lambda>
            <bvar>
              <ci> synthUSP18 </ci>
            </bvar>
            <bvar>
              <ci> USP18mRNA </ci>
            </bvar>
            <apply>
              <times/>
              <ci> synthUSP18 </ci>
              <ci> USP18mRNA </ci>
            </apply>
          </lambda>
        </math>
      </functionDefinition>
      <functionDefinition metaid="COPASI203" id="USP18_chain_step_1_0" name="USP18 chain step 1">
        <annotation>
          <COPASI xmlns="http://www.copasi.org/static/sbml">
            <rdf:RDF xmlns:dcterms="http://purl.org/dc/terms/" xmlns:rdf="http://www.w3.org/1999/02/22-rdf-syntax-ns#">
              <rdf:Description rdf:about="#COPASI203">
                <dcterms:created>
                  <rdf:Description>
                    <dcterms:W3CDTF>2019-04-15T18:59:29Z</dcterms:W3CDTF>
                  </rdf:Description>
                </dcterms:created>
              </rdf:Description>
            </rdf:RDF>
          </COPASI>
        </annotation>
        <math xmlns="http://www.w3.org/1998/Math/MathML">
          <lambda>
            <bvar>
              <ci> delayUSP18 </ci>
            </bvar>
            <bvar>
              <ci> USP18_LC_1 </ci>
            </bvar>
            <apply>
              <times/>
              <ci> delayUSP18 </ci>
              <ci> USP18_LC_1 </ci>
            </apply>
          </lambda>
        </math>
      </functionDefinition>
      <functionDefinition metaid="COPASI204" id="USP18_chain_step_2_0" name="USP18 chain step 2">
        <annotation>
          <COPASI xmlns="http://www.copasi.org/static/sbml">
            <rdf:RDF xmlns:dcterms="http://purl.org/dc/terms/" xmlns:rdf="http://www.w3.org/1999/02/22-rdf-syntax-ns#">
              <rdf:Description rdf:about="#COPASI204">
                <dcterms:created>
                  <rdf:Description>
                    <dcterms:W3CDTF>2019-04-15T18:59:51Z</dcterms:W3CDTF>
                  </rdf:Description>
                </dcterms:created>
              </rdf:Description>
            </rdf:RDF>
          </COPASI>
        </annotation>
        <math xmlns="http://www.w3.org/1998/Math/MathML">
          <lambda>
            <bvar>
              <ci> delayUSP18 </ci>
            </bvar>
            <bvar>
              <ci> USP18_LC_2 </ci>
            </bvar>
            <apply>
              <times/>
              <ci> delayUSP18 </ci>
              <ci> USP18_LC_2 </ci>
            </apply>
          </lambda>
        </math>
      </functionDefinition>
      <functionDefinition metaid="COPASI205" id="Linear_chain_for_time_delay_in_SOCS1_translation_0" name="Linear chain for time delay in SOCS1 translation">
        <annotation>
          <COPASI xmlns="http://www.copasi.org/static/sbml">
            <rdf:RDF xmlns:dcterms="http://purl.org/dc/terms/" xmlns:rdf="http://www.w3.org/1999/02/22-rdf-syntax-ns#">
              <rdf:Description rdf:about="#COPASI205">
                <dcterms:created>
                  <rdf:Description>
                    <dcterms:W3CDTF>2019-04-15T19:00:15Z</dcterms:W3CDTF>
                  </rdf:Description>
                </dcterms:created>
              </rdf:Description>
            </rdf:RDF>
          </COPASI>
        </annotation>
        <math xmlns="http://www.w3.org/1998/Math/MathML">
          <lambda>
            <bvar>
              <ci> synthSOCS1 </ci>
            </bvar>
            <bvar>
              <ci> SOCS1mRNA </ci>
            </bvar>
            <apply>
              <times/>
              <ci> synthSOCS1 </ci>
              <ci> SOCS1mRNA </ci>
            </apply>
          </lambda>
        </math>
      </functionDefinition>
      <functionDefinition metaid="COPASI206" id="STAT1_translocation_to_nucleus_0" name="STAT1 translocation to nucleus">
        <annotation>
          <COPASI xmlns="http://www.copasi.org/static/sbml">
            <rdf:RDF xmlns:dcterms="http://purl.org/dc/terms/" xmlns:rdf="http://www.w3.org/1999/02/22-rdf-syntax-ns#">
              <rdf:Description rdf:about="#COPASI206">
                <dcterms:created>
                  <rdf:Description>
                    <dcterms:W3CDTF>2019-04-15T17:18:01Z</dcterms:W3CDTF>
                  </rdf:Description>
                </dcterms:created>
              </rdf:Description>
            </rdf:RDF>
          </COPASI>
        </annotation>
        <math xmlns="http://www.w3.org/1998/Math/MathML">
          <lambda>
            <bvar>
              <ci> TrLocSTAT1c </ci>
            </bvar>
            <bvar>
              <ci> STAT1c </ci>
            </bvar>
            <apply>
              <times/>
              <ci> TrLocSTAT1c </ci>
              <ci> STAT1c </ci>
            </apply>
          </lambda>
        </math>
      </functionDefinition>
      <functionDefinition metaid="COPASI207" id="Receptor_degradation_by_SOCS1_0" name="Receptor degradation by SOCS1">
        <annotation>
          <COPASI xmlns="http://www.copasi.org/static/sbml">
            <rdf:RDF xmlns:dcterms="http://purl.org/dc/terms/" xmlns:rdf="http://www.w3.org/1999/02/22-rdf-syntax-ns#">
              <rdf:Description rdf:about="#COPASI207">
                <dcterms:created>
                  <rdf:Description>
                    <dcterms:W3CDTF>2019-04-15T14:26:45Z</dcterms:W3CDTF>
                  </rdf:Description>
                </dcterms:created>
              </rdf:Description>
            </rdf:RDF>
          </COPASI>
        </annotation>
        <math xmlns="http://www.w3.org/1998/Math/MathML">
          <lambda>
            <bvar>
              <ci> degRecBySOCS </ci>
            </bvar>
            <bvar>
              <ci> Rec </ci>
            </bvar>
            <bvar>
              <ci> SOCS1 </ci>
            </bvar>
            <apply>
              <times/>
              <ci> degRecBySOCS </ci>
              <ci> Rec </ci>
              <ci> SOCS1 </ci>
            </apply>
          </lambda>
        </math>
      </functionDefinition>
      <functionDefinition metaid="COPASI208" id="Active_receptor_complex_formation_0" name="Active receptor complex formation">
        <annotation>
          <COPASI xmlns="http://www.copasi.org/static/sbml">
            <rdf:RDF xmlns:dcterms="http://purl.org/dc/terms/" xmlns:rdf="http://www.w3.org/1999/02/22-rdf-syntax-ns#">
              <rdf:Description rdf:about="#COPASI208">
                <dcterms:created>
                  <rdf:Description>
                    <dcterms:W3CDTF>2019-04-15T17:00:36Z</dcterms:W3CDTF>
                  </rdf:Description>
                </dcterms:created>
              </rdf:Description>
            </rdf:RDF>
          </COPASI>
        </annotation>
        <math xmlns="http://www.w3.org/1998/Math/MathML">
          <lambda>
            <bvar>
              <ci> BindIFN </ci>
            </bvar>
            <bvar>
              <ci> IFN </ci>
            </bvar>
            <bvar>
              <ci> Rec </ci>
            </bvar>
            <bvar>
              <ci> kinhBySOCS </ci>
            </bvar>
            <bvar>
              <ci> SOCS1 </ci>
            </bvar>
            <bvar>
              <ci> kinhByUSP18 </ci>
            </bvar>
            <bvar>
              <ci> USP18 </ci>
            </bvar>
            <bvar>
              <ci> SOCS3 </ci>
            </bvar>
            <apply>
              <divide/>
              <apply>
                <divide/>
                <apply>
                  <divide/>
                  <apply>
                    <times/>
                    <ci> BindIFN </ci>
                    <ci> IFN </ci>
                    <ci> Rec </ci>
                  </apply>
                  <apply>
                    <plus/>
                    <cn> 1 </cn>
                    <apply>
                      <times/>
                      <ci> kinhBySOCS </ci>
                      <ci> SOCS1 </ci>
                    </apply>
                  </apply>
                </apply>
                <apply>
                  <plus/>
                  <cn> 1 </cn>
                  <apply>
                    <times/>
                    <ci> kinhByUSP18 </ci>
                    <ci> USP18 </ci>
                  </apply>
                </apply>
              </apply>
              <ci> SOCS3 </ci>
            </apply>
          </lambda>
        </math>
      </functionDefinition>
      <functionDefinition metaid="COPASI209" id="Active_receptor_complex_degradation_basal_0" name="Active receptor complex degradation basal">
        <annotation>
          <COPASI xmlns="http://www.copasi.org/static/sbml">
            <rdf:RDF xmlns:dcterms="http://purl.org/dc/terms/" xmlns:rdf="http://www.w3.org/1999/02/22-rdf-syntax-ns#">
              <rdf:Description rdf:about="#COPASI209">
                <dcterms:created>
                  <rdf:Description>
                    <dcterms:W3CDTF>2019-04-15T17:02:30Z</dcterms:W3CDTF>
                  </rdf:Description>
                </dcterms:created>
              </rdf:Description>
            </rdf:RDF>
          </COPASI>
        </annotation>
        <math xmlns="http://www.w3.org/1998/Math/MathML">
          <lambda>
            <bvar>
              <ci> aRecIFN </ci>
            </bvar>
            <bvar>
              <ci> degaRecIFN </ci>
            </bvar>
            <apply>
              <times/>
              <ci> aRecIFN </ci>
              <ci> degaRecIFN </ci>
            </apply>
          </lambda>
        </math>
      </functionDefinition>
      <functionDefinition metaid="COPASI210" id="Active_receptor_complex_degradation_by_USP18_and_SOCS1__synergy_0" name="Active receptor complex degradation by USP18 and SOCS1 (synergy)">
        <annotation>
          <COPASI xmlns="http://www.copasi.org/static/sbml">
            <rdf:RDF xmlns:dcterms="http://purl.org/dc/terms/" xmlns:rdf="http://www.w3.org/1999/02/22-rdf-syntax-ns#">
              <rdf:Description rdf:about="#COPASI210">
                <dcterms:created>
                  <rdf:Description>
                    <dcterms:W3CDTF>2019-04-15T17:04:20Z</dcterms:W3CDTF>
                  </rdf:Description>
                </dcterms:created>
              </rdf:Description>
            </rdf:RDF>
          </COPASI>
        </annotation>
        <math xmlns="http://www.w3.org/1998/Math/MathML">
          <lambda>
            <bvar>
              <ci> aRecIFN </ci>
            </bvar>
            <bvar>
              <ci> degBySOCSandUSP18 </ci>
            </bvar>
            <bvar>
              <ci> SOCS1 </ci>
            </bvar>
            <bvar>
              <ci> USP18 </ci>
            </bvar>
            <apply>
              <times/>
              <ci> aRecIFN </ci>
              <ci> degBySOCSandUSP18 </ci>
              <ci> SOCS1 </ci>
              <ci> USP18 </ci>
            </apply>
          </lambda>
        </math>
      </functionDefinition>
      <functionDefinition metaid="COPASI211" id="USP18_degradation_0" name="USP18 degradation">
        <annotation>
          <COPASI xmlns="http://www.copasi.org/static/sbml">
            <rdf:RDF xmlns:dcterms="http://purl.org/dc/terms/" xmlns:rdf="http://www.w3.org/1999/02/22-rdf-syntax-ns#">
              <rdf:Description rdf:about="#COPASI211">
                <dcterms:created>
                  <rdf:Description>
                    <dcterms:W3CDTF>2019-04-15T17:04:59Z</dcterms:W3CDTF>
                  </rdf:Description>
                </dcterms:created>
              </rdf:Description>
            </rdf:RDF>
          </COPASI>
        </annotation>
        <math xmlns="http://www.w3.org/1998/Math/MathML">
          <lambda>
            <bvar>
              <ci> degUSP18 </ci>
            </bvar>
            <bvar>
              <ci> USP18 </ci>
            </bvar>
            <apply>
              <times/>
              <ci> degUSP18 </ci>
              <ci> USP18 </ci>
            </apply>
          </lambda>
        </math>
      </functionDefinition>
      <functionDefinition metaid="COPASI212" id="Heterodimer_complex_formation_0" name="Heterodimer complex formation">
        <annotation>
          <COPASI xmlns="http://www.copasi.org/static/sbml">
            <rdf:RDF xmlns:dcterms="http://purl.org/dc/terms/" xmlns:rdf="http://www.w3.org/1999/02/22-rdf-syntax-ns#">
              <rdf:Description rdf:about="#COPASI212">
                <dcterms:created>
                  <rdf:Description>
                    <dcterms:W3CDTF>2019-04-15T17:05:43Z</dcterms:W3CDTF>
                  </rdf:Description>
                </dcterms:created>
              </rdf:Description>
            </rdf:RDF>
          </COPASI>
        </annotation>
        <math xmlns="http://www.w3.org/1998/Math/MathML">
          <lambda>
            <bvar>
              <ci> ComplFormSTAT1STAT2c </ci>
            </bvar>
            <bvar>
              <ci> aRecIFN </ci>
            </bvar>
            <bvar>
              <ci> STAT1c </ci>
            </bvar>
            <bvar>
              <ci> STAT2c </ci>
            </bvar>
            <apply>
              <times/>
              <ci> ComplFormSTAT1STAT2c </ci>
              <ci> aRecIFN </ci>
              <ci> STAT1c </ci>
              <ci> STAT2c </ci>
            </apply>
          </lambda>
        </math>
      </functionDefinition>
      <functionDefinition metaid="COPASI213" id="Heterodimer_translocation_to_nucleus_0" name="Heterodimer translocation to nucleus">
        <annotation>
          <COPASI xmlns="http://www.copasi.org/static/sbml">
            <rdf:RDF xmlns:dcterms="http://purl.org/dc/terms/" xmlns:rdf="http://www.w3.org/1999/02/22-rdf-syntax-ns#">
              <rdf:Description rdf:about="#COPASI213">
                <dcterms:created>
                  <rdf:Description>
                    <dcterms:W3CDTF>2019-04-15T17:06:33Z</dcterms:W3CDTF>
                  </rdf:Description>
                </dcterms:created>
              </rdf:Description>
            </rdf:RDF>
          </COPASI>
        </annotation>
        <math xmlns="http://www.w3.org/1998/Math/MathML">
          <lambda>
            <bvar>
              <ci> TrLocSTAT1STAT2c </ci>
            </bvar>
            <bvar>
              <ci> pSTAT1pSTAT2c </ci>
            </bvar>
            <apply>
              <times/>
              <ci> TrLocSTAT1STAT2c </ci>
              <ci> pSTAT1pSTAT2c </ci>
            </apply>
          </lambda>
        </math>
      </functionDefinition>
      <functionDefinition metaid="COPASI214" id="Heterodimer_decay_0" name="Heterodimer decay">
        <annotation>
          <COPASI xmlns="http://www.copasi.org/static/sbml">
            <rdf:RDF xmlns:dcterms="http://purl.org/dc/terms/" xmlns:rdf="http://www.w3.org/1999/02/22-rdf-syntax-ns#">
              <rdf:Description rdf:about="#COPASI214">
                <dcterms:created>
                  <rdf:Description>
                    <dcterms:W3CDTF>2019-04-15T17:07:08Z</dcterms:W3CDTF>
                  </rdf:Description>
                </dcterms:created>
              </rdf:Description>
            </rdf:RDF>
          </COPASI>
        </annotation>
        <math xmlns="http://www.w3.org/1998/Math/MathML">
          <lambda>
            <bvar>
              <ci> decaySTAT1STAT2n </ci>
            </bvar>
            <bvar>
              <ci> pSTAT1pSTAT2n </ci>
            </bvar>
            <apply>
              <times/>
              <ci> decaySTAT1STAT2n </ci>
              <ci> pSTAT1pSTAT2n </ci>
            </apply>
          </lambda>
        </math>
      </functionDefinition>
      <functionDefinition metaid="COPASI215" id="ISGF3_complex_formation_0" name="ISGF3 complex formation">
        <annotation>
          <COPASI xmlns="http://www.copasi.org/static/sbml">
            <rdf:RDF xmlns:dcterms="http://purl.org/dc/terms/" xmlns:rdf="http://www.w3.org/1999/02/22-rdf-syntax-ns#">
              <rdf:Description rdf:about="#COPASI215">
                <dcterms:created>
                  <rdf:Description>
                    <dcterms:W3CDTF>2019-04-15T17:07:35Z</dcterms:W3CDTF>
                  </rdf:Description>
                </dcterms:created>
              </rdf:Description>
            </rdf:RDF>
          </COPASI>
        </annotation>
        <math xmlns="http://www.w3.org/1998/Math/MathML">
          <lambda>
            <bvar>
              <ci> BindIRF9 </ci>
            </bvar>
            <bvar>
              <ci> pSTAT1pSTAT2c </ci>
            </bvar>
            <bvar>
              <ci> IRF9c </ci>
            </bvar>
            <apply>
              <times/>
              <ci> BindIRF9 </ci>
              <ci> pSTAT1pSTAT2c </ci>
              <ci> IRF9c </ci>
            </apply>
          </lambda>
        </math>
      </functionDefinition>
      <functionDefinition metaid="COPASI216" id="ISGF3_translocation_to_nucleus_0" name="ISGF3 translocation to nucleus">
        <annotation>
          <COPASI xmlns="http://www.copasi.org/static/sbml">
            <rdf:RDF xmlns:dcterms="http://purl.org/dc/terms/" xmlns:rdf="http://www.w3.org/1999/02/22-rdf-syntax-ns#">
              <rdf:Description rdf:about="#COPASI216">
                <dcterms:created>
                  <rdf:Description>
                    <dcterms:W3CDTF>2019-04-15T17:08:17Z</dcterms:W3CDTF>
                  </rdf:Description>
                </dcterms:created>
              </rdf:Description>
            </rdf:RDF>
          </COPASI>
        </annotation>
        <math xmlns="http://www.w3.org/1998/Math/MathML">
          <lambda>
            <bvar>
              <ci> TrLocISGF3c </ci>
            </bvar>
            <bvar>
              <ci> ISGF3c </ci>
            </bvar>
            <apply>
              <times/>
              <ci> TrLocISGF3c </ci>
              <ci> ISGF3c </ci>
            </apply>
          </lambda>
        </math>
      </functionDefinition>
      <functionDefinition metaid="COPASI217" id="Active_receptor_complex_degradation_by_SOCS1_0" name="Active receptor complex degradation by SOCS1">
        <annotation>
          <COPASI xmlns="http://www.copasi.org/static/sbml">
            <rdf:RDF xmlns:dcterms="http://purl.org/dc/terms/" xmlns:rdf="http://www.w3.org/1999/02/22-rdf-syntax-ns#">
              <rdf:Description rdf:about="#COPASI217">
                <dcterms:created>
                  <rdf:Description>
                    <dcterms:W3CDTF>2019-04-15T17:03:08Z</dcterms:W3CDTF>
                  </rdf:Description>
                </dcterms:created>
              </rdf:Description>
            </rdf:RDF>
          </COPASI>
        </annotation>
        <math xmlns="http://www.w3.org/1998/Math/MathML">
          <lambda>
            <bvar>
              <ci> aRecIFN </ci>
            </bvar>
            <bvar>
              <ci> degaRecIFNBySOCS </ci>
            </bvar>
            <bvar>
              <ci> SOCS1 </ci>
            </bvar>
            <apply>
              <times/>
              <ci> aRecIFN </ci>
              <ci> degaRecIFNBySOCS </ci>
              <ci> SOCS1 </ci>
            </apply>
          </lambda>
        </math>
      </functionDefinition>
      <functionDefinition metaid="COPASI218" id="Active_receptor_complex_degradation_by_USP18_0" name="Active receptor complex degradation by USP18">
        <annotation>
          <COPASI xmlns="http://www.copasi.org/static/sbml">
            <rdf:RDF xmlns:dcterms="http://purl.org/dc/terms/" xmlns:rdf="http://www.w3.org/1999/02/22-rdf-syntax-ns#">
              <rdf:Description rdf:about="#COPASI218">
                <dcterms:created>
                  <rdf:Description>
                    <dcterms:W3CDTF>2019-04-15T17:03:46Z</dcterms:W3CDTF>
                  </rdf:Description>
                </dcterms:created>
              </rdf:Description>
            </rdf:RDF>
          </COPASI>
        </annotation>
        <math xmlns="http://www.w3.org/1998/Math/MathML">
          <lambda>
            <bvar>
              <ci> aRecIFN </ci>
            </bvar>
            <bvar>
              <ci> degByUSP18 </ci>
            </bvar>
            <bvar>
              <ci> USP18 </ci>
            </bvar>
            <apply>
              <times/>
              <ci> aRecIFN </ci>
              <ci> degByUSP18 </ci>
              <ci> USP18 </ci>
            </apply>
          </lambda>
        </math>
      </functionDefinition>
      <functionDefinition metaid="COPASI219" id="Homodimer_complex_formation_0" name="Homodimer complex formation">
        <annotation>
          <COPASI xmlns="http://www.copasi.org/static/sbml">
            <rdf:RDF xmlns:dcterms="http://purl.org/dc/terms/" xmlns:rdf="http://www.w3.org/1999/02/22-rdf-syntax-ns#">
              <rdf:Description rdf:about="#COPASI219">
                <dcterms:created>
                  <rdf:Description>
                    <dcterms:W3CDTF>2019-04-15T17:09:08Z</dcterms:W3CDTF>
                  </rdf:Description>
                </dcterms:created>
              </rdf:Description>
            </rdf:RDF>
          </COPASI>
        </annotation>
        <math xmlns="http://www.w3.org/1998/Math/MathML">
          <lambda>
            <bvar>
              <ci> ComplFormSTAT1dimc </ci>
            </bvar>
            <bvar>
              <ci> aRecIFN </ci>
            </bvar>
            <bvar>
              <ci> STAT1c </ci>
            </bvar>
            <apply>
              <times/>
              <ci> ComplFormSTAT1dimc </ci>
              <ci> aRecIFN </ci>
              <ci> STAT1c </ci>
              <ci> STAT1c </ci>
            </apply>
          </lambda>
        </math>
      </functionDefinition>
      <functionDefinition metaid="COPASI220" id="IRF9_degradation_0" name="IRF9 degradation">
        <annotation>
          <COPASI xmlns="http://www.copasi.org/static/sbml">
            <rdf:RDF xmlns:dcterms="http://purl.org/dc/terms/" xmlns:rdf="http://www.w3.org/1999/02/22-rdf-syntax-ns#">
              <rdf:Description rdf:about="#COPASI220">
                <dcterms:created>
                  <rdf:Description>
                    <dcterms:W3CDTF>2019-04-15T17:21:48Z</dcterms:W3CDTF>
                  </rdf:Description>
                </dcterms:created>
              </rdf:Description>
            </rdf:RDF>
          </COPASI>
        </annotation>
        <math xmlns="http://www.w3.org/1998/Math/MathML">
          <lambda>
            <bvar>
              <ci> degIRF9 </ci>
            </bvar>
            <bvar>
              <ci> IRF9c </ci>
            </bvar>
            <apply>
              <times/>
              <ci> degIRF9 </ci>
              <ci> IRF9c </ci>
            </apply>
          </lambda>
        </math>
      </functionDefinition>
      <functionDefinition metaid="COPASI221" id="Receptor_production_0" name="Receptor production">
        <annotation>
          <COPASI xmlns="http://www.copasi.org/static/sbml">
            <rdf:RDF xmlns:dcterms="http://purl.org/dc/terms/" xmlns:rdf="http://www.w3.org/1999/02/22-rdf-syntax-ns#">
              <rdf:Description rdf:about="#COPASI221">
                <dcterms:created>
                  <rdf:Description>
                    <dcterms:W3CDTF>2019-04-15T14:19:44Z</dcterms:W3CDTF>
                  </rdf:Description>
                </dcterms:created>
              </rdf:Description>
            </rdf:RDF>
          </COPASI>
        </annotation>
        <math xmlns="http://www.w3.org/1998/Math/MathML">
          <lambda>
            <bvar>
              <ci> prodRec </ci>
            </bvar>
            <ci> prodRec </ci>
          </lambda>
        </math>
      </functionDefinition>
      <functionDefinition metaid="COPASI222" id="STAT1_degradation_0" name="STAT1 degradation">
        <annotation>
          <COPASI xmlns="http://www.copasi.org/static/sbml">
            <rdf:RDF xmlns:dcterms="http://purl.org/dc/terms/" xmlns:rdf="http://www.w3.org/1999/02/22-rdf-syntax-ns#">
              <rdf:Description rdf:about="#COPASI222">
                <dcterms:created>
                  <rdf:Description>
                    <dcterms:W3CDTF>2019-04-15T17:16:58Z</dcterms:W3CDTF>
                  </rdf:Description>
                </dcterms:created>
              </rdf:Description>
            </rdf:RDF>
          </COPASI>
        </annotation>
        <math xmlns="http://www.w3.org/1998/Math/MathML">
          <lambda>
            <bvar>
              <ci> degSTAT1 </ci>
            </bvar>
            <bvar>
              <ci> STAT1c </ci>
            </bvar>
            <apply>
              <times/>
              <ci> degSTAT1 </ci>
              <ci> STAT1c </ci>
            </apply>
          </lambda>
        </math>
      </functionDefinition>
      <functionDefinition metaid="COPASI223" id="STAT1_translocation_to_cytoplasm_0" name="STAT1 translocation to cytoplasm">
        <annotation>
          <COPASI xmlns="http://www.copasi.org/static/sbml">
            <rdf:RDF xmlns:dcterms="http://purl.org/dc/terms/" xmlns:rdf="http://www.w3.org/1999/02/22-rdf-syntax-ns#">
              <rdf:Description rdf:about="#COPASI223">
                <dcterms:created>
                  <rdf:Description>
                    <dcterms:W3CDTF>2019-04-15T17:17:22Z</dcterms:W3CDTF>
                  </rdf:Description>
                </dcterms:created>
              </rdf:Description>
            </rdf:RDF>
          </COPASI>
        </annotation>
        <math xmlns="http://www.w3.org/1998/Math/MathML">
          <lambda>
            <bvar>
              <ci> TrLocSTAT1n </ci>
            </bvar>
            <bvar>
              <ci> STAT1n </ci>
            </bvar>
            <apply>
              <times/>
              <ci> TrLocSTAT1n </ci>
              <ci> STAT1n </ci>
            </apply>
          </lambda>
        </math>
      </functionDefinition>
      <functionDefinition metaid="COPASI224" id="STAT2_degradation_0" name="STAT2 degradation">
        <annotation>
          <COPASI xmlns="http://www.copasi.org/static/sbml">
            <rdf:RDF xmlns:dcterms="http://purl.org/dc/terms/" xmlns:rdf="http://www.w3.org/1999/02/22-rdf-syntax-ns#">
              <rdf:Description rdf:about="#COPASI224">
                <dcterms:created>
                  <rdf:Description>
                    <dcterms:W3CDTF>2019-04-15T17:18:48Z</dcterms:W3CDTF>
                  </rdf:Description>
                </dcterms:created>
              </rdf:Description>
            </rdf:RDF>
          </COPASI>
        </annotation>
        <math xmlns="http://www.w3.org/1998/Math/MathML">
          <lambda>
            <bvar>
              <ci> degSTAT2 </ci>
            </bvar>
            <bvar>
              <ci> STAT2c </ci>
            </bvar>
            <apply>
              <times/>
              <ci> degSTAT2 </ci>
              <ci> STAT2c </ci>
            </apply>
          </lambda>
        </math>
      </functionDefinition>
      <functionDefinition metaid="COPASI225" id="STAT2_translocation_to_cytoplasm_0" name="STAT2 translocation to cytoplasm">
        <annotation>
          <COPASI xmlns="http://www.copasi.org/static/sbml">
            <rdf:RDF xmlns:dcterms="http://purl.org/dc/terms/" xmlns:rdf="http://www.w3.org/1999/02/22-rdf-syntax-ns#">
              <rdf:Description rdf:about="#COPASI225">
                <dcterms:created>
                  <rdf:Description>
                    <dcterms:W3CDTF>2019-04-15T17:19:07Z</dcterms:W3CDTF>
                  </rdf:Description>
                </dcterms:created>
              </rdf:Description>
            </rdf:RDF>
          </COPASI>
        </annotation>
        <math xmlns="http://www.w3.org/1998/Math/MathML">
          <lambda>
            <bvar>
              <ci> TrLocSTAT2n </ci>
            </bvar>
            <bvar>
              <ci> STAT2n </ci>
            </bvar>
            <apply>
              <times/>
              <ci> TrLocSTAT2n </ci>
              <ci> STAT2n </ci>
            </apply>
          </lambda>
        </math>
      </functionDefinition>
      <functionDefinition metaid="COPASI226" id="STAT2_translocation_to_nucleus_0" name="STAT2 translocation to nucleus">
        <annotation>
          <COPASI xmlns="http://www.copasi.org/static/sbml">
            <rdf:RDF xmlns:dcterms="http://purl.org/dc/terms/" xmlns:rdf="http://www.w3.org/1999/02/22-rdf-syntax-ns#">
              <rdf:Description rdf:about="#COPASI226">
                <dcterms:created>
                  <rdf:Description>
                    <dcterms:W3CDTF>2019-04-15T17:19:23Z</dcterms:W3CDTF>
                  </rdf:Description>
                </dcterms:created>
              </rdf:Description>
            </rdf:RDF>
          </COPASI>
        </annotation>
        <math xmlns="http://www.w3.org/1998/Math/MathML">
          <lambda>
            <bvar>
              <ci> TrLocSTAT2c </ci>
            </bvar>
            <bvar>
              <ci> STAT2c </ci>
            </bvar>
            <apply>
              <times/>
              <ci> TrLocSTAT2c </ci>
              <ci> STAT2c </ci>
            </apply>
          </lambda>
        </math>
      </functionDefinition>
      <functionDefinition metaid="COPASI227" id="OccGASbs_1" name="OccGASbs">
        <annotation>
          <COPASI xmlns="http://www.copasi.org/static/sbml">
            <rdf:RDF xmlns:dcterms="http://purl.org/dc/terms/" xmlns:rdf="http://www.w3.org/1999/02/22-rdf-syntax-ns#">
              <rdf:Description rdf:about="#COPASI227">
                <dcterms:created>
                  <rdf:Description>
                    <dcterms:W3CDTF>2019-04-15T17:16:18Z</dcterms:W3CDTF>
                  </rdf:Description>
                </dcterms:created>
              </rdf:Description>
            </rdf:RDF>
          </COPASI>
        </annotation>
        <math xmlns="http://www.w3.org/1998/Math/MathML">
          <lambda>
            <bvar>
              <ci> hlOccGASbs </ci>
            </bvar>
            <bvar>
              <ci> OccGASbs </ci>
            </bvar>
            <apply>
              <times/>
              <ci> hlOccGASbs </ci>
              <ci> OccGASbs </ci>
            </apply>
          </lambda>
        </math>
      </functionDefinition>
      <functionDefinition metaid="COPASI228" id="Receptor_degradation_basal_0" name="Receptor degradation basal">
        <annotation>
          <COPASI xmlns="http://www.copasi.org/static/sbml">
            <rdf:RDF xmlns:dcterms="http://purl.org/dc/terms/" xmlns:rdf="http://www.w3.org/1999/02/22-rdf-syntax-ns#">
              <rdf:Description rdf:about="#COPASI228">
                <dcterms:created>
                  <rdf:Description>
                    <dcterms:W3CDTF>2019-04-15T14:20:36Z</dcterms:W3CDTF>
                  </rdf:Description>
                </dcterms:created>
              </rdf:Description>
            </rdf:RDF>
          </COPASI>
        </annotation>
        <math xmlns="http://www.w3.org/1998/Math/MathML">
          <lambda>
            <bvar>
              <ci> degRec </ci>
            </bvar>
            <bvar>
              <ci> Rec </ci>
            </bvar>
            <apply>
              <times/>
              <ci> degRec </ci>
              <ci> Rec </ci>
            </apply>
          </lambda>
        </math>
      </functionDefinition>
      <functionDefinition metaid="COPASI229" id="IRF9_translocation_to_cytoplasm_0" name="IRF9 translocation to cytoplasm">
        <annotation>
          <COPASI xmlns="http://www.copasi.org/static/sbml">
            <rdf:RDF xmlns:dcterms="http://purl.org/dc/terms/" xmlns:rdf="http://www.w3.org/1999/02/22-rdf-syntax-ns#">
              <rdf:Description rdf:about="#COPASI229">
                <dcterms:created>
                  <rdf:Description>
                    <dcterms:W3CDTF>2019-04-15T17:20:56Z</dcterms:W3CDTF>
                  </rdf:Description>
                </dcterms:created>
              </rdf:Description>
            </rdf:RDF>
          </COPASI>
        </annotation>
        <math xmlns="http://www.w3.org/1998/Math/MathML">
          <lambda>
            <bvar>
              <ci> TrLocIRF9n </ci>
            </bvar>
            <bvar>
              <ci> IRF9n </ci>
            </bvar>
            <apply>
              <times/>
              <ci> TrLocIRF9n </ci>
              <ci> IRF9n </ci>
            </apply>
          </lambda>
        </math>
      </functionDefinition>
      <functionDefinition metaid="COPASI230" id="IRF9_translocation_to_nucleus_0" name="IRF9 translocation to nucleus">
        <annotation>
          <COPASI xmlns="http://www.copasi.org/static/sbml">
            <rdf:RDF xmlns:dcterms="http://purl.org/dc/terms/" xmlns:rdf="http://www.w3.org/1999/02/22-rdf-syntax-ns#">
              <rdf:Description rdf:about="#COPASI230">
                <dcterms:created>
                  <rdf:Description>
                    <dcterms:W3CDTF>2019-04-15T17:21:16Z</dcterms:W3CDTF>
                  </rdf:Description>
                </dcterms:created>
              </rdf:Description>
            </rdf:RDF>
          </COPASI>
        </annotation>
        <math xmlns="http://www.w3.org/1998/Math/MathML">
          <lambda>
            <bvar>
              <ci> TrLocIRF9c </ci>
            </bvar>
            <bvar>
              <ci> IRF9c </ci>
            </bvar>
            <apply>
              <times/>
              <ci> TrLocIRF9c </ci>
              <ci> IRF9c </ci>
            </apply>
          </lambda>
        </math>
      </functionDefinition>
      <functionDefinition metaid="COPASI231" id="SOCS3_synthesis_0" name="SOCS3 synthesis">
        <annotation>
          <COPASI xmlns="http://www.copasi.org/static/sbml">
            <rdf:RDF xmlns:dcterms="http://purl.org/dc/terms/" xmlns:rdf="http://www.w3.org/1999/02/22-rdf-syntax-ns#">
              <rdf:Description rdf:about="#COPASI231">
                <dcterms:created>
                  <rdf:Description>
                    <dcterms:W3CDTF>2019-04-15T17:22:40Z</dcterms:W3CDTF>
                  </rdf:Description>
                </dcterms:created>
              </rdf:Description>
            </rdf:RDF>
          </COPASI>
        </annotation>
        <math xmlns="http://www.w3.org/1998/Math/MathML">
          <lambda>
            <bvar>
              <ci> synthSOCS3 </ci>
            </bvar>
            <bvar>
              <ci> SOCS3mRNA </ci>
            </bvar>
            <apply>
              <times/>
              <ci> synthSOCS3 </ci>
              <ci> SOCS3mRNA </ci>
            </apply>
          </lambda>
        </math>
      </functionDefinition>
      <functionDefinition metaid="COPASI232" id="SOCS3_degradation_0" name="SOCS3 degradation">
        <annotation>
          <COPASI xmlns="http://www.copasi.org/static/sbml">
            <rdf:RDF xmlns:dcterms="http://purl.org/dc/terms/" xmlns:rdf="http://www.w3.org/1999/02/22-rdf-syntax-ns#">
              <rdf:Description rdf:about="#COPASI232">
                <dcterms:created>
                  <rdf:Description>
                    <dcterms:W3CDTF>2019-04-15T17:23:11Z</dcterms:W3CDTF>
                  </rdf:Description>
                </dcterms:created>
              </rdf:Description>
            </rdf:RDF>
          </COPASI>
        </annotation>
        <math xmlns="http://www.w3.org/1998/Math/MathML">
          <lambda>
            <bvar>
              <ci> degSOCS3 </ci>
            </bvar>
            <bvar>
              <ci> SOCS3 </ci>
            </bvar>
            <apply>
              <times/>
              <ci> degSOCS3 </ci>
              <ci> SOCS3 </ci>
            </apply>
          </lambda>
        </math>
      </functionDefinition>
      <functionDefinition metaid="COPASI233" id="STAT1mRNA_basal_production" name="STAT1mRNA basal production">
        <annotation>
          <COPASI xmlns="http://www.copasi.org/static/sbml">
            <rdf:RDF xmlns:dcterms="http://purl.org/dc/terms/" xmlns:rdf="http://www.w3.org/1999/02/22-rdf-syntax-ns#">
              <rdf:Description rdf:about="#COPASI233">
                <dcterms:created>
                  <rdf:Description>
                    <dcterms:W3CDTF>2019-04-15T17:23:29Z</dcterms:W3CDTF>
                  </rdf:Description>
                </dcterms:created>
              </rdf:Description>
            </rdf:RDF>
          </COPASI>
        </annotation>
        <math xmlns="http://www.w3.org/1998/Math/MathML">
          <lambda>
            <bvar>
              <ci> synthSTAT1mRNAbsasal </ci>
            </bvar>
            <ci> synthSTAT1mRNAbsasal </ci>
          </lambda>
        </math>
      </functionDefinition>
      <functionDefinition metaid="COPASI234" id="STAT1mRNA_production_by_ISRE_0" name="STAT1mRNA production by ISRE">
        <annotation>
          <COPASI xmlns="http://www.copasi.org/static/sbml">
            <rdf:RDF xmlns:dcterms="http://purl.org/dc/terms/" xmlns:rdf="http://www.w3.org/1999/02/22-rdf-syntax-ns#">
              <rdf:Description rdf:about="#COPASI234">
                <dcterms:created>
                  <rdf:Description>
                    <dcterms:W3CDTF>2019-04-15T18:38:32Z</dcterms:W3CDTF>
                  </rdf:Description>
                </dcterms:created>
              </rdf:Description>
            </rdf:RDF>
          </COPASI>
        </annotation>
        <math xmlns="http://www.w3.org/1998/Math/MathML">
          <lambda>
            <bvar>
              <ci> synthSTAT1mRNA </ci>
            </bvar>
            <bvar>
              <ci> OccGAS_ISREbs </ci>
            </bvar>
            <bvar>
              <ci> kmSTAT1 </ci>
            </bvar>
            <apply>
              <divide/>
              <apply>
                <times/>
                <ci> synthSTAT1mRNA </ci>
                <ci> OccGAS_ISREbs </ci>
              </apply>
              <apply>
                <plus/>
                <ci> kmSTAT1 </ci>
                <ci> OccGAS_ISREbs </ci>
              </apply>
            </apply>
          </lambda>
        </math>
      </functionDefinition>
      <functionDefinition metaid="COPASI235" id="STAT1mRNA_decay_0" name="STAT1mRNA decay">
        <annotation>
          <COPASI xmlns="http://www.copasi.org/static/sbml">
            <rdf:RDF xmlns:dcterms="http://purl.org/dc/terms/" xmlns:rdf="http://www.w3.org/1999/02/22-rdf-syntax-ns#">
              <rdf:Description rdf:about="#COPASI235">
                <dcterms:created>
                  <rdf:Description>
                    <dcterms:W3CDTF>2019-04-15T18:39:47Z</dcterms:W3CDTF>
                  </rdf:Description>
                </dcterms:created>
              </rdf:Description>
            </rdf:RDF>
          </COPASI>
        </annotation>
        <math xmlns="http://www.w3.org/1998/Math/MathML">
          <lambda>
            <bvar>
              <ci> hlSTAT1mRNA </ci>
            </bvar>
            <bvar>
              <ci> STAT1mRNA </ci>
            </bvar>
            <apply>
              <times/>
              <ci> hlSTAT1mRNA </ci>
              <ci> STAT1mRNA </ci>
            </apply>
          </lambda>
        </math>
      </functionDefinition>
      <functionDefinition metaid="COPASI236" id="STAT2mRNA_basal_production_0" name="STAT2mRNA basal production">
        <annotation>
          <COPASI xmlns="http://www.copasi.org/static/sbml">
            <rdf:RDF xmlns:dcterms="http://purl.org/dc/terms/" xmlns:rdf="http://www.w3.org/1999/02/22-rdf-syntax-ns#">
              <rdf:Description rdf:about="#COPASI236">
                <dcterms:created>
                  <rdf:Description>
                    <dcterms:W3CDTF>2019-04-15T18:40:23Z</dcterms:W3CDTF>
                  </rdf:Description>
                </dcterms:created>
              </rdf:Description>
            </rdf:RDF>
          </COPASI>
        </annotation>
        <math xmlns="http://www.w3.org/1998/Math/MathML">
          <lambda>
            <bvar>
              <ci> synthSTAT2mRNAbasal </ci>
            </bvar>
            <ci> synthSTAT2mRNAbasal </ci>
          </lambda>
        </math>
      </functionDefinition>
      <functionDefinition metaid="COPASI237" id="STAT2mRNA_production_by_ISRE_0" name="STAT2mRNA production by ISRE">
        <annotation>
          <COPASI xmlns="http://www.copasi.org/static/sbml">
            <rdf:RDF xmlns:dcterms="http://purl.org/dc/terms/" xmlns:rdf="http://www.w3.org/1999/02/22-rdf-syntax-ns#">
              <rdf:Description rdf:about="#COPASI237">
                <dcterms:created>
                  <rdf:Description>
                    <dcterms:W3CDTF>2019-04-15T18:40:15Z</dcterms:W3CDTF>
                  </rdf:Description>
                </dcterms:created>
              </rdf:Description>
            </rdf:RDF>
          </COPASI>
        </annotation>
        <math xmlns="http://www.w3.org/1998/Math/MathML">
          <lambda>
            <bvar>
              <ci> synthSTAT2mRNA </ci>
            </bvar>
            <bvar>
              <ci> OccGAS_ISREbs </ci>
            </bvar>
            <apply>
              <times/>
              <ci> synthSTAT2mRNA </ci>
              <ci> OccGAS_ISREbs </ci>
            </apply>
          </lambda>
        </math>
      </functionDefinition>
      <functionDefinition metaid="COPASI238" id="STAT2mRNA_decay_0" name="STAT2mRNA decay">
        <annotation>
          <COPASI xmlns="http://www.copasi.org/static/sbml">
            <rdf:RDF xmlns:dcterms="http://purl.org/dc/terms/" xmlns:rdf="http://www.w3.org/1999/02/22-rdf-syntax-ns#">
              <rdf:Description rdf:about="#COPASI238">
                <dcterms:created>
                  <rdf:Description>
                    <dcterms:W3CDTF>2019-04-15T18:41:19Z</dcterms:W3CDTF>
                  </rdf:Description>
                </dcterms:created>
              </rdf:Description>
            </rdf:RDF>
          </COPASI>
        </annotation>
        <math xmlns="http://www.w3.org/1998/Math/MathML">
          <lambda>
            <bvar>
              <ci> hlSTAT2mRNA </ci>
            </bvar>
            <bvar>
              <ci> STAT2mRNA </ci>
            </bvar>
            <apply>
              <times/>
              <ci> hlSTAT2mRNA </ci>
              <ci> STAT2mRNA </ci>
            </apply>
          </lambda>
        </math>
      </functionDefinition>
      <functionDefinition metaid="COPASI239" id="IRF9mRNA_basal_production_0" name="IRF9mRNA basal production">
        <annotation>
          <COPASI xmlns="http://www.copasi.org/static/sbml">
            <rdf:RDF xmlns:dcterms="http://purl.org/dc/terms/" xmlns:rdf="http://www.w3.org/1999/02/22-rdf-syntax-ns#">
              <rdf:Description rdf:about="#COPASI239">
                <dcterms:created>
                  <rdf:Description>
                    <dcterms:W3CDTF>2019-04-15T18:41:49Z</dcterms:W3CDTF>
                  </rdf:Description>
                </dcterms:created>
              </rdf:Description>
            </rdf:RDF>
          </COPASI>
        </annotation>
        <math xmlns="http://www.w3.org/1998/Math/MathML">
          <lambda>
            <bvar>
              <ci> synthIRF9mRNAbasal </ci>
            </bvar>
            <ci> synthIRF9mRNAbasal </ci>
          </lambda>
        </math>
      </functionDefinition>
      <functionDefinition metaid="COPASI240" id="IRF9mRNA_production_by_ISRE_0" name="IRF9mRNA production by ISRE">
        <annotation>
          <COPASI xmlns="http://www.copasi.org/static/sbml">
            <rdf:RDF xmlns:dcterms="http://purl.org/dc/terms/" xmlns:rdf="http://www.w3.org/1999/02/22-rdf-syntax-ns#">
              <rdf:Description rdf:about="#COPASI240">
                <dcterms:created>
                  <rdf:Description>
                    <dcterms:W3CDTF>2019-04-15T18:42:07Z</dcterms:W3CDTF>
                  </rdf:Description>
                </dcterms:created>
              </rdf:Description>
            </rdf:RDF>
          </COPASI>
        </annotation>
        <math xmlns="http://www.w3.org/1998/Math/MathML">
          <lambda>
            <bvar>
              <ci> synthIRF9mRNA </ci>
            </bvar>
            <bvar>
              <ci> OccGAS_ISREbs </ci>
            </bvar>
            <bvar>
              <ci> kmIRF9 </ci>
            </bvar>
            <apply>
              <divide/>
              <apply>
                <times/>
                <ci> synthIRF9mRNA </ci>
                <ci> OccGAS_ISREbs </ci>
              </apply>
              <apply>
                <plus/>
                <ci> kmIRF9 </ci>
                <ci> OccGAS_ISREbs </ci>
              </apply>
            </apply>
          </lambda>
        </math>
      </functionDefinition>
      <functionDefinition metaid="COPASI241" id="IRF9mRNA_decay_0" name="IRF9mRNA decay">
        <annotation>
          <COPASI xmlns="http://www.copasi.org/static/sbml">
            <rdf:RDF xmlns:dcterms="http://purl.org/dc/terms/" xmlns:rdf="http://www.w3.org/1999/02/22-rdf-syntax-ns#">
              <rdf:Description rdf:about="#COPASI241">
                <dcterms:created>
                  <rdf:Description>
                    <dcterms:W3CDTF>2019-04-15T18:43:08Z</dcterms:W3CDTF>
                  </rdf:Description>
                </dcterms:created>
              </rdf:Description>
            </rdf:RDF>
          </COPASI>
        </annotation>
        <math xmlns="http://www.w3.org/1998/Math/MathML">
          <lambda>
            <bvar>
              <ci> hlIRF9mRNA </ci>
            </bvar>
            <bvar>
              <ci> IRF9mRNA </ci>
            </bvar>
            <apply>
              <times/>
              <ci> hlIRF9mRNA </ci>
              <ci> IRF9mRNA </ci>
            </apply>
          </lambda>
        </math>
      </functionDefinition>
      <functionDefinition metaid="COPASI242" id="IRF2mRNA_production_by_ISRE_0" name="IRF2mRNA production by ISRE">
        <annotation>
          <COPASI xmlns="http://www.copasi.org/static/sbml">
            <rdf:RDF xmlns:dcterms="http://purl.org/dc/terms/" xmlns:rdf="http://www.w3.org/1999/02/22-rdf-syntax-ns#">
              <rdf:Description rdf:about="#COPASI242">
                <dcterms:created>
                  <rdf:Description>
                    <dcterms:W3CDTF>2019-04-15T18:43:59Z</dcterms:W3CDTF>
                  </rdf:Description>
                </dcterms:created>
              </rdf:Description>
            </rdf:RDF>
          </COPASI>
        </annotation>
        <math xmlns="http://www.w3.org/1998/Math/MathML">
          <lambda>
            <bvar>
              <ci> synthIRF2mRNA </ci>
            </bvar>
            <bvar>
              <ci> OccGAS_ISREbs </ci>
            </bvar>
            <apply>
              <times/>
              <ci> synthIRF2mRNA </ci>
              <ci> OccGAS_ISREbs </ci>
            </apply>
          </lambda>
        </math>
      </functionDefinition>
      <functionDefinition metaid="COPASI243" id="IRF2_translation_and_decay_of_mRNA" name="IRF2 translation and decay of mRNA">
        <annotation>
          <COPASI xmlns="http://www.copasi.org/static/sbml">
            <rdf:RDF xmlns:dcterms="http://purl.org/dc/terms/" xmlns:rdf="http://www.w3.org/1999/02/22-rdf-syntax-ns#">
              <rdf:Description rdf:about="#COPASI243">
                <dcterms:created>
                  <rdf:Description>
                    <dcterms:W3CDTF>2019-04-15T18:44:22Z</dcterms:W3CDTF>
                  </rdf:Description>
                </dcterms:created>
              </rdf:Description>
            </rdf:RDF>
          </COPASI>
        </annotation>
        <math xmlns="http://www.w3.org/1998/Math/MathML">
          <lambda>
            <bvar>
              <ci> delayIRF2 </ci>
            </bvar>
            <bvar>
              <ci> IRF2mRNA </ci>
            </bvar>
            <apply>
              <times/>
              <ci> delayIRF2 </ci>
              <ci> IRF2mRNA </ci>
            </apply>
          </lambda>
        </math>
      </functionDefinition>
      <functionDefinition metaid="COPASI244" id="USP18mRNA_basal_production_0" name="USP18mRNA basal production">
        <annotation>
          <COPASI xmlns="http://www.copasi.org/static/sbml">
            <rdf:RDF xmlns:dcterms="http://purl.org/dc/terms/" xmlns:rdf="http://www.w3.org/1999/02/22-rdf-syntax-ns#">
              <rdf:Description rdf:about="#COPASI244">
                <dcterms:created>
                  <rdf:Description>
                    <dcterms:W3CDTF>2019-04-15T18:45:06Z</dcterms:W3CDTF>
                  </rdf:Description>
                </dcterms:created>
              </rdf:Description>
            </rdf:RDF>
          </COPASI>
        </annotation>
        <math xmlns="http://www.w3.org/1998/Math/MathML">
          <lambda>
            <bvar>
              <ci> synthUSP18mRNAbasal </ci>
            </bvar>
            <ci> synthUSP18mRNAbasal </ci>
          </lambda>
        </math>
      </functionDefinition>
      <functionDefinition metaid="COPASI245" id="USP18mRNA_production_by_ISRE_0" name="USP18mRNA production by ISRE">
        <annotation>
          <COPASI xmlns="http://www.copasi.org/static/sbml">
            <rdf:RDF xmlns:dcterms="http://purl.org/dc/terms/" xmlns:rdf="http://www.w3.org/1999/02/22-rdf-syntax-ns#">
              <rdf:Description rdf:about="#COPASI245">
                <dcterms:created>
                  <rdf:Description>
                    <dcterms:W3CDTF>2019-04-15T18:45:24Z</dcterms:W3CDTF>
                  </rdf:Description>
                </dcterms:created>
              </rdf:Description>
            </rdf:RDF>
          </COPASI>
        </annotation>
        <math xmlns="http://www.w3.org/1998/Math/MathML">
          <lambda>
            <bvar>
              <ci> synthUSP18mRNA </ci>
            </bvar>
            <bvar>
              <ci> OccGAS_ISREbs </ci>
            </bvar>
            <apply>
              <times/>
              <ci> synthUSP18mRNA </ci>
              <ci> OccGAS_ISREbs </ci>
            </apply>
          </lambda>
        </math>
      </functionDefinition>
      <functionDefinition metaid="COPASI246" id="USP18mRNA_decay_0" name="USP18mRNA decay">
        <annotation>
          <COPASI xmlns="http://www.copasi.org/static/sbml">
            <rdf:RDF xmlns:dcterms="http://purl.org/dc/terms/" xmlns:rdf="http://www.w3.org/1999/02/22-rdf-syntax-ns#">
              <rdf:Description rdf:about="#COPASI246">
                <dcterms:created>
                  <rdf:Description>
                    <dcterms:W3CDTF>2019-04-15T18:45:49Z</dcterms:W3CDTF>
                  </rdf:Description>
                </dcterms:created>
              </rdf:Description>
            </rdf:RDF>
          </COPASI>
        </annotation>
        <math xmlns="http://www.w3.org/1998/Math/MathML">
          <lambda>
            <bvar>
              <ci> hlUSP18mRNA </ci>
            </bvar>
            <bvar>
              <ci> USP18mRNA </ci>
            </bvar>
            <apply>
              <times/>
              <ci> hlUSP18mRNA </ci>
              <ci> USP18mRNA </ci>
            </apply>
          </lambda>
        </math>
      </functionDefinition>
      <functionDefinition metaid="COPASI247" id="SOCS1mRNA_basal_production_0" name="SOCS1mRNA basal production">
        <annotation>
          <COPASI xmlns="http://www.copasi.org/static/sbml">
            <rdf:RDF xmlns:dcterms="http://purl.org/dc/terms/" xmlns:rdf="http://www.w3.org/1999/02/22-rdf-syntax-ns#">
              <rdf:Description rdf:about="#COPASI247">
                <dcterms:created>
                  <rdf:Description>
                    <dcterms:W3CDTF>2019-04-15T18:46:10Z</dcterms:W3CDTF>
                  </rdf:Description>
                </dcterms:created>
              </rdf:Description>
            </rdf:RDF>
          </COPASI>
        </annotation>
        <math xmlns="http://www.w3.org/1998/Math/MathML">
          <lambda>
            <bvar>
              <ci> synthSOCS1mRNAbasal </ci>
            </bvar>
            <ci> synthSOCS1mRNAbasal </ci>
          </lambda>
        </math>
      </functionDefinition>
      <functionDefinition metaid="COPASI248" id="SOCS1mRNA_production_by_ISRE_0" name="SOCS1mRNA production by ISRE">
        <annotation>
          <COPASI xmlns="http://www.copasi.org/static/sbml">
            <rdf:RDF xmlns:dcterms="http://purl.org/dc/terms/" xmlns:rdf="http://www.w3.org/1999/02/22-rdf-syntax-ns#">
              <rdf:Description rdf:about="#COPASI248">
                <dcterms:created>
                  <rdf:Description>
                    <dcterms:W3CDTF>2019-04-15T18:46:33Z</dcterms:W3CDTF>
                  </rdf:Description>
                </dcterms:created>
              </rdf:Description>
            </rdf:RDF>
          </COPASI>
        </annotation>
        <math xmlns="http://www.w3.org/1998/Math/MathML">
          <lambda>
            <bvar>
              <ci> synthSOCS1mRNA </ci>
            </bvar>
            <bvar>
              <ci> OccGAS_ISREbs </ci>
            </bvar>
            <apply>
              <times/>
              <ci> synthSOCS1mRNA </ci>
              <ci> OccGAS_ISREbs </ci>
            </apply>
          </lambda>
        </math>
      </functionDefinition>
      <functionDefinition metaid="COPASI249" id="SOCS1mRNA_decay_0" name="SOCS1mRNA decay">
        <annotation>
          <COPASI xmlns="http://www.copasi.org/static/sbml">
            <rdf:RDF xmlns:dcterms="http://purl.org/dc/terms/" xmlns:rdf="http://www.w3.org/1999/02/22-rdf-syntax-ns#">
              <rdf:Description rdf:about="#COPASI249">
                <dcterms:created>
                  <rdf:Description>
                    <dcterms:W3CDTF>2019-04-15T18:46:57Z</dcterms:W3CDTF>
                  </rdf:Description>
                </dcterms:created>
              </rdf:Description>
            </rdf:RDF>
          </COPASI>
        </annotation>
        <math xmlns="http://www.w3.org/1998/Math/MathML">
          <lambda>
            <bvar>
              <ci> hlSOCS1mRNA </ci>
            </bvar>
            <bvar>
              <ci> SOCS1mRNA </ci>
            </bvar>
            <bvar>
              <ci> IRF2 </ci>
            </bvar>
            <apply>
              <times/>
              <ci> hlSOCS1mRNA </ci>
              <ci> SOCS1mRNA </ci>
              <apply>
                <plus/>
                <cn> 1 </cn>
                <ci> IRF2 </ci>
              </apply>
            </apply>
          </lambda>
        </math>
      </functionDefinition>
      <functionDefinition metaid="COPASI250" id="SOCS3mRNA_basal_production_0" name="SOCS3mRNA basal production">
        <annotation>
          <COPASI xmlns="http://www.copasi.org/static/sbml">
            <rdf:RDF xmlns:dcterms="http://purl.org/dc/terms/" xmlns:rdf="http://www.w3.org/1999/02/22-rdf-syntax-ns#">
              <rdf:Description rdf:about="#COPASI250">
                <dcterms:created>
                  <rdf:Description>
                    <dcterms:W3CDTF>2019-04-15T18:48:01Z</dcterms:W3CDTF>
                  </rdf:Description>
                </dcterms:created>
              </rdf:Description>
            </rdf:RDF>
          </COPASI>
        </annotation>
        <math xmlns="http://www.w3.org/1998/Math/MathML">
          <lambda>
            <bvar>
              <ci> synthSOCS3mRNAbasal </ci>
            </bvar>
            <ci> synthSOCS3mRNAbasal </ci>
          </lambda>
        </math>
      </functionDefinition>
      <functionDefinition metaid="COPASI251" id="SOCS3mRNA_production_by_ISRE_0" name="SOCS3mRNA production by ISRE">
        <annotation>
          <COPASI xmlns="http://www.copasi.org/static/sbml">
            <rdf:RDF xmlns:dcterms="http://purl.org/dc/terms/" xmlns:rdf="http://www.w3.org/1999/02/22-rdf-syntax-ns#">
              <rdf:Description rdf:about="#COPASI251">
                <dcterms:created>
                  <rdf:Description>
                    <dcterms:W3CDTF>2019-04-15T18:50:56Z</dcterms:W3CDTF>
                  </rdf:Description>
                </dcterms:created>
              </rdf:Description>
            </rdf:RDF>
          </COPASI>
        </annotation>
        <math xmlns="http://www.w3.org/1998/Math/MathML">
          <lambda>
            <bvar>
              <ci> synthSOCS3mRNA </ci>
            </bvar>
            <bvar>
              <ci> OccGASbs </ci>
            </bvar>
            <apply>
              <times/>
              <ci> synthSOCS3mRNA </ci>
              <ci> OccGASbs </ci>
            </apply>
          </lambda>
        </math>
      </functionDefinition>
      <functionDefinition metaid="COPASI252" id="SOCS3mRNA_decay_0" name="SOCS3mRNA decay">
        <annotation>
          <COPASI xmlns="http://www.copasi.org/static/sbml">
            <rdf:RDF xmlns:dcterms="http://purl.org/dc/terms/" xmlns:rdf="http://www.w3.org/1999/02/22-rdf-syntax-ns#">
              <rdf:Description rdf:about="#COPASI252">
                <dcterms:created>
                  <rdf:Description>
                    <dcterms:W3CDTF>2019-04-15T18:51:24Z</dcterms:W3CDTF>
                  </rdf:Description>
                </dcterms:created>
              </rdf:Description>
            </rdf:RDF>
          </COPASI>
        </annotation>
        <math xmlns="http://www.w3.org/1998/Math/MathML">
          <lambda>
            <bvar>
              <ci> hlSOCS3mRNA </ci>
            </bvar>
            <bvar>
              <ci> SOCS3mRNA </ci>
            </bvar>
            <apply>
              <times/>
              <ci> hlSOCS3mRNA </ci>
              <ci> SOCS3mRNA </ci>
            </apply>
          </lambda>
        </math>
      </functionDefinition>
      <functionDefinition metaid="COPASI253" id="IRF2_degradation_0" name="IRF2 degradation">
        <annotation>
          <COPASI xmlns="http://www.copasi.org/static/sbml">
            <rdf:RDF xmlns:dcterms="http://purl.org/dc/terms/" xmlns:rdf="http://www.w3.org/1999/02/22-rdf-syntax-ns#">
              <rdf:Description rdf:about="#COPASI253">
                <dcterms:created>
                  <rdf:Description>
                    <dcterms:W3CDTF>2019-04-15T18:51:44Z</dcterms:W3CDTF>
                  </rdf:Description>
                </dcterms:created>
              </rdf:Description>
            </rdf:RDF>
          </COPASI>
        </annotation>
        <math xmlns="http://www.w3.org/1998/Math/MathML">
          <lambda>
            <bvar>
              <ci> IRF2 </ci>
            </bvar>
            <bvar>
              <ci> degIRF2 </ci>
            </bvar>
            <apply>
              <times/>
              <ci> degIRF2 </ci>
              <ci> IRF2 </ci>
            </apply>
          </lambda>
        </math>
      </functionDefinition>
      <functionDefinition metaid="COPASI254" id="Linear_chain_for_time_delay_in_STAT1_translation_0" name="Linear chain for time delay in STAT1 translation">
        <annotation>
          <COPASI xmlns="http://www.copasi.org/static/sbml">
            <rdf:RDF xmlns:dcterms="http://purl.org/dc/terms/" xmlns:rdf="http://www.w3.org/1999/02/22-rdf-syntax-ns#">
              <rdf:Description rdf:about="#COPASI254">
                <dcterms:created>
                  <rdf:Description>
                    <dcterms:W3CDTF>2019-04-15T18:53:00Z</dcterms:W3CDTF>
                  </rdf:Description>
                </dcterms:created>
              </rdf:Description>
            </rdf:RDF>
          </COPASI>
        </annotation>
        <math xmlns="http://www.w3.org/1998/Math/MathML">
          <lambda>
            <bvar>
              <ci> synthSTAT1 </ci>
            </bvar>
            <bvar>
              <ci> STAT1mRNA </ci>
            </bvar>
            <bvar>
              <ci> kmsynthSTAT1 </ci>
            </bvar>
            <apply>
              <divide/>
              <apply>
                <times/>
                <ci> synthSTAT1 </ci>
                <ci> STAT1mRNA </ci>
              </apply>
              <apply>
                <plus/>
                <ci> kmsynthSTAT1 </ci>
                <ci> STAT1mRNA </ci>
              </apply>
            </apply>
          </lambda>
        </math>
      </functionDefinition>
      <functionDefinition metaid="COPASI255" id="STAT1_chain_step_1_0" name="STAT1 chain step 1">
        <annotation>
          <COPASI xmlns="http://www.copasi.org/static/sbml">
            <rdf:RDF xmlns:dcterms="http://purl.org/dc/terms/" xmlns:rdf="http://www.w3.org/1999/02/22-rdf-syntax-ns#">
              <rdf:Description rdf:about="#COPASI255">
                <dcterms:created>
                  <rdf:Description>
                    <dcterms:W3CDTF>2019-04-15T18:54:07Z</dcterms:W3CDTF>
                  </rdf:Description>
                </dcterms:created>
              </rdf:Description>
            </rdf:RDF>
          </COPASI>
        </annotation>
        <math xmlns="http://www.w3.org/1998/Math/MathML">
          <lambda>
            <bvar>
              <ci> delaySTAT1 </ci>
            </bvar>
            <bvar>
              <ci> STAT1_LC_1 </ci>
            </bvar>
            <apply>
              <times/>
              <ci> delaySTAT1 </ci>
              <ci> STAT1_LC_1 </ci>
            </apply>
          </lambda>
        </math>
      </functionDefinition>
      <functionDefinition metaid="COPASI256" id="STAT1_chain_step_2_0" name="STAT1 chain step 2">
        <annotation>
          <COPASI xmlns="http://www.copasi.org/static/sbml">
            <rdf:RDF xmlns:dcterms="http://purl.org/dc/terms/" xmlns:rdf="http://www.w3.org/1999/02/22-rdf-syntax-ns#">
              <rdf:Description rdf:about="#COPASI256">
                <dcterms:created>
                  <rdf:Description>
                    <dcterms:W3CDTF>2019-04-15T18:54:32Z</dcterms:W3CDTF>
                  </rdf:Description>
                </dcterms:created>
              </rdf:Description>
            </rdf:RDF>
          </COPASI>
        </annotation>
        <math xmlns="http://www.w3.org/1998/Math/MathML">
          <lambda>
            <bvar>
              <ci> delaySTAT1 </ci>
            </bvar>
            <bvar>
              <ci> STAT1_LC_2 </ci>
            </bvar>
            <apply>
              <times/>
              <ci> delaySTAT1 </ci>
              <ci> STAT1_LC_2 </ci>
            </apply>
          </lambda>
        </math>
      </functionDefinition>
      <functionDefinition metaid="COPASI257" id="STAT1_chain_step_3" name="STAT1 chain step 3">
        <annotation>
          <COPASI xmlns="http://www.copasi.org/static/sbml">
            <rdf:RDF xmlns:dcterms="http://purl.org/dc/terms/" xmlns:rdf="http://www.w3.org/1999/02/22-rdf-syntax-ns#">
              <rdf:Description rdf:about="#COPASI257">
                <dcterms:created>
                  <rdf:Description>
                    <dcterms:W3CDTF>2019-04-15T18:55:00Z</dcterms:W3CDTF>
                  </rdf:Description>
                </dcterms:created>
              </rdf:Description>
            </rdf:RDF>
          </COPASI>
        </annotation>
        <math xmlns="http://www.w3.org/1998/Math/MathML">
          <lambda>
            <bvar>
              <ci> delaySTAT1 </ci>
            </bvar>
            <bvar>
              <ci> STAT1_LC_3 </ci>
            </bvar>
            <apply>
              <times/>
              <ci> delaySTAT1 </ci>
              <ci> STAT1_LC_3 </ci>
            </apply>
          </lambda>
        </math>
      </functionDefinition>
      <functionDefinition metaid="COPASI258" id="Linear_chain_for_time_delay_in_STAT2_translation_0" name="Linear chain for time delay in STAT2 translation">
        <annotation>
          <COPASI xmlns="http://www.copasi.org/static/sbml">
            <rdf:RDF xmlns:dcterms="http://purl.org/dc/terms/" xmlns:rdf="http://www.w3.org/1999/02/22-rdf-syntax-ns#">
              <rdf:Description rdf:about="#COPASI258">
                <dcterms:created>
                  <rdf:Description>
                    <dcterms:W3CDTF>2019-04-15T18:55:23Z</dcterms:W3CDTF>
                  </rdf:Description>
                </dcterms:created>
              </rdf:Description>
            </rdf:RDF>
          </COPASI>
        </annotation>
        <math xmlns="http://www.w3.org/1998/Math/MathML">
          <lambda>
            <bvar>
              <ci> synthSTAT2 </ci>
            </bvar>
            <bvar>
              <ci> STAT2mRNA </ci>
            </bvar>
            <apply>
              <times/>
              <ci> synthSTAT2 </ci>
              <ci> STAT2mRNA </ci>
            </apply>
          </lambda>
        </math>
      </functionDefinition>
      <functionDefinition metaid="COPASI259" id="STAT2_chain_step_1_0" name="STAT2 chain step 1">
        <annotation>
          <COPASI xmlns="http://www.copasi.org/static/sbml">
            <rdf:RDF xmlns:dcterms="http://purl.org/dc/terms/" xmlns:rdf="http://www.w3.org/1999/02/22-rdf-syntax-ns#">
              <rdf:Description rdf:about="#COPASI259">
                <dcterms:created>
                  <rdf:Description>
                    <dcterms:W3CDTF>2019-04-15T18:55:46Z</dcterms:W3CDTF>
                  </rdf:Description>
                </dcterms:created>
              </rdf:Description>
            </rdf:RDF>
          </COPASI>
        </annotation>
        <math xmlns="http://www.w3.org/1998/Math/MathML">
          <lambda>
            <bvar>
              <ci> delaySTAT2 </ci>
            </bvar>
            <bvar>
              <ci> STAT2_LC_1 </ci>
            </bvar>
            <apply>
              <times/>
              <ci> delaySTAT2 </ci>
              <ci> STAT2_LC_1 </ci>
            </apply>
          </lambda>
        </math>
      </functionDefinition>
      <functionDefinition metaid="COPASI260" id="STAT2_chain_step_2_0" name="STAT2 chain step 2">
        <annotation>
          <COPASI xmlns="http://www.copasi.org/static/sbml">
            <rdf:RDF xmlns:dcterms="http://purl.org/dc/terms/" xmlns:rdf="http://www.w3.org/1999/02/22-rdf-syntax-ns#">
              <rdf:Description rdf:about="#COPASI260">
                <dcterms:created>
                  <rdf:Description>
                    <dcterms:W3CDTF>2019-04-15T18:56:10Z</dcterms:W3CDTF>
                  </rdf:Description>
                </dcterms:created>
              </rdf:Description>
            </rdf:RDF>
          </COPASI>
        </annotation>
        <math xmlns="http://www.w3.org/1998/Math/MathML">
          <lambda>
            <bvar>
              <ci> delaySTAT2 </ci>
            </bvar>
            <bvar>
              <ci> STAT2_LC_2 </ci>
            </bvar>
            <apply>
              <times/>
              <ci> delaySTAT2 </ci>
              <ci> STAT2_LC_2 </ci>
            </apply>
          </lambda>
        </math>
      </functionDefinition>
      <functionDefinition metaid="COPASI261" id="STAT2_chain_step_3_0" name="STAT2 chain step 3">
        <annotation>
          <COPASI xmlns="http://www.copasi.org/static/sbml">
            <rdf:RDF xmlns:dcterms="http://purl.org/dc/terms/" xmlns:rdf="http://www.w3.org/1999/02/22-rdf-syntax-ns#">
              <rdf:Description rdf:about="#COPASI261">
                <dcterms:created>
                  <rdf:Description>
                    <dcterms:W3CDTF>2019-04-15T18:56:30Z</dcterms:W3CDTF>
                  </rdf:Description>
                </dcterms:created>
              </rdf:Description>
            </rdf:RDF>
          </COPASI>
        </annotation>
        <math xmlns="http://www.w3.org/1998/Math/MathML">
          <lambda>
            <bvar>
              <ci> delaySTAT2 </ci>
            </bvar>
            <bvar>
              <ci> STAT2_LC_3 </ci>
            </bvar>
            <apply>
              <times/>
              <ci> delaySTAT2 </ci>
              <ci> STAT2_LC_3 </ci>
            </apply>
          </lambda>
        </math>
      </functionDefinition>
      <functionDefinition metaid="COPASI262" id="STAT2_chain_step_4_0" name="STAT2 chain step 4">
        <annotation>
          <COPASI xmlns="http://www.copasi.org/static/sbml">
            <rdf:RDF xmlns:dcterms="http://purl.org/dc/terms/" xmlns:rdf="http://www.w3.org/1999/02/22-rdf-syntax-ns#">
              <rdf:Description rdf:about="#COPASI262">
                <dcterms:created>
                  <rdf:Description>
                    <dcterms:W3CDTF>2019-04-15T18:56:44Z</dcterms:W3CDTF>
                  </rdf:Description>
                </dcterms:created>
              </rdf:Description>
            </rdf:RDF>
          </COPASI>
        </annotation>
        <math xmlns="http://www.w3.org/1998/Math/MathML">
          <lambda>
            <bvar>
              <ci> delaySTAT2 </ci>
            </bvar>
            <bvar>
              <ci> STAT2_LC_4 </ci>
            </bvar>
            <apply>
              <times/>
              <ci> delaySTAT2 </ci>
              <ci> STAT2_LC_4 </ci>
            </apply>
          </lambda>
        </math>
      </functionDefinition>
      <functionDefinition metaid="COPASI263" id="STAT2_chain_step_5_0" name="STAT2 chain step 5">
        <annotation>
          <COPASI xmlns="http://www.copasi.org/static/sbml">
            <rdf:RDF xmlns:dcterms="http://purl.org/dc/terms/" xmlns:rdf="http://www.w3.org/1999/02/22-rdf-syntax-ns#">
              <rdf:Description rdf:about="#COPASI263">
                <dcterms:created>
                  <rdf:Description>
                    <dcterms:W3CDTF>2019-04-15T18:56:59Z</dcterms:W3CDTF>
                  </rdf:Description>
                </dcterms:created>
              </rdf:Description>
            </rdf:RDF>
          </COPASI>
        </annotation>
        <math xmlns="http://www.w3.org/1998/Math/MathML">
          <lambda>
            <bvar>
              <ci> delaySTAT2 </ci>
            </bvar>
            <bvar>
              <ci> STAT5_LC_5 </ci>
            </bvar>
            <apply>
              <times/>
              <ci> delaySTAT2 </ci>
              <ci> STAT5_LC_5 </ci>
            </apply>
          </lambda>
        </math>
      </functionDefinition>
      <functionDefinition metaid="COPASI264" id="Linear_chain_for_time_delay_in_IRF9_translation_0" name="Linear chain for time delay in IRF9 translation">
        <annotation>
          <COPASI xmlns="http://www.copasi.org/static/sbml">
            <rdf:RDF xmlns:dcterms="http://purl.org/dc/terms/" xmlns:rdf="http://www.w3.org/1999/02/22-rdf-syntax-ns#">
              <rdf:Description rdf:about="#COPASI264">
                <dcterms:created>
                  <rdf:Description>
                    <dcterms:W3CDTF>2019-04-15T18:57:33Z</dcterms:W3CDTF>
                  </rdf:Description>
                </dcterms:created>
              </rdf:Description>
            </rdf:RDF>
          </COPASI>
        </annotation>
        <math xmlns="http://www.w3.org/1998/Math/MathML">
          <lambda>
            <bvar>
              <ci> synthIRF9 </ci>
            </bvar>
            <bvar>
              <ci> IRF9mRNA </ci>
            </bvar>
            <apply>
              <times/>
              <ci> synthIRF9 </ci>
              <ci> IRF9mRNA </ci>
            </apply>
          </lambda>
        </math>
      </functionDefinition>
      <functionDefinition metaid="COPASI265" id="IRF9_chain_step_1_0" name="IRF9 chain step 1">
        <annotation>
          <COPASI xmlns="http://www.copasi.org/static/sbml">
            <rdf:RDF xmlns:dcterms="http://purl.org/dc/terms/" xmlns:rdf="http://www.w3.org/1999/02/22-rdf-syntax-ns#">
              <rdf:Description rdf:about="#COPASI265">
                <dcterms:created>
                  <rdf:Description>
                    <dcterms:W3CDTF>2019-04-15T18:57:54Z</dcterms:W3CDTF>
                  </rdf:Description>
                </dcterms:created>
              </rdf:Description>
            </rdf:RDF>
          </COPASI>
        </annotation>
        <math xmlns="http://www.w3.org/1998/Math/MathML">
          <lambda>
            <bvar>
              <ci> delayIRF9 </ci>
            </bvar>
            <bvar>
              <ci> IRF9_LC_1 </ci>
            </bvar>
            <apply>
              <times/>
              <ci> delayIRF9 </ci>
              <ci> IRF9_LC_1 </ci>
            </apply>
          </lambda>
        </math>
      </functionDefinition>
      <functionDefinition metaid="COPASI266" id="ISGF3_decay_0" name="ISGF3 decay">
        <annotation>
          <COPASI xmlns="http://www.copasi.org/static/sbml">
            <rdf:RDF xmlns:dcterms="http://purl.org/dc/terms/" xmlns:rdf="http://www.w3.org/1999/02/22-rdf-syntax-ns#">
              <rdf:Description rdf:about="#COPASI266">
                <dcterms:created>
                  <rdf:Description>
                    <dcterms:W3CDTF>2019-04-15T17:08:47Z</dcterms:W3CDTF>
                  </rdf:Description>
                </dcterms:created>
              </rdf:Description>
            </rdf:RDF>
          </COPASI>
        </annotation>
        <math xmlns="http://www.w3.org/1998/Math/MathML">
          <lambda>
            <bvar>
              <ci> decayISGF3n </ci>
            </bvar>
            <bvar>
              <ci> ISGF3n </ci>
            </bvar>
            <apply>
              <times/>
              <ci> decayISGF3n </ci>
              <ci> ISGF3n </ci>
            </apply>
          </lambda>
        </math>
      </functionDefinition>
      <functionDefinition metaid="COPASI267" id="SOCS1_degradation_0" name="SOCS1 degradation">
        <annotation>
          <COPASI xmlns="http://www.copasi.org/static/sbml">
            <rdf:RDF xmlns:dcterms="http://purl.org/dc/terms/" xmlns:rdf="http://www.w3.org/1999/02/22-rdf-syntax-ns#">
              <rdf:Description rdf:about="#COPASI267">
                <dcterms:created>
                  <rdf:Description>
                    <dcterms:W3CDTF>2019-04-15T17:22:13Z</dcterms:W3CDTF>
                  </rdf:Description>
                </dcterms:created>
              </rdf:Description>
            </rdf:RDF>
          </COPASI>
        </annotation>
        <math xmlns="http://www.w3.org/1998/Math/MathML">
          <lambda>
            <bvar>
              <ci> degSOCS1 </ci>
            </bvar>
            <bvar>
              <ci> SOCS1 </ci>
            </bvar>
            <apply>
              <times/>
              <ci> degSOCS1 </ci>
              <ci> SOCS1 </ci>
            </apply>
          </lambda>
        </math>
      </functionDefinition>
    </listOfFunctionDefinitions>
    <listOfUnitDefinitions>
      <unitDefinition id="time" name="time">
        <listOfUnits>
          <unit kind="second" exponent="1" scale="0" multiplier="3600"/>
        </listOfUnits>
      </unitDefinition>
      <unitDefinition id="substance" name="substance">
        <listOfUnits>
          <unit kind="mole" exponent="1" scale="-9" multiplier="1"/>
        </listOfUnits>
      </unitDefinition>
    </listOfUnitDefinitions>
    <listOfCompartments>
      <compartment metaid="COPASI1" id="compartment" name="compartment" spatialDimensions="3" size="1" constant="true">
        <annotation>
          <COPASI xmlns="http://www.copasi.org/static/sbml">
            <rdf:RDF xmlns:dcterms="http://purl.org/dc/terms/" xmlns:rdf="http://www.w3.org/1999/02/22-rdf-syntax-ns#">
              <rdf:Description rdf:about="#COPASI1">
                <dcterms:created>
                  <rdf:Description>
                    <dcterms:W3CDTF>2019-04-16T08:57:26Z</dcterms:W3CDTF>
                  </rdf:Description>
                </dcterms:created>
              </rdf:Description>
            </rdf:RDF>
          </COPASI>
        </annotation>
      </compartment>
    </listOfCompartments>
    <listOfSpecies>
      <species metaid="COPASI2" id="Rec" name="Rec" compartment="compartment" initialConcentration="1989" boundaryCondition="false" constant="false">
        <annotation>
          <COPASI xmlns="http://www.copasi.org/static/sbml">
            <rdf:RDF xmlns:dcterms="http://purl.org/dc/terms/" xmlns:rdf="http://www.w3.org/1999/02/22-rdf-syntax-ns#">
              <rdf:Description rdf:about="#COPASI2">
                <dcterms:created>
                  <rdf:Description>
                    <dcterms:W3CDTF>2019-04-16T08:57:26Z</dcterms:W3CDTF>
                  </rdf:Description>
                </dcterms:created>
              </rdf:Description>
            </rdf:RDF>
          </COPASI>
        </annotation>
      </species>
      <species metaid="COPASI3" id="SOCS1" name="SOCS1" compartment="compartment" initialConcentration="0.8286" boundaryCondition="false" constant="false">
        <annotation>
          <COPASI xmlns="http://www.copasi.org/static/sbml">
            <rdf:RDF xmlns:dcterms="http://purl.org/dc/terms/" xmlns:rdf="http://www.w3.org/1999/02/22-rdf-syntax-ns#">
              <rdf:Description rdf:about="#COPASI3">
                <dcterms:created>
                  <rdf:Description>
                    <dcterms:W3CDTF>2019-04-16T08:57:26Z</dcterms:W3CDTF>
                  </rdf:Description>
                </dcterms:created>
              </rdf:Description>
            </rdf:RDF>
          </COPASI>
        </annotation>
      </species>
      <species metaid="COPASI4" id="IFN" name="IFN" compartment="compartment" initialConcentration="50000" boundaryCondition="false" constant="false">
        <annotation>
          <COPASI xmlns="http://www.copasi.org/static/sbml">
            <rdf:RDF xmlns:dcterms="http://purl.org/dc/terms/" xmlns:rdf="http://www.w3.org/1999/02/22-rdf-syntax-ns#">
              <rdf:Description rdf:about="#COPASI4">
                <dcterms:created>
                  <rdf:Description>
                    <dcterms:W3CDTF>2019-04-16T08:57:26Z</dcterms:W3CDTF>
                  </rdf:Description>
                </dcterms:created>
              </rdf:Description>
            </rdf:RDF>
          </COPASI>
        </annotation>
      </species>
      <species metaid="COPASI5" id="aRecIFN" name="aRecIFN" compartment="compartment" initialConcentration="0" boundaryCondition="false" constant="false">
        <annotation>
          <COPASI xmlns="http://www.copasi.org/static/sbml">
            <rdf:RDF xmlns:dcterms="http://purl.org/dc/terms/" xmlns:rdf="http://www.w3.org/1999/02/22-rdf-syntax-ns#">
              <rdf:Description rdf:about="#COPASI5">
                <dcterms:created>
                  <rdf:Description>
                    <dcterms:W3CDTF>2019-04-16T08:57:26Z</dcterms:W3CDTF>
                  </rdf:Description>
                </dcterms:created>
              </rdf:Description>
            </rdf:RDF>
          </COPASI>
        </annotation>
      </species>
      <species metaid="COPASI6" id="USP18" name="USP18" compartment="compartment" initialConcentration="1746" boundaryCondition="false" constant="false">
        <annotation>
          <COPASI xmlns="http://www.copasi.org/static/sbml">
            <rdf:RDF xmlns:dcterms="http://purl.org/dc/terms/" xmlns:rdf="http://www.w3.org/1999/02/22-rdf-syntax-ns#">
              <rdf:Description rdf:about="#COPASI6">
                <dcterms:created>
                  <rdf:Description>
                    <dcterms:W3CDTF>2019-04-16T08:57:26Z</dcterms:W3CDTF>
                  </rdf:Description>
                </dcterms:created>
              </rdf:Description>
            </rdf:RDF>
          </COPASI>
        </annotation>
      </species>
      <species metaid="COPASI7" id="STAT1c" name="STAT1c" compartment="compartment" initialConcentration="486300" boundaryCondition="false" constant="false">
        <annotation>
          <COPASI xmlns="http://www.copasi.org/static/sbml">
            <rdf:RDF xmlns:dcterms="http://purl.org/dc/terms/" xmlns:rdf="http://www.w3.org/1999/02/22-rdf-syntax-ns#">
              <rdf:Description rdf:about="#COPASI7">
                <dcterms:created>
                  <rdf:Description>
                    <dcterms:W3CDTF>2019-04-16T08:57:26Z</dcterms:W3CDTF>
                  </rdf:Description>
                </dcterms:created>
              </rdf:Description>
            </rdf:RDF>
          </COPASI>
        </annotation>
      </species>
      <species metaid="COPASI8" id="STAT2c" name="STAT2c" compartment="compartment" initialConcentration="30390" boundaryCondition="false" constant="false">
        <annotation>
          <COPASI xmlns="http://www.copasi.org/static/sbml">
            <rdf:RDF xmlns:dcterms="http://purl.org/dc/terms/" xmlns:rdf="http://www.w3.org/1999/02/22-rdf-syntax-ns#">
              <rdf:Description rdf:about="#COPASI8">
                <dcterms:created>
                  <rdf:Description>
                    <dcterms:W3CDTF>2019-04-16T08:57:26Z</dcterms:W3CDTF>
                  </rdf:Description>
                </dcterms:created>
              </rdf:Description>
            </rdf:RDF>
          </COPASI>
        </annotation>
      </species>
      <species metaid="COPASI9" id="pSTAT1pSTAT2c" name="pSTAT1pSTAT2c" compartment="compartment" initialConcentration="0" boundaryCondition="false" constant="false">
        <annotation>
          <COPASI xmlns="http://www.copasi.org/static/sbml">
            <rdf:RDF xmlns:dcterms="http://purl.org/dc/terms/" xmlns:rdf="http://www.w3.org/1999/02/22-rdf-syntax-ns#">
              <rdf:Description rdf:about="#COPASI9">
                <dcterms:created>
                  <rdf:Description>
                    <dcterms:W3CDTF>2019-04-16T08:57:26Z</dcterms:W3CDTF>
                  </rdf:Description>
                </dcterms:created>
              </rdf:Description>
            </rdf:RDF>
          </COPASI>
        </annotation>
      </species>
      <species metaid="COPASI10" id="pSTAT1pSTAT2n" name="pSTAT1pSTAT2n" compartment="compartment" initialConcentration="0" boundaryCondition="false" constant="false">
        <annotation>
          <COPASI xmlns="http://www.copasi.org/static/sbml">
            <rdf:RDF xmlns:dcterms="http://purl.org/dc/terms/" xmlns:rdf="http://www.w3.org/1999/02/22-rdf-syntax-ns#">
              <rdf:Description rdf:about="#COPASI10">
                <dcterms:created>
                  <rdf:Description>
                    <dcterms:W3CDTF>2019-04-16T08:57:26Z</dcterms:W3CDTF>
                  </rdf:Description>
                </dcterms:created>
              </rdf:Description>
            </rdf:RDF>
          </COPASI>
        </annotation>
      </species>
      <species metaid="COPASI11" id="STAT1n" name="STAT1n" compartment="compartment" initialConcentration="48630" boundaryCondition="false" constant="false">
        <annotation>
          <COPASI xmlns="http://www.copasi.org/static/sbml">
            <rdf:RDF xmlns:dcterms="http://purl.org/dc/terms/" xmlns:rdf="http://www.w3.org/1999/02/22-rdf-syntax-ns#">
              <rdf:Description rdf:about="#COPASI11">
                <dcterms:created>
                  <rdf:Description>
                    <dcterms:W3CDTF>2019-04-16T08:57:26Z</dcterms:W3CDTF>
                  </rdf:Description>
                </dcterms:created>
              </rdf:Description>
            </rdf:RDF>
          </COPASI>
        </annotation>
      </species>
      <species metaid="COPASI12" id="STAT2n" name="STAT2n" compartment="compartment" initialConcentration="3039" boundaryCondition="false" constant="false">
        <annotation>
          <COPASI xmlns="http://www.copasi.org/static/sbml">
            <rdf:RDF xmlns:dcterms="http://purl.org/dc/terms/" xmlns:rdf="http://www.w3.org/1999/02/22-rdf-syntax-ns#">
              <rdf:Description rdf:about="#COPASI12">
                <dcterms:created>
                  <rdf:Description>
                    <dcterms:W3CDTF>2019-04-16T08:57:26Z</dcterms:W3CDTF>
                  </rdf:Description>
                </dcterms:created>
              </rdf:Description>
            </rdf:RDF>
          </COPASI>
        </annotation>
      </species>
      <species metaid="COPASI13" id="ISGF3c" name="ISGF3c" compartment="compartment" initialConcentration="0" boundaryCondition="false" constant="false">
        <annotation>
          <COPASI xmlns="http://www.copasi.org/static/sbml">
            <rdf:RDF xmlns:dcterms="http://purl.org/dc/terms/" xmlns:rdf="http://www.w3.org/1999/02/22-rdf-syntax-ns#">
              <rdf:Description rdf:about="#COPASI13">
                <dcterms:created>
                  <rdf:Description>
                    <dcterms:W3CDTF>2019-04-16T08:57:26Z</dcterms:W3CDTF>
                  </rdf:Description>
                </dcterms:created>
              </rdf:Description>
            </rdf:RDF>
          </COPASI>
        </annotation>
      </species>
      <species metaid="COPASI14" id="ISGF3n" name="ISGF3n" compartment="compartment" initialConcentration="0" boundaryCondition="false" constant="false">
        <annotation>
          <COPASI xmlns="http://www.copasi.org/static/sbml">
            <rdf:RDF xmlns:dcterms="http://purl.org/dc/terms/" xmlns:rdf="http://www.w3.org/1999/02/22-rdf-syntax-ns#">
              <rdf:Description rdf:about="#COPASI14">
                <dcterms:created>
                  <rdf:Description>
                    <dcterms:W3CDTF>2019-04-16T08:57:26Z</dcterms:W3CDTF>
                  </rdf:Description>
                </dcterms:created>
              </rdf:Description>
            </rdf:RDF>
          </COPASI>
        </annotation>
      </species>
      <species metaid="COPASI15" id="IRF9n" name="IRF9n" compartment="compartment" initialConcentration="140" boundaryCondition="false" constant="false">
        <annotation>
          <COPASI xmlns="http://www.copasi.org/static/sbml">
            <rdf:RDF xmlns:dcterms="http://purl.org/dc/terms/" xmlns:rdf="http://www.w3.org/1999/02/22-rdf-syntax-ns#">
              <rdf:Description rdf:about="#COPASI15">
                <dcterms:created>
                  <rdf:Description>
                    <dcterms:W3CDTF>2019-04-16T08:57:26Z</dcterms:W3CDTF>
                  </rdf:Description>
                </dcterms:created>
              </rdf:Description>
            </rdf:RDF>
          </COPASI>
        </annotation>
      </species>
      <species metaid="COPASI16" id="pSTAT1dimc" name="pSTAT1dimc" compartment="compartment" initialConcentration="0" boundaryCondition="false" constant="false">
        <annotation>
          <COPASI xmlns="http://www.copasi.org/static/sbml">
            <rdf:RDF xmlns:dcterms="http://purl.org/dc/terms/" xmlns:rdf="http://www.w3.org/1999/02/22-rdf-syntax-ns#">
              <rdf:Description rdf:about="#COPASI16">
                <dcterms:created>
                  <rdf:Description>
                    <dcterms:W3CDTF>2019-04-16T08:57:26Z</dcterms:W3CDTF>
                  </rdf:Description>
                </dcterms:created>
              </rdf:Description>
            </rdf:RDF>
          </COPASI>
        </annotation>
      </species>
      <species metaid="COPASI17" id="pSTAT1dimn" name="pSTAT1dimn" compartment="compartment" initialConcentration="0" boundaryCondition="false" constant="false">
        <annotation>
          <COPASI xmlns="http://www.copasi.org/static/sbml">
            <rdf:RDF xmlns:dcterms="http://purl.org/dc/terms/" xmlns:rdf="http://www.w3.org/1999/02/22-rdf-syntax-ns#">
              <rdf:Description rdf:about="#COPASI17">
                <dcterms:created>
                  <rdf:Description>
                    <dcterms:W3CDTF>2019-04-16T08:57:26Z</dcterms:W3CDTF>
                  </rdf:Description>
                </dcterms:created>
              </rdf:Description>
            </rdf:RDF>
          </COPASI>
        </annotation>
      </species>
      <species metaid="COPASI18" id="OccGAS_ISREbs" name="OccGAS_ISREbs" compartment="compartment" initialConcentration="0" boundaryCondition="false" constant="false">
        <annotation>
          <COPASI xmlns="http://www.copasi.org/static/sbml">
            <rdf:RDF xmlns:dcterms="http://purl.org/dc/terms/" xmlns:rdf="http://www.w3.org/1999/02/22-rdf-syntax-ns#">
              <rdf:Description rdf:about="#COPASI18">
                <dcterms:created>
                  <rdf:Description>
                    <dcterms:W3CDTF>2019-04-16T08:57:26Z</dcterms:W3CDTF>
                  </rdf:Description>
                </dcterms:created>
              </rdf:Description>
            </rdf:RDF>
          </COPASI>
        </annotation>
      </species>
      <species metaid="COPASI19" id="OccGASbs" name="OccGASbs" compartment="compartment" initialConcentration="0" boundaryCondition="false" constant="false">
        <annotation>
          <COPASI xmlns="http://www.copasi.org/static/sbml">
            <rdf:RDF xmlns:dcterms="http://purl.org/dc/terms/" xmlns:rdf="http://www.w3.org/1999/02/22-rdf-syntax-ns#">
              <rdf:Description rdf:about="#COPASI19">
                <dcterms:created>
                  <rdf:Description>
                    <dcterms:W3CDTF>2019-04-16T08:57:26Z</dcterms:W3CDTF>
                  </rdf:Description>
                </dcterms:created>
              </rdf:Description>
            </rdf:RDF>
          </COPASI>
        </annotation>
      </species>
      <species metaid="COPASI20" id="IRF9c" name="IRF9c" compartment="compartment" initialConcentration="1400" boundaryCondition="false" constant="false">
        <annotation>
          <COPASI xmlns="http://www.copasi.org/static/sbml">
            <rdf:RDF xmlns:dcterms="http://purl.org/dc/terms/" xmlns:rdf="http://www.w3.org/1999/02/22-rdf-syntax-ns#">
              <rdf:Description rdf:about="#COPASI20">
                <dcterms:created>
                  <rdf:Description>
                    <dcterms:W3CDTF>2019-04-16T08:57:26Z</dcterms:W3CDTF>
                  </rdf:Description>
                </dcterms:created>
              </rdf:Description>
            </rdf:RDF>
          </COPASI>
        </annotation>
      </species>
      <species metaid="COPASI21" id="SOCS3" name="SOCS3" compartment="compartment" initialConcentration="1.081" boundaryCondition="false" constant="false">
        <annotation>
          <COPASI xmlns="http://www.copasi.org/static/sbml">
            <rdf:RDF xmlns:dcterms="http://purl.org/dc/terms/" xmlns:rdf="http://www.w3.org/1999/02/22-rdf-syntax-ns#">
              <rdf:Description rdf:about="#COPASI21">
                <dcterms:created>
                  <rdf:Description>
                    <dcterms:W3CDTF>2019-04-16T08:57:26Z</dcterms:W3CDTF>
                  </rdf:Description>
                </dcterms:created>
              </rdf:Description>
            </rdf:RDF>
          </COPASI>
        </annotation>
      </species>
      <species metaid="COPASI22" id="STAT1mRNA" name="STAT1mRNA" compartment="compartment" initialConcentration="1.012" boundaryCondition="false" constant="false">
        <annotation>
          <COPASI xmlns="http://www.copasi.org/static/sbml">
            <rdf:RDF xmlns:dcterms="http://purl.org/dc/terms/" xmlns:rdf="http://www.w3.org/1999/02/22-rdf-syntax-ns#">
              <rdf:Description rdf:about="#COPASI22">
                <dcterms:created>
                  <rdf:Description>
                    <dcterms:W3CDTF>2019-04-16T08:57:26Z</dcterms:W3CDTF>
                  </rdf:Description>
                </dcterms:created>
              </rdf:Description>
            </rdf:RDF>
          </COPASI>
        </annotation>
      </species>
      <species metaid="COPASI23" id="STAT2mRNA" name="STAT2mRNA" compartment="compartment" initialConcentration="0.8458" boundaryCondition="false" constant="false">
        <annotation>
          <COPASI xmlns="http://www.copasi.org/static/sbml">
            <rdf:RDF xmlns:dcterms="http://purl.org/dc/terms/" xmlns:rdf="http://www.w3.org/1999/02/22-rdf-syntax-ns#">
              <rdf:Description rdf:about="#COPASI23">
                <dcterms:created>
                  <rdf:Description>
                    <dcterms:W3CDTF>2019-04-16T08:57:26Z</dcterms:W3CDTF>
                  </rdf:Description>
                </dcterms:created>
              </rdf:Description>
            </rdf:RDF>
          </COPASI>
        </annotation>
      </species>
      <species metaid="COPASI24" id="IRF9mRNA" name="IRF9mRNA" compartment="compartment" initialConcentration="0.8606" boundaryCondition="false" constant="false">
        <annotation>
          <COPASI xmlns="http://www.copasi.org/static/sbml">
            <rdf:RDF xmlns:dcterms="http://purl.org/dc/terms/" xmlns:rdf="http://www.w3.org/1999/02/22-rdf-syntax-ns#">
              <rdf:Description rdf:about="#COPASI24">
                <dcterms:created>
                  <rdf:Description>
                    <dcterms:W3CDTF>2019-04-16T08:57:26Z</dcterms:W3CDTF>
                  </rdf:Description>
                </dcterms:created>
              </rdf:Description>
            </rdf:RDF>
          </COPASI>
        </annotation>
      </species>
      <species metaid="COPASI25" id="IRF2mRNA" name="IRF2mRNA" compartment="compartment" initialConcentration="0.9258" boundaryCondition="false" constant="false">
        <annotation>
          <COPASI xmlns="http://www.copasi.org/static/sbml">
            <rdf:RDF xmlns:dcterms="http://purl.org/dc/terms/" xmlns:rdf="http://www.w3.org/1999/02/22-rdf-syntax-ns#">
              <rdf:Description rdf:about="#COPASI25">
                <dcterms:created>
                  <rdf:Description>
                    <dcterms:W3CDTF>2019-04-16T08:57:26Z</dcterms:W3CDTF>
                  </rdf:Description>
                </dcterms:created>
              </rdf:Description>
            </rdf:RDF>
          </COPASI>
        </annotation>
      </species>
      <species metaid="COPASI26" id="IRF2" name="IRF2" compartment="compartment" initialConcentration="1.781" boundaryCondition="false" constant="false">
        <annotation>
          <COPASI xmlns="http://www.copasi.org/static/sbml">
            <rdf:RDF xmlns:dcterms="http://purl.org/dc/terms/" xmlns:rdf="http://www.w3.org/1999/02/22-rdf-syntax-ns#">
              <rdf:Description rdf:about="#COPASI26">
                <dcterms:created>
                  <rdf:Description>
                    <dcterms:W3CDTF>2019-04-16T08:57:26Z</dcterms:W3CDTF>
                  </rdf:Description>
                </dcterms:created>
              </rdf:Description>
            </rdf:RDF>
          </COPASI>
        </annotation>
      </species>
      <species metaid="COPASI27" id="USP18mRNA" name="USP18mRNA" compartment="compartment" initialConcentration="0.7077" boundaryCondition="false" constant="false">
        <annotation>
          <COPASI xmlns="http://www.copasi.org/static/sbml">
            <rdf:RDF xmlns:dcterms="http://purl.org/dc/terms/" xmlns:rdf="http://www.w3.org/1999/02/22-rdf-syntax-ns#">
              <rdf:Description rdf:about="#COPASI27">
                <dcterms:created>
                  <rdf:Description>
                    <dcterms:W3CDTF>2019-04-16T08:57:26Z</dcterms:W3CDTF>
                  </rdf:Description>
                </dcterms:created>
              </rdf:Description>
            </rdf:RDF>
          </COPASI>
        </annotation>
      </species>
      <species metaid="COPASI28" id="SOCS1mRNA" name="SOCS1mRNA" compartment="compartment" initialConcentration="0.8286" boundaryCondition="false" constant="false">
        <annotation>
          <COPASI xmlns="http://www.copasi.org/static/sbml">
            <rdf:RDF xmlns:dcterms="http://purl.org/dc/terms/" xmlns:rdf="http://www.w3.org/1999/02/22-rdf-syntax-ns#">
              <rdf:Description rdf:about="#COPASI28">
                <dcterms:created>
                  <rdf:Description>
                    <dcterms:W3CDTF>2019-04-16T08:57:26Z</dcterms:W3CDTF>
                  </rdf:Description>
                </dcterms:created>
              </rdf:Description>
            </rdf:RDF>
          </COPASI>
        </annotation>
      </species>
      <species metaid="COPASI29" id="SOCS3mRNA" name="SOCS3mRNA" compartment="compartment" initialConcentration="1.081" boundaryCondition="false" constant="false">
        <annotation>
          <COPASI xmlns="http://www.copasi.org/static/sbml">
            <rdf:RDF xmlns:dcterms="http://purl.org/dc/terms/" xmlns:rdf="http://www.w3.org/1999/02/22-rdf-syntax-ns#">
              <rdf:Description rdf:about="#COPASI29">
                <dcterms:created>
                  <rdf:Description>
                    <dcterms:W3CDTF>2019-04-16T08:57:26Z</dcterms:W3CDTF>
                  </rdf:Description>
                </dcterms:created>
              </rdf:Description>
            </rdf:RDF>
          </COPASI>
        </annotation>
      </species>
      <species metaid="COPASI30" id="STAT1_LC_1" name="STAT1_LC_1" compartment="compartment" initialConcentration="460600" boundaryCondition="false" constant="false">
        <annotation>
          <COPASI xmlns="http://www.copasi.org/static/sbml">
            <rdf:RDF xmlns:dcterms="http://purl.org/dc/terms/" xmlns:rdf="http://www.w3.org/1999/02/22-rdf-syntax-ns#">
              <rdf:Description rdf:about="#COPASI30">
                <dcterms:created>
                  <rdf:Description>
                    <dcterms:W3CDTF>2019-04-16T08:57:26Z</dcterms:W3CDTF>
                  </rdf:Description>
                </dcterms:created>
              </rdf:Description>
            </rdf:RDF>
          </COPASI>
        </annotation>
      </species>
      <species metaid="COPASI31" id="STAT1_LC_2" name="STAT1_LC_2" compartment="compartment" initialConcentration="460600" boundaryCondition="false" constant="false">
        <annotation>
          <COPASI xmlns="http://www.copasi.org/static/sbml">
            <rdf:RDF xmlns:dcterms="http://purl.org/dc/terms/" xmlns:rdf="http://www.w3.org/1999/02/22-rdf-syntax-ns#">
              <rdf:Description rdf:about="#COPASI31">
                <dcterms:created>
                  <rdf:Description>
                    <dcterms:W3CDTF>2019-04-16T08:57:26Z</dcterms:W3CDTF>
                  </rdf:Description>
                </dcterms:created>
              </rdf:Description>
            </rdf:RDF>
          </COPASI>
        </annotation>
      </species>
      <species metaid="COPASI32" id="STAT1_LC_3" name="STAT1_LC_3" compartment="compartment" initialConcentration="460600" boundaryCondition="false" constant="false">
        <annotation>
          <COPASI xmlns="http://www.copasi.org/static/sbml">
            <rdf:RDF xmlns:dcterms="http://purl.org/dc/terms/" xmlns:rdf="http://www.w3.org/1999/02/22-rdf-syntax-ns#">
              <rdf:Description rdf:about="#COPASI32">
                <dcterms:created>
                  <rdf:Description>
                    <dcterms:W3CDTF>2019-04-16T08:57:26Z</dcterms:W3CDTF>
                  </rdf:Description>
                </dcterms:created>
              </rdf:Description>
            </rdf:RDF>
          </COPASI>
        </annotation>
      </species>
      <species metaid="COPASI33" id="STAT2_LC_1" name="STAT2_LC_1" compartment="compartment" initialConcentration="2520" boundaryCondition="false" constant="false">
        <annotation>
          <COPASI xmlns="http://www.copasi.org/static/sbml">
            <rdf:RDF xmlns:dcterms="http://purl.org/dc/terms/" xmlns:rdf="http://www.w3.org/1999/02/22-rdf-syntax-ns#">
              <rdf:Description rdf:about="#COPASI33">
                <dcterms:created>
                  <rdf:Description>
                    <dcterms:W3CDTF>2019-04-16T08:57:26Z</dcterms:W3CDTF>
                  </rdf:Description>
                </dcterms:created>
              </rdf:Description>
            </rdf:RDF>
          </COPASI>
        </annotation>
      </species>
      <species metaid="COPASI34" id="STAT2_LC_2" name="STAT2_LC_2" compartment="compartment" initialConcentration="2520" boundaryCondition="false" constant="false">
        <annotation>
          <COPASI xmlns="http://www.copasi.org/static/sbml">
            <rdf:RDF xmlns:dcterms="http://purl.org/dc/terms/" xmlns:rdf="http://www.w3.org/1999/02/22-rdf-syntax-ns#">
              <rdf:Description rdf:about="#COPASI34">
                <dcterms:created>
                  <rdf:Description>
                    <dcterms:W3CDTF>2019-04-16T08:57:26Z</dcterms:W3CDTF>
                  </rdf:Description>
                </dcterms:created>
              </rdf:Description>
            </rdf:RDF>
          </COPASI>
        </annotation>
      </species>
      <species metaid="COPASI35" id="STAT2_LC_3" name="STAT2_LC_3" compartment="compartment" initialConcentration="2520" boundaryCondition="false" constant="false">
        <annotation>
          <COPASI xmlns="http://www.copasi.org/static/sbml">
            <rdf:RDF xmlns:dcterms="http://purl.org/dc/terms/" xmlns:rdf="http://www.w3.org/1999/02/22-rdf-syntax-ns#">
              <rdf:Description rdf:about="#COPASI35">
                <dcterms:created>
                  <rdf:Description>
                    <dcterms:W3CDTF>2019-04-16T08:57:26Z</dcterms:W3CDTF>
                  </rdf:Description>
                </dcterms:created>
              </rdf:Description>
            </rdf:RDF>
          </COPASI>
        </annotation>
      </species>
      <species metaid="COPASI36" id="STAT2_LC_4" name="STAT2_LC_4" compartment="compartment" initialConcentration="2520" boundaryCondition="false" constant="false">
        <annotation>
          <COPASI xmlns="http://www.copasi.org/static/sbml">
            <rdf:RDF xmlns:dcterms="http://purl.org/dc/terms/" xmlns:rdf="http://www.w3.org/1999/02/22-rdf-syntax-ns#">
              <rdf:Description rdf:about="#COPASI36">
                <dcterms:created>
                  <rdf:Description>
                    <dcterms:W3CDTF>2019-04-16T08:57:26Z</dcterms:W3CDTF>
                  </rdf:Description>
                </dcterms:created>
              </rdf:Description>
            </rdf:RDF>
          </COPASI>
        </annotation>
      </species>
      <species metaid="COPASI37" id="STAT2_LC_5" name="STAT2_LC_5" compartment="compartment" initialConcentration="2520" boundaryCondition="false" constant="false">
        <annotation>
          <COPASI xmlns="http://www.copasi.org/static/sbml">
            <rdf:RDF xmlns:dcterms="http://purl.org/dc/terms/" xmlns:rdf="http://www.w3.org/1999/02/22-rdf-syntax-ns#">
              <rdf:Description rdf:about="#COPASI37">
                <dcterms:created>
                  <rdf:Description>
                    <dcterms:W3CDTF>2019-04-16T08:57:26Z</dcterms:W3CDTF>
                  </rdf:Description>
                </dcterms:created>
              </rdf:Description>
            </rdf:RDF>
          </COPASI>
        </annotation>
      </species>
      <species metaid="COPASI38" id="IRF9_LC_1" name="IRF9_LC_1" compartment="compartment" initialConcentration="249.7" boundaryCondition="false" constant="false">
        <annotation>
          <COPASI xmlns="http://www.copasi.org/static/sbml">
            <rdf:RDF xmlns:dcterms="http://purl.org/dc/terms/" xmlns:rdf="http://www.w3.org/1999/02/22-rdf-syntax-ns#">
              <rdf:Description rdf:about="#COPASI38">
                <dcterms:created>
                  <rdf:Description>
                    <dcterms:W3CDTF>2019-04-16T08:57:26Z</dcterms:W3CDTF>
                  </rdf:Description>
                </dcterms:created>
              </rdf:Description>
            </rdf:RDF>
          </COPASI>
        </annotation>
      </species>
      <species metaid="COPASI39" id="IRF9_LC_2" name="IRF9_LC_2" compartment="compartment" initialConcentration="249.7" boundaryCondition="false" constant="false">
        <annotation>
          <COPASI xmlns="http://www.copasi.org/static/sbml">
            <rdf:RDF xmlns:dcterms="http://purl.org/dc/terms/" xmlns:rdf="http://www.w3.org/1999/02/22-rdf-syntax-ns#">
              <rdf:Description rdf:about="#COPASI39">
                <dcterms:created>
                  <rdf:Description>
                    <dcterms:W3CDTF>2019-04-16T08:57:26Z</dcterms:W3CDTF>
                  </rdf:Description>
                </dcterms:created>
              </rdf:Description>
            </rdf:RDF>
          </COPASI>
        </annotation>
      </species>
      <species metaid="COPASI40" id="USP18_LC_1" name="USP18_LC_1" compartment="compartment" initialConcentration="1745" boundaryCondition="false" constant="false">
        <annotation>
          <COPASI xmlns="http://www.copasi.org/static/sbml">
            <rdf:RDF xmlns:dcterms="http://purl.org/dc/terms/" xmlns:rdf="http://www.w3.org/1999/02/22-rdf-syntax-ns#">
              <rdf:Description rdf:about="#COPASI40">
                <dcterms:created>
                  <rdf:Description>
                    <dcterms:W3CDTF>2019-04-16T08:57:26Z</dcterms:W3CDTF>
                  </rdf:Description>
                </dcterms:created>
              </rdf:Description>
            </rdf:RDF>
          </COPASI>
        </annotation>
      </species>
      <species metaid="COPASI41" id="USP18_LC_2" name="USP18_LC_2" compartment="compartment" initialConcentration="1745" boundaryCondition="false" constant="false">
        <annotation>
          <COPASI xmlns="http://www.copasi.org/static/sbml">
            <rdf:RDF xmlns:dcterms="http://purl.org/dc/terms/" xmlns:rdf="http://www.w3.org/1999/02/22-rdf-syntax-ns#">
              <rdf:Description rdf:about="#COPASI41">
                <dcterms:created>
                  <rdf:Description>
                    <dcterms:W3CDTF>2019-04-16T08:57:26Z</dcterms:W3CDTF>
                  </rdf:Description>
                </dcterms:created>
              </rdf:Description>
            </rdf:RDF>
          </COPASI>
        </annotation>
      </species>
      <species metaid="COPASI42" id="SOCS1_LC_1" name="SOCS1_LC_1" compartment="compartment" initialConcentration="0.8286" boundaryCondition="false" constant="false">
        <annotation>
          <COPASI xmlns="http://www.copasi.org/static/sbml">
            <rdf:RDF xmlns:dcterms="http://purl.org/dc/terms/" xmlns:rdf="http://www.w3.org/1999/02/22-rdf-syntax-ns#">
              <rdf:Description rdf:about="#COPASI42">
                <dcterms:created>
                  <rdf:Description>
                    <dcterms:W3CDTF>2019-04-16T08:57:26Z</dcterms:W3CDTF>
                  </rdf:Description>
                </dcterms:created>
              </rdf:Description>
            </rdf:RDF>
          </COPASI>
        </annotation>
      </species>
    </listOfSpecies>
    <listOfReactions>
      <reaction metaid="COPASI43" id="Receptor_production" name="Receptor production" reversible="false">
        <annotation>
          <COPASI xmlns="http://www.copasi.org/static/sbml">
            <rdf:RDF xmlns:dcterms="http://purl.org/dc/terms/" xmlns:rdf="http://www.w3.org/1999/02/22-rdf-syntax-ns#">
              <rdf:Description rdf:about="#COPASI43">
                <dcterms:created>
                  <rdf:Description>
                    <dcterms:W3CDTF>2019-04-15T14:20:15Z</dcterms:W3CDTF>
                  </rdf:Description>
                </dcterms:created>
              </rdf:Description>
            </rdf:RDF>
          </COPASI>
        </annotation>
        <listOfProducts>
          <speciesReference species="Rec" stoichiometry="1"/>
        </listOfProducts>
        <kineticLaw>
          <math xmlns="http://www.w3.org/1998/Math/MathML">
            <apply>
              <times/>
              <ci> compartment </ci>
              <apply>
                <ci> Receptor_production_0 </ci>
                <ci> prodRec </ci>
              </apply>
            </apply>
          </math>
          <listOfParameters>
            <parameter id="prodRec" name="prodRec" value="16.98"/>
          </listOfParameters>
        </kineticLaw>
      </reaction>
      <reaction metaid="COPASI44" id="Receptor_degradation_basal" name="Receptor degradation basal" reversible="false">
        <annotation>
          <COPASI xmlns="http://www.copasi.org/static/sbml">
            <rdf:RDF xmlns:dcterms="http://purl.org/dc/terms/" xmlns:rdf="http://www.w3.org/1999/02/22-rdf-syntax-ns#">
              <rdf:Description rdf:about="#COPASI44">
                <dcterms:created>
                  <rdf:Description>
                    <dcterms:W3CDTF>2019-04-15T14:23:40Z</dcterms:W3CDTF>
                  </rdf:Description>
                </dcterms:created>
              </rdf:Description>
            </rdf:RDF>
          </COPASI>
        </annotation>
        <listOfReactants>
          <speciesReference species="Rec" stoichiometry="1"/>
        </listOfReactants>
        <kineticLaw>
          <math xmlns="http://www.w3.org/1998/Math/MathML">
            <apply>
              <times/>
              <ci> compartment </ci>
              <apply>
                <ci> Receptor_degradation_basal_0 </ci>
                <ci> degRec </ci>
                <ci> Rec </ci>
              </apply>
            </apply>
          </math>
          <listOfParameters>
            <parameter id="degRec" name="degRec" value="2.06e-05"/>
          </listOfParameters>
        </kineticLaw>
      </reaction>
      <reaction metaid="COPASI45" id="Receptor_degradation_by_SOCS1" name="Receptor degradation by SOCS1" reversible="false">
        <annotation>
          <COPASI xmlns="http://www.copasi.org/static/sbml">
            <rdf:RDF xmlns:dcterms="http://purl.org/dc/terms/" xmlns:rdf="http://www.w3.org/1999/02/22-rdf-syntax-ns#">
              <rdf:Description rdf:about="#COPASI45">
                <dcterms:created>
                  <rdf:Description>
                    <dcterms:W3CDTF>2019-04-15T14:27:17Z</dcterms:W3CDTF>
                  </rdf:Description>
                </dcterms:created>
              </rdf:Description>
            </rdf:RDF>
          </COPASI>
        </annotation>
        <listOfReactants>
          <speciesReference species="Rec" stoichiometry="1"/>
        </listOfReactants>
        <listOfModifiers>
          <modifierSpeciesReference species="SOCS1"/>
        </listOfModifiers>
        <kineticLaw>
          <math xmlns="http://www.w3.org/1998/Math/MathML">
            <apply>
              <times/>
              <ci> compartment </ci>
              <apply>
                <ci> Receptor_degradation_by_SOCS1_0 </ci>
                <ci> degRecBySOCS </ci>
                <ci> Rec </ci>
                <ci> SOCS1 </ci>
              </apply>
            </apply>
          </math>
          <listOfParameters>
            <parameter id="degRecBySOCS" name="degRecBySOCS" value="0.01028"/>
          </listOfParameters>
        </kineticLaw>
      </reaction>
      <reaction metaid="COPASI46" id="Active_receptor_complex_formation" name="Active receptor complex formation" reversible="false">
        <annotation>
          <COPASI xmlns="http://www.copasi.org/static/sbml">
            <rdf:RDF xmlns:dcterms="http://purl.org/dc/terms/" xmlns:rdf="http://www.w3.org/1999/02/22-rdf-syntax-ns#">
              <rdf:Description rdf:about="#COPASI46">
                <dcterms:created>
                  <rdf:Description>
                    <dcterms:W3CDTF>2019-04-15T16:31:54Z</dcterms:W3CDTF>
                  </rdf:Description>
                </dcterms:created>
              </rdf:Description>
            </rdf:RDF>
          </COPASI>
        </annotation>
        <listOfReactants>
          <speciesReference species="IFN" stoichiometry="1"/>
          <speciesReference species="Rec" stoichiometry="1"/>
        </listOfReactants>
        <listOfProducts>
          <speciesReference species="aRecIFN" stoichiometry="1"/>
        </listOfProducts>
        <listOfModifiers>
          <modifierSpeciesReference species="SOCS1"/>
          <modifierSpeciesReference species="USP18"/>
          <modifierSpeciesReference species="SOCS3"/>
        </listOfModifiers>
        <kineticLaw>
          <math xmlns="http://www.w3.org/1998/Math/MathML">
            <apply>
              <times/>
              <ci> compartment </ci>
              <apply>
                <ci> Active_receptor_complex_formation_0 </ci>
                <ci> BindIFN </ci>
                <ci> IFN </ci>
                <ci> Rec </ci>
                <ci> kinhBySOCS </ci>
                <ci> SOCS1 </ci>
                <ci> kinhByUSP18 </ci>
                <ci> USP18 </ci>
                <ci> SOCS3 </ci>
              </apply>
            </apply>
          </math>
          <listOfParameters>
            <parameter id="BindIFN" name="BindIFN" value="0.0593"/>
            <parameter id="kinhBySOCS" name="kinhBySOCS" value="889.4"/>
            <parameter id="kinhByUSP18" name="kinhByUSP18" value="0.0001364"/>
          </listOfParameters>
        </kineticLaw>
      </reaction>
      <reaction metaid="COPASI47" id="Active_receptor_complex_degradation_basal" name="Active receptor complex degradation basal" reversible="false">
        <annotation>
          <COPASI xmlns="http://www.copasi.org/static/sbml">
            <rdf:RDF xmlns:dcterms="http://purl.org/dc/terms/" xmlns:rdf="http://www.w3.org/1999/02/22-rdf-syntax-ns#">
              <rdf:Description rdf:about="#COPASI47">
                <dcterms:created>
                  <rdf:Description>
                    <dcterms:W3CDTF>2019-04-15T19:44:50Z</dcterms:W3CDTF>
                  </rdf:Description>
                </dcterms:created>
              </rdf:Description>
            </rdf:RDF>
          </COPASI>
        </annotation>
        <listOfReactants>
          <speciesReference species="aRecIFN" stoichiometry="1"/>
        </listOfReactants>
        <kineticLaw>
          <math xmlns="http://www.w3.org/1998/Math/MathML">
            <apply>
              <times/>
              <ci> compartment </ci>
              <apply>
                <ci> Active_receptor_complex_degradation_basal_0 </ci>
                <ci> aRecIFN </ci>
                <ci> degaRecIFN </ci>
              </apply>
            </apply>
          </math>
          <listOfParameters>
            <parameter id="degaRecIFN" name="degaRecIFN" value="19840"/>
          </listOfParameters>
        </kineticLaw>
      </reaction>
      <reaction metaid="COPASI48" id="Active_receptor_complex_degradation_by_SOCS1" name="Active receptor complex degradation by SOCS1" reversible="false">
        <annotation>
          <COPASI xmlns="http://www.copasi.org/static/sbml">
            <rdf:RDF xmlns:dcterms="http://purl.org/dc/terms/" xmlns:rdf="http://www.w3.org/1999/02/22-rdf-syntax-ns#">
              <rdf:Description rdf:about="#COPASI48">
                <dcterms:created>
                  <rdf:Description>
                    <dcterms:W3CDTF>2019-04-15T19:45:04Z</dcterms:W3CDTF>
                  </rdf:Description>
                </dcterms:created>
              </rdf:Description>
            </rdf:RDF>
          </COPASI>
        </annotation>
        <listOfReactants>
          <speciesReference species="aRecIFN" stoichiometry="1"/>
        </listOfReactants>
        <listOfModifiers>
          <modifierSpeciesReference species="SOCS1"/>
        </listOfModifiers>
        <kineticLaw>
          <math xmlns="http://www.w3.org/1998/Math/MathML">
            <apply>
              <times/>
              <ci> compartment </ci>
              <apply>
                <ci> Active_receptor_complex_degradation_by_SOCS1_0 </ci>
                <ci> aRecIFN </ci>
                <ci> degaRecIFNBySOCS </ci>
                <ci> SOCS1 </ci>
              </apply>
            </apply>
          </math>
          <listOfParameters>
            <parameter id="degaRecIFNBySOCS" name="degaRecIFNBySOCS" value="0.8837"/>
          </listOfParameters>
        </kineticLaw>
      </reaction>
      <reaction metaid="COPASI49" id="Active_receptor_complex_degradation_by_USP18" name="Active receptor complex degradation by USP18" reversible="false">
        <annotation>
          <COPASI xmlns="http://www.copasi.org/static/sbml">
            <rdf:RDF xmlns:dcterms="http://purl.org/dc/terms/" xmlns:rdf="http://www.w3.org/1999/02/22-rdf-syntax-ns#">
              <rdf:Description rdf:about="#COPASI49">
                <dcterms:created>
                  <rdf:Description>
                    <dcterms:W3CDTF>2019-04-15T19:45:18Z</dcterms:W3CDTF>
                  </rdf:Description>
                </dcterms:created>
              </rdf:Description>
            </rdf:RDF>
          </COPASI>
        </annotation>
        <listOfReactants>
          <speciesReference species="aRecIFN" stoichiometry="1"/>
        </listOfReactants>
        <listOfModifiers>
          <modifierSpeciesReference species="USP18"/>
        </listOfModifiers>
        <kineticLaw>
          <math xmlns="http://www.w3.org/1998/Math/MathML">
            <apply>
              <times/>
              <ci> compartment </ci>
              <apply>
                <ci> Active_receptor_complex_degradation_by_USP18_0 </ci>
                <ci> aRecIFN </ci>
                <ci> degByUSP18 </ci>
                <ci> USP18 </ci>
              </apply>
            </apply>
          </math>
          <listOfParameters>
            <parameter id="degByUSP18" name="degByUSP18" value="0.01644"/>
          </listOfParameters>
        </kineticLaw>
      </reaction>
      <reaction metaid="COPASI50" id="Active_receptor_complex_degradation_by_USP18_and_SOCS1__synergy" name="Active receptor complex degradation by USP18 and SOCS1 (synergy)" reversible="false">
        <annotation>
          <COPASI xmlns="http://www.copasi.org/static/sbml">
            <rdf:RDF xmlns:dcterms="http://purl.org/dc/terms/" xmlns:rdf="http://www.w3.org/1999/02/22-rdf-syntax-ns#">
              <rdf:Description rdf:about="#COPASI50">
                <dcterms:created>
                  <rdf:Description>
                    <dcterms:W3CDTF>2019-04-15T19:45:28Z</dcterms:W3CDTF>
                  </rdf:Description>
                </dcterms:created>
              </rdf:Description>
            </rdf:RDF>
          </COPASI>
        </annotation>
        <listOfReactants>
          <speciesReference species="aRecIFN" stoichiometry="1"/>
        </listOfReactants>
        <listOfModifiers>
          <modifierSpeciesReference species="SOCS1"/>
          <modifierSpeciesReference species="USP18"/>
        </listOfModifiers>
        <kineticLaw>
          <math xmlns="http://www.w3.org/1998/Math/MathML">
            <apply>
              <times/>
              <ci> compartment </ci>
              <apply>
                <ci> Active_receptor_complex_degradation_by_USP18_and_SOCS1__synergy_0 </ci>
                <ci> aRecIFN </ci>
                <ci> degBySOCSandUSP18 </ci>
                <ci> SOCS1 </ci>
                <ci> USP18 </ci>
              </apply>
            </apply>
          </math>
          <listOfParameters>
            <parameter id="degBySOCSandUSP18" name="degBySOCSandUSP18" value="27.82"/>
          </listOfParameters>
        </kineticLaw>
      </reaction>
      <reaction metaid="COPASI51" id="USP18_degradation" name="USP18 degradation" reversible="false">
        <annotation>
          <COPASI xmlns="http://www.copasi.org/static/sbml">
            <rdf:RDF xmlns:dcterms="http://purl.org/dc/terms/" xmlns:rdf="http://www.w3.org/1999/02/22-rdf-syntax-ns#">
              <rdf:Description rdf:about="#COPASI51">
                <dcterms:created>
                  <rdf:Description>
                    <dcterms:W3CDTF>2019-04-15T19:17:06Z</dcterms:W3CDTF>
                  </rdf:Description>
                </dcterms:created>
              </rdf:Description>
            </rdf:RDF>
          </COPASI>
        </annotation>
        <listOfReactants>
          <speciesReference species="USP18" stoichiometry="1"/>
        </listOfReactants>
        <kineticLaw>
          <math xmlns="http://www.w3.org/1998/Math/MathML">
            <apply>
              <times/>
              <ci> compartment </ci>
              <apply>
                <ci> USP18_degradation_0 </ci>
                <ci> degUSP18 </ci>
                <ci> USP18 </ci>
              </apply>
            </apply>
          </math>
          <listOfParameters>
            <parameter id="degUSP18" name="degUSP18" value="0.6719"/>
          </listOfParameters>
        </kineticLaw>
      </reaction>
      <reaction metaid="COPASI52" id="Heterodimer_complex_formation" name="Heterodimer complex formation" reversible="false">
        <annotation>
          <COPASI xmlns="http://www.copasi.org/static/sbml">
            <rdf:RDF xmlns:dcterms="http://purl.org/dc/terms/" xmlns:rdf="http://www.w3.org/1999/02/22-rdf-syntax-ns#">
              <rdf:Description rdf:about="#COPASI52">
                <dcterms:created>
                  <rdf:Description>
                    <dcterms:W3CDTF>2019-04-15T19:01:23Z</dcterms:W3CDTF>
                  </rdf:Description>
                </dcterms:created>
              </rdf:Description>
            </rdf:RDF>
          </COPASI>
        </annotation>
        <listOfReactants>
          <speciesReference species="STAT1c" stoichiometry="1"/>
          <speciesReference species="STAT2c" stoichiometry="1"/>
        </listOfReactants>
        <listOfProducts>
          <speciesReference species="pSTAT1pSTAT2c" stoichiometry="1"/>
        </listOfProducts>
        <listOfModifiers>
          <modifierSpeciesReference species="aRecIFN"/>
        </listOfModifiers>
        <kineticLaw>
          <math xmlns="http://www.w3.org/1998/Math/MathML">
            <apply>
              <times/>
              <ci> compartment </ci>
              <apply>
                <ci> Heterodimer_complex_formation_0 </ci>
                <ci> ComplFormSTAT1STAT2c </ci>
                <ci> aRecIFN </ci>
                <ci> STAT1c </ci>
                <ci> STAT2c </ci>
              </apply>
            </apply>
          </math>
          <listOfParameters>
            <parameter id="ComplFormSTAT1STAT2c" name="ComplFormSTAT1STAT2c" value="0.001112"/>
          </listOfParameters>
        </kineticLaw>
      </reaction>
      <reaction metaid="COPASI53" id="Heterodimer_translocation_to_nucleus" name="Heterodimer translocation to nucleus" reversible="false">
        <annotation>
          <COPASI xmlns="http://www.copasi.org/static/sbml">
            <rdf:RDF xmlns:dcterms="http://purl.org/dc/terms/" xmlns:rdf="http://www.w3.org/1999/02/22-rdf-syntax-ns#">
              <rdf:Description rdf:about="#COPASI53">
                <dcterms:created>
                  <rdf:Description>
                    <dcterms:W3CDTF>2019-04-15T19:01:48Z</dcterms:W3CDTF>
                  </rdf:Description>
                </dcterms:created>
              </rdf:Description>
            </rdf:RDF>
          </COPASI>
        </annotation>
        <listOfReactants>
          <speciesReference species="pSTAT1pSTAT2c" stoichiometry="1"/>
        </listOfReactants>
        <listOfProducts>
          <speciesReference species="pSTAT1pSTAT2n" stoichiometry="1"/>
        </listOfProducts>
        <kineticLaw>
          <math xmlns="http://www.w3.org/1998/Math/MathML">
            <apply>
              <times/>
              <ci> compartment </ci>
              <apply>
                <ci> Heterodimer_translocation_to_nucleus_0 </ci>
                <ci> TrLocSTAT1STAT2c </ci>
                <ci> pSTAT1pSTAT2c </ci>
              </apply>
            </apply>
          </math>
          <listOfParameters>
            <parameter id="TrLocSTAT1STAT2c" name="TrLocSTAT1STAT2c" value="0.1855"/>
          </listOfParameters>
        </kineticLaw>
      </reaction>
      <reaction metaid="COPASI54" id="Heterodimer_decay" name="Heterodimer decay" reversible="false">
        <annotation>
          <COPASI xmlns="http://www.copasi.org/static/sbml">
            <rdf:RDF xmlns:dcterms="http://purl.org/dc/terms/" xmlns:rdf="http://www.w3.org/1999/02/22-rdf-syntax-ns#">
              <rdf:Description rdf:about="#COPASI54">
                <dcterms:created>
                  <rdf:Description>
                    <dcterms:W3CDTF>2019-04-15T19:01:33Z</dcterms:W3CDTF>
                  </rdf:Description>
                </dcterms:created>
              </rdf:Description>
            </rdf:RDF>
          </COPASI>
        </annotation>
        <listOfReactants>
          <speciesReference species="pSTAT1pSTAT2n" stoichiometry="1"/>
        </listOfReactants>
        <listOfProducts>
          <speciesReference species="STAT1n" stoichiometry="1"/>
          <speciesReference species="STAT2n" stoichiometry="1"/>
        </listOfProducts>
        <kineticLaw>
          <math xmlns="http://www.w3.org/1998/Math/MathML">
            <apply>
              <times/>
              <ci> compartment </ci>
              <apply>
                <ci> Heterodimer_decay_0 </ci>
                <ci> decaySTAT1STAT2n </ci>
                <ci> pSTAT1pSTAT2n </ci>
              </apply>
            </apply>
          </math>
          <listOfParameters>
            <parameter id="decaySTAT1STAT2n" name="decaySTAT1STAT2n" value="1.187"/>
          </listOfParameters>
        </kineticLaw>
      </reaction>
      <reaction metaid="COPASI55" id="ISGF3_complex_formation" name="ISGF3 complex formation" reversible="false">
        <annotation>
          <COPASI xmlns="http://www.copasi.org/static/sbml">
            <rdf:RDF xmlns:dcterms="http://purl.org/dc/terms/" xmlns:rdf="http://www.w3.org/1999/02/22-rdf-syntax-ns#">
              <rdf:Description rdf:about="#COPASI55">
                <dcterms:created>
                  <rdf:Description>
                    <dcterms:W3CDTF>2019-04-15T19:05:14Z</dcterms:W3CDTF>
                  </rdf:Description>
                </dcterms:created>
              </rdf:Description>
            </rdf:RDF>
          </COPASI>
        </annotation>
        <listOfReactants>
          <speciesReference species="pSTAT1pSTAT2c" stoichiometry="1"/>
          <speciesReference species="IRF9c" stoichiometry="1"/>
        </listOfReactants>
        <listOfProducts>
          <speciesReference species="ISGF3c" stoichiometry="1"/>
        </listOfProducts>
        <kineticLaw>
          <math xmlns="http://www.w3.org/1998/Math/MathML">
            <apply>
              <times/>
              <ci> compartment </ci>
              <apply>
                <ci> ISGF3_complex_formation_0 </ci>
                <ci> BindIRF9 </ci>
                <ci> pSTAT1pSTAT2c </ci>
                <ci> IRF9c </ci>
              </apply>
            </apply>
          </math>
          <listOfParameters>
            <parameter id="BindIRF9" name="BindIRF9" value="0.008975"/>
          </listOfParameters>
        </kineticLaw>
      </reaction>
      <reaction metaid="COPASI56" id="ISGF3_translocation_to_nucleus" name="ISGF3 translocation to nucleus" reversible="false">
        <annotation>
          <COPASI xmlns="http://www.copasi.org/static/sbml">
            <rdf:RDF xmlns:dcterms="http://purl.org/dc/terms/" xmlns:rdf="http://www.w3.org/1999/02/22-rdf-syntax-ns#">
              <rdf:Description rdf:about="#COPASI56">
                <dcterms:created>
                  <rdf:Description>
                    <dcterms:W3CDTF>2019-04-15T19:05:57Z</dcterms:W3CDTF>
                  </rdf:Description>
                </dcterms:created>
              </rdf:Description>
            </rdf:RDF>
          </COPASI>
        </annotation>
        <listOfReactants>
          <speciesReference species="ISGF3c" stoichiometry="1"/>
        </listOfReactants>
        <listOfProducts>
          <speciesReference species="ISGF3n" stoichiometry="1"/>
        </listOfProducts>
        <kineticLaw>
          <math xmlns="http://www.w3.org/1998/Math/MathML">
            <apply>
              <times/>
              <ci> compartment </ci>
              <apply>
                <ci> ISGF3_translocation_to_nucleus_0 </ci>
                <ci> TrLocISGF3c </ci>
                <ci> ISGF3c </ci>
              </apply>
            </apply>
          </math>
          <listOfParameters>
            <parameter id="TrLocISGF3c" name="TrLocISGF3c" value="0.8636"/>
          </listOfParameters>
        </kineticLaw>
      </reaction>
      <reaction metaid="COPASI57" id="ISGF3_decay" name="ISGF3 decay" reversible="false">
        <annotation>
          <COPASI xmlns="http://www.copasi.org/static/sbml">
            <rdf:RDF xmlns:dcterms="http://purl.org/dc/terms/" xmlns:rdf="http://www.w3.org/1999/02/22-rdf-syntax-ns#">
              <rdf:Description rdf:about="#COPASI57">
                <dcterms:created>
                  <rdf:Description>
                    <dcterms:W3CDTF>2019-04-15T19:05:38Z</dcterms:W3CDTF>
                  </rdf:Description>
                </dcterms:created>
              </rdf:Description>
            </rdf:RDF>
          </COPASI>
        </annotation>
        <listOfReactants>
          <speciesReference species="ISGF3n" stoichiometry="1"/>
        </listOfReactants>
        <listOfProducts>
          <speciesReference species="STAT1n" stoichiometry="1"/>
          <speciesReference species="STAT2n" stoichiometry="1"/>
          <speciesReference species="IRF9n" stoichiometry="1"/>
        </listOfProducts>
        <kineticLaw>
          <math xmlns="http://www.w3.org/1998/Math/MathML">
            <apply>
              <times/>
              <ci> compartment </ci>
              <apply>
                <ci> ISGF3_decay_0 </ci>
                <ci> decayISGF3n </ci>
                <ci> ISGF3n </ci>
              </apply>
            </apply>
          </math>
          <listOfParameters>
            <parameter id="decayISGF3n" name="decayISGF3n" value="3.407"/>
          </listOfParameters>
        </kineticLaw>
      </reaction>
      <reaction metaid="COPASI58" id="Homodimer_complex_formation" name="Homodimer complex formation" reversible="false">
        <annotation>
          <COPASI xmlns="http://www.copasi.org/static/sbml">
            <rdf:RDF xmlns:dcterms="http://purl.org/dc/terms/" xmlns:rdf="http://www.w3.org/1999/02/22-rdf-syntax-ns#">
              <rdf:Description rdf:about="#COPASI58">
                <dcterms:created>
                  <rdf:Description>
                    <dcterms:W3CDTF>2019-04-15T19:02:00Z</dcterms:W3CDTF>
                  </rdf:Description>
                </dcterms:created>
              </rdf:Description>
            </rdf:RDF>
          </COPASI>
        </annotation>
        <listOfReactants>
          <speciesReference species="STAT1c" stoichiometry="2"/>
        </listOfReactants>
        <listOfProducts>
          <speciesReference species="pSTAT1dimc" stoichiometry="1"/>
        </listOfProducts>
        <listOfModifiers>
          <modifierSpeciesReference species="aRecIFN"/>
        </listOfModifiers>
        <kineticLaw>
          <math xmlns="http://www.w3.org/1998/Math/MathML">
            <apply>
              <times/>
              <ci> compartment </ci>
              <apply>
                <ci> Homodimer_complex_formation_0 </ci>
                <ci> ComplFormSTAT1dimc </ci>
                <ci> aRecIFN </ci>
                <ci> STAT1c </ci>
              </apply>
            </apply>
          </math>
          <listOfParameters>
            <parameter id="ComplFormSTAT1dimc" name="ComplFormSTAT1dimc" value="7.12e-06"/>
          </listOfParameters>
        </kineticLaw>
      </reaction>
      <reaction metaid="COPASI59" id="Homodimer_translocation_to_nucleus" name="Homodimer translocation to nucleus" reversible="false">
        <annotation>
          <COPASI xmlns="http://www.copasi.org/static/sbml">
            <rdf:RDF xmlns:dcterms="http://purl.org/dc/terms/" xmlns:rdf="http://www.w3.org/1999/02/22-rdf-syntax-ns#">
              <rdf:Description rdf:about="#COPASI59">
                <dcterms:created>
                  <rdf:Description>
                    <dcterms:W3CDTF>2019-04-15T19:02:28Z</dcterms:W3CDTF>
                  </rdf:Description>
                </dcterms:created>
              </rdf:Description>
            </rdf:RDF>
          </COPASI>
        </annotation>
        <listOfReactants>
          <speciesReference species="pSTAT1dimc" stoichiometry="1"/>
        </listOfReactants>
        <listOfProducts>
          <speciesReference species="pSTAT1dimn" stoichiometry="1"/>
        </listOfProducts>
        <kineticLaw>
          <math xmlns="http://www.w3.org/1998/Math/MathML">
            <apply>
              <times/>
              <ci> compartment </ci>
              <apply>
                <ci> Homodimer_translocation_to_nucleus_0 </ci>
                <ci> TrLocSTAT1dimc </ci>
                <ci> pSTAT1dimc </ci>
              </apply>
            </apply>
          </math>
          <listOfParameters>
            <parameter id="TrLocSTAT1dimc" name="TrLocSTAT1dimc" value="4.296"/>
          </listOfParameters>
        </kineticLaw>
      </reaction>
      <reaction metaid="COPASI60" id="Homodimer_decay" name="Homodimer decay" reversible="false">
        <annotation>
          <COPASI xmlns="http://www.copasi.org/static/sbml">
            <rdf:RDF xmlns:dcterms="http://purl.org/dc/terms/" xmlns:rdf="http://www.w3.org/1999/02/22-rdf-syntax-ns#">
              <rdf:Description rdf:about="#COPASI60">
                <dcterms:created>
                  <rdf:Description>
                    <dcterms:W3CDTF>2019-04-15T19:02:19Z</dcterms:W3CDTF>
                  </rdf:Description>
                </dcterms:created>
              </rdf:Description>
            </rdf:RDF>
          </COPASI>
        </annotation>
        <listOfReactants>
          <speciesReference species="pSTAT1dimn" stoichiometry="1"/>
        </listOfReactants>
        <listOfProducts>
          <speciesReference species="STAT1n" stoichiometry="2"/>
        </listOfProducts>
        <kineticLaw>
          <math xmlns="http://www.w3.org/1998/Math/MathML">
            <apply>
              <times/>
              <ci> compartment </ci>
              <apply>
                <ci> Homodimer_decay_0 </ci>
                <ci> decaySTAT1dimn </ci>
                <ci> pSTAT1dimn </ci>
              </apply>
            </apply>
          </math>
          <listOfParameters>
            <parameter id="decaySTAT1dimn" name="decaySTAT1dimn" value="10.53"/>
          </listOfParameters>
        </kineticLaw>
      </reaction>
      <reaction metaid="COPASI61" id="OccGAS_ISREbs_formation_by_ISGF3" name="OccGAS_ISREbs formation by ISGF3" reversible="false">
        <annotation>
          <COPASI xmlns="http://www.copasi.org/static/sbml">
            <rdf:RDF xmlns:dcterms="http://purl.org/dc/terms/" xmlns:rdf="http://www.w3.org/1999/02/22-rdf-syntax-ns#">
              <rdf:Description rdf:about="#COPASI61">
                <dcterms:created>
                  <rdf:Description>
                    <dcterms:W3CDTF>2019-04-15T19:08:54Z</dcterms:W3CDTF>
                  </rdf:Description>
                </dcterms:created>
              </rdf:Description>
            </rdf:RDF>
          </COPASI>
        </annotation>
        <listOfProducts>
          <speciesReference species="OccGAS_ISREbs" stoichiometry="1"/>
        </listOfProducts>
        <listOfModifiers>
          <modifierSpeciesReference species="ISGF3n"/>
        </listOfModifiers>
        <kineticLaw>
          <math xmlns="http://www.w3.org/1998/Math/MathML">
            <apply>
              <times/>
              <ci> compartment </ci>
              <apply>
                <ci> OccGAS_ISREbs_formation_by_ISGF3_0 </ci>
                <ci> genOccGAS_ISREbsByISGF3n </ci>
                <ci> ISGF3n </ci>
              </apply>
            </apply>
          </math>
          <listOfParameters>
            <parameter id="genOccGAS_ISREbsByISGF3n" name="genOccGAS_ISREbsByISGF3n" value="0.0003583"/>
          </listOfParameters>
        </kineticLaw>
      </reaction>
      <reaction metaid="COPASI62" id="OccGAS_ISREbs_formation_by_heterodimer" name="OccGAS_ISREbs formation by heterodimer" reversible="false">
        <annotation>
          <COPASI xmlns="http://www.copasi.org/static/sbml">
            <rdf:RDF xmlns:dcterms="http://purl.org/dc/terms/" xmlns:rdf="http://www.w3.org/1999/02/22-rdf-syntax-ns#">
              <rdf:Description rdf:about="#COPASI62">
                <dcterms:created>
                  <rdf:Description>
                    <dcterms:W3CDTF>2019-04-15T19:08:34Z</dcterms:W3CDTF>
                  </rdf:Description>
                </dcterms:created>
              </rdf:Description>
            </rdf:RDF>
          </COPASI>
        </annotation>
        <listOfProducts>
          <speciesReference species="OccGAS_ISREbs" stoichiometry="1"/>
        </listOfProducts>
        <listOfModifiers>
          <modifierSpeciesReference species="pSTAT1pSTAT2n"/>
        </listOfModifiers>
        <kineticLaw>
          <math xmlns="http://www.w3.org/1998/Math/MathML">
            <apply>
              <times/>
              <ci> compartment </ci>
              <apply>
                <ci> OccGAS_ISREbs_formation_by_heterodimer_0 </ci>
                <ci> genOccGAS_ISREbsBySTAT1STAT2n </ci>
                <ci> pSTAT1pSTAT2n </ci>
              </apply>
            </apply>
          </math>
          <listOfParameters>
            <parameter id="genOccGAS_ISREbsBySTAT1STAT2n" name="genOccGAS_ISREbsBySTAT1STAT2n" value="0.0002972"/>
          </listOfParameters>
        </kineticLaw>
      </reaction>
      <reaction metaid="COPASI63" id="OccGAS_ISREbs_decay" name="OccGAS_ISREbs decay" reversible="false">
        <annotation>
          <COPASI xmlns="http://www.copasi.org/static/sbml">
            <rdf:RDF xmlns:dcterms="http://purl.org/dc/terms/" xmlns:rdf="http://www.w3.org/1999/02/22-rdf-syntax-ns#">
              <rdf:Description rdf:about="#COPASI63">
                <dcterms:created>
                  <rdf:Description>
                    <dcterms:W3CDTF>2019-04-15T19:08:22Z</dcterms:W3CDTF>
                  </rdf:Description>
                </dcterms:created>
              </rdf:Description>
            </rdf:RDF>
          </COPASI>
        </annotation>
        <listOfReactants>
          <speciesReference species="OccGAS_ISREbs" stoichiometry="1"/>
        </listOfReactants>
        <kineticLaw>
          <math xmlns="http://www.w3.org/1998/Math/MathML">
            <apply>
              <times/>
              <ci> compartment </ci>
              <apply>
                <ci> OccGAS_ISREbs_decay_0 </ci>
                <ci> hlOccGAS_ISREbs </ci>
                <ci> OccGAS_ISREbs </ci>
              </apply>
            </apply>
          </math>
          <listOfParameters>
            <parameter id="hlOccGAS_ISREbs" name="hlOccGAS_ISREbs" value="0.5519"/>
          </listOfParameters>
        </kineticLaw>
      </reaction>
      <reaction metaid="COPASI64" id="Occupy_GAS_binding_site" name="Occupy GAS binding site" reversible="false">
        <annotation>
          <COPASI xmlns="http://www.copasi.org/static/sbml">
            <rdf:RDF xmlns:dcterms="http://purl.org/dc/terms/" xmlns:rdf="http://www.w3.org/1999/02/22-rdf-syntax-ns#">
              <rdf:Description rdf:about="#COPASI64">
                <dcterms:created>
                  <rdf:Description>
                    <dcterms:W3CDTF>2019-04-15T19:09:19Z</dcterms:W3CDTF>
                  </rdf:Description>
                </dcterms:created>
              </rdf:Description>
            </rdf:RDF>
          </COPASI>
        </annotation>
        <listOfProducts>
          <speciesReference species="OccGASbs" stoichiometry="1"/>
        </listOfProducts>
        <listOfModifiers>
          <modifierSpeciesReference species="pSTAT1dimn"/>
        </listOfModifiers>
        <kineticLaw>
          <math xmlns="http://www.w3.org/1998/Math/MathML">
            <apply>
              <times/>
              <ci> compartment </ci>
              <apply>
                <ci> Occupy_GAS_binding_site_0 </ci>
                <ci> genOccGASbsBySTAT1dimn </ci>
                <ci> pSTAT1dimn </ci>
              </apply>
            </apply>
          </math>
          <listOfParameters>
            <parameter id="genOccGASbsBySTAT1dimn" name="genOccGASbsBySTAT1dimn" value="1395"/>
          </listOfParameters>
        </kineticLaw>
      </reaction>
      <reaction metaid="COPASI65" id="OccGASbs_0" name="OccGASbs" reversible="false">
        <annotation>
          <COPASI xmlns="http://www.copasi.org/static/sbml">
            <rdf:RDF xmlns:dcterms="http://purl.org/dc/terms/" xmlns:rdf="http://www.w3.org/1999/02/22-rdf-syntax-ns#">
              <rdf:Description rdf:about="#COPASI65">
                <dcterms:created>
                  <rdf:Description>
                    <dcterms:W3CDTF>2019-04-15T19:08:12Z</dcterms:W3CDTF>
                  </rdf:Description>
                </dcterms:created>
              </rdf:Description>
            </rdf:RDF>
          </COPASI>
        </annotation>
        <listOfReactants>
          <speciesReference species="OccGASbs" stoichiometry="1"/>
        </listOfReactants>
        <kineticLaw>
          <math xmlns="http://www.w3.org/1998/Math/MathML">
            <apply>
              <times/>
              <ci> compartment </ci>
              <apply>
                <ci> OccGASbs_1 </ci>
                <ci> hlOccGASbs </ci>
                <ci> OccGASbs </ci>
              </apply>
            </apply>
          </math>
          <listOfParameters>
            <parameter id="hlOccGASbs" name="hlOccGASbs" value="1395"/>
          </listOfParameters>
        </kineticLaw>
      </reaction>
      <reaction metaid="COPASI66" id="STAT1_degradation" name="STAT1 degradation" reversible="false">
        <annotation>
          <COPASI xmlns="http://www.copasi.org/static/sbml">
            <rdf:RDF xmlns:dcterms="http://purl.org/dc/terms/" xmlns:rdf="http://www.w3.org/1999/02/22-rdf-syntax-ns#">
              <rdf:Description rdf:about="#COPASI66">
                <dcterms:created>
                  <rdf:Description>
                    <dcterms:W3CDTF>2019-04-15T19:13:42Z</dcterms:W3CDTF>
                  </rdf:Description>
                </dcterms:created>
              </rdf:Description>
            </rdf:RDF>
          </COPASI>
        </annotation>
        <listOfReactants>
          <speciesReference species="STAT1c" stoichiometry="1"/>
        </listOfReactants>
        <kineticLaw>
          <math xmlns="http://www.w3.org/1998/Math/MathML">
            <apply>
              <times/>
              <ci> compartment </ci>
              <apply>
                <ci> STAT1_degradation_0 </ci>
                <ci> degSTAT1 </ci>
                <ci> STAT1c </ci>
              </apply>
            </apply>
          </math>
          <listOfParameters>
            <parameter id="degSTAT1" name="degSTAT1" value="0.4996"/>
          </listOfParameters>
        </kineticLaw>
      </reaction>
      <reaction metaid="COPASI67" id="STAT1_translocation_to_cytoplasm" name="STAT1 translocation to cytoplasm" reversible="false">
        <annotation>
          <COPASI xmlns="http://www.copasi.org/static/sbml">
            <rdf:RDF xmlns:dcterms="http://purl.org/dc/terms/" xmlns:rdf="http://www.w3.org/1999/02/22-rdf-syntax-ns#">
              <rdf:Description rdf:about="#COPASI67">
                <dcterms:created>
                  <rdf:Description>
                    <dcterms:W3CDTF>2019-04-15T19:14:10Z</dcterms:W3CDTF>
                  </rdf:Description>
                </dcterms:created>
              </rdf:Description>
            </rdf:RDF>
          </COPASI>
        </annotation>
        <listOfReactants>
          <speciesReference species="STAT1n" stoichiometry="1"/>
        </listOfReactants>
        <listOfProducts>
          <speciesReference species="STAT1c" stoichiometry="1"/>
        </listOfProducts>
        <kineticLaw>
          <math xmlns="http://www.w3.org/1998/Math/MathML">
            <apply>
              <times/>
              <ci> compartment </ci>
              <apply>
                <ci> STAT1_translocation_to_cytoplasm_0 </ci>
                <ci> TrLocSTAT1n </ci>
                <ci> STAT1n </ci>
              </apply>
            </apply>
          </math>
          <listOfParameters>
            <parameter id="TrLocSTAT1n" name="TrLocSTAT1n" value="0.9702"/>
          </listOfParameters>
        </kineticLaw>
      </reaction>
      <reaction metaid="COPASI68" id="STAT1_translocation_to_nucleus" name="STAT1 translocation to nucleus" reversible="false">
        <annotation>
          <COPASI xmlns="http://www.copasi.org/static/sbml">
            <rdf:RDF xmlns:dcterms="http://purl.org/dc/terms/" xmlns:rdf="http://www.w3.org/1999/02/22-rdf-syntax-ns#">
              <rdf:Description rdf:about="#COPASI68">
                <dcterms:created>
                  <rdf:Description>
                    <dcterms:W3CDTF>2019-04-15T19:14:20Z</dcterms:W3CDTF>
                  </rdf:Description>
                </dcterms:created>
              </rdf:Description>
            </rdf:RDF>
          </COPASI>
        </annotation>
        <listOfReactants>
          <speciesReference species="STAT1c" stoichiometry="1"/>
        </listOfReactants>
        <listOfProducts>
          <speciesReference species="STAT1n" stoichiometry="1"/>
        </listOfProducts>
        <kineticLaw>
          <math xmlns="http://www.w3.org/1998/Math/MathML">
            <apply>
              <times/>
              <ci> compartment </ci>
              <apply>
                <ci> STAT1_translocation_to_nucleus_0 </ci>
                <ci> TrLocSTAT1c </ci>
                <ci> STAT1c </ci>
              </apply>
            </apply>
          </math>
          <listOfParameters>
            <parameter id="TrLocSTAT1c" name="TrLocSTAT1c" value="0.09702"/>
          </listOfParameters>
        </kineticLaw>
      </reaction>
      <reaction metaid="COPASI69" id="STAT2_degradation" name="STAT2 degradation" reversible="false">
        <annotation>
          <COPASI xmlns="http://www.copasi.org/static/sbml">
            <rdf:RDF xmlns:dcterms="http://purl.org/dc/terms/" xmlns:rdf="http://www.w3.org/1999/02/22-rdf-syntax-ns#">
              <rdf:Description rdf:about="#COPASI69">
                <dcterms:created>
                  <rdf:Description>
                    <dcterms:W3CDTF>2019-04-15T19:15:42Z</dcterms:W3CDTF>
                  </rdf:Description>
                </dcterms:created>
              </rdf:Description>
            </rdf:RDF>
          </COPASI>
        </annotation>
        <listOfReactants>
          <speciesReference species="STAT2c" stoichiometry="1"/>
        </listOfReactants>
        <kineticLaw>
          <math xmlns="http://www.w3.org/1998/Math/MathML">
            <apply>
              <times/>
              <ci> compartment </ci>
              <apply>
                <ci> STAT2_degradation_0 </ci>
                <ci> degSTAT2 </ci>
                <ci> STAT2c </ci>
              </apply>
            </apply>
          </math>
          <listOfParameters>
            <parameter id="degSTAT2" name="degSTAT2" value="0.1468"/>
          </listOfParameters>
        </kineticLaw>
      </reaction>
      <reaction metaid="COPASI70" id="STAT2_translocation_to_cytoplasm" name="STAT2 translocation to cytoplasm" reversible="false">
        <annotation>
          <COPASI xmlns="http://www.copasi.org/static/sbml">
            <rdf:RDF xmlns:dcterms="http://purl.org/dc/terms/" xmlns:rdf="http://www.w3.org/1999/02/22-rdf-syntax-ns#">
              <rdf:Description rdf:about="#COPASI70">
                <dcterms:created>
                  <rdf:Description>
                    <dcterms:W3CDTF>2019-04-15T19:15:50Z</dcterms:W3CDTF>
                  </rdf:Description>
                </dcterms:created>
              </rdf:Description>
            </rdf:RDF>
          </COPASI>
        </annotation>
        <listOfReactants>
          <speciesReference species="STAT2n" stoichiometry="1"/>
        </listOfReactants>
        <listOfProducts>
          <speciesReference species="STAT2c" stoichiometry="1"/>
        </listOfProducts>
        <kineticLaw>
          <math xmlns="http://www.w3.org/1998/Math/MathML">
            <apply>
              <times/>
              <ci> compartment </ci>
              <apply>
                <ci> STAT2_translocation_to_cytoplasm_0 </ci>
                <ci> TrLocSTAT2n </ci>
                <ci> STAT2n </ci>
              </apply>
            </apply>
          </math>
          <listOfParameters>
            <parameter id="TrLocSTAT2n" name="TrLocSTAT2n" value="1.81"/>
          </listOfParameters>
        </kineticLaw>
      </reaction>
      <reaction metaid="COPASI71" id="STAT2_translocation_to_nucleus" name="STAT2 translocation to nucleus" reversible="false">
        <annotation>
          <COPASI xmlns="http://www.copasi.org/static/sbml">
            <rdf:RDF xmlns:dcterms="http://purl.org/dc/terms/" xmlns:rdf="http://www.w3.org/1999/02/22-rdf-syntax-ns#">
              <rdf:Description rdf:about="#COPASI71">
                <dcterms:created>
                  <rdf:Description>
                    <dcterms:W3CDTF>2019-04-15T19:15:59Z</dcterms:W3CDTF>
                  </rdf:Description>
                </dcterms:created>
              </rdf:Description>
            </rdf:RDF>
          </COPASI>
        </annotation>
        <listOfReactants>
          <speciesReference species="STAT2c" stoichiometry="1"/>
        </listOfReactants>
        <listOfProducts>
          <speciesReference species="STAT2n" stoichiometry="1"/>
        </listOfProducts>
        <kineticLaw>
          <math xmlns="http://www.w3.org/1998/Math/MathML">
            <apply>
              <times/>
              <ci> compartment </ci>
              <apply>
                <ci> STAT2_translocation_to_nucleus_0 </ci>
                <ci> TrLocSTAT2c </ci>
                <ci> STAT2c </ci>
              </apply>
            </apply>
          </math>
          <listOfParameters>
            <parameter id="TrLocSTAT2c" name="TrLocSTAT2c" value="0.181"/>
          </listOfParameters>
        </kineticLaw>
      </reaction>
      <reaction metaid="COPASI72" id="IRF9_translocation_to_cytoplasm" name="IRF9 translocation to cytoplasm" reversible="false">
        <annotation>
          <COPASI xmlns="http://www.copasi.org/static/sbml">
            <rdf:RDF xmlns:dcterms="http://purl.org/dc/terms/" xmlns:rdf="http://www.w3.org/1999/02/22-rdf-syntax-ns#">
              <rdf:Description rdf:about="#COPASI72">
                <dcterms:created>
                  <rdf:Description>
                    <dcterms:W3CDTF>2019-04-15T19:04:08Z</dcterms:W3CDTF>
                  </rdf:Description>
                </dcterms:created>
              </rdf:Description>
            </rdf:RDF>
          </COPASI>
        </annotation>
        <listOfReactants>
          <speciesReference species="IRF9n" stoichiometry="1"/>
        </listOfReactants>
        <listOfProducts>
          <speciesReference species="IRF9c" stoichiometry="1"/>
        </listOfProducts>
        <kineticLaw>
          <math xmlns="http://www.w3.org/1998/Math/MathML">
            <apply>
              <times/>
              <ci> compartment </ci>
              <apply>
                <ci> IRF9_translocation_to_cytoplasm_0 </ci>
                <ci> TrLocIRF9n </ci>
                <ci> IRF9n </ci>
              </apply>
            </apply>
          </math>
          <listOfParameters>
            <parameter id="TrLocIRF9n" name="TrLocIRF9n" value="2981"/>
          </listOfParameters>
        </kineticLaw>
      </reaction>
      <reaction metaid="COPASI73" id="IRF9_translocation_to_nucleus" name="IRF9 translocation to nucleus" reversible="false">
        <annotation>
          <COPASI xmlns="http://www.copasi.org/static/sbml">
            <rdf:RDF xmlns:dcterms="http://purl.org/dc/terms/" xmlns:rdf="http://www.w3.org/1999/02/22-rdf-syntax-ns#">
              <rdf:Description rdf:about="#COPASI73">
                <dcterms:created>
                  <rdf:Description>
                    <dcterms:W3CDTF>2019-04-15T19:04:26Z</dcterms:W3CDTF>
                  </rdf:Description>
                </dcterms:created>
              </rdf:Description>
            </rdf:RDF>
          </COPASI>
        </annotation>
        <listOfReactants>
          <speciesReference species="IRF9c" stoichiometry="1"/>
        </listOfReactants>
        <listOfProducts>
          <speciesReference species="IRF9n" stoichiometry="1"/>
        </listOfProducts>
        <kineticLaw>
          <math xmlns="http://www.w3.org/1998/Math/MathML">
            <apply>
              <times/>
              <ci> compartment </ci>
              <apply>
                <ci> IRF9_translocation_to_nucleus_0 </ci>
                <ci> TrLocIRF9c </ci>
                <ci> IRF9c </ci>
              </apply>
            </apply>
          </math>
          <listOfParameters>
            <parameter id="TrLocIRF9c" name="TrLocIRF9c" value="298.1"/>
          </listOfParameters>
        </kineticLaw>
      </reaction>
      <reaction metaid="COPASI74" id="IRF9_degradation" name="IRF9 degradation" reversible="false">
        <annotation>
          <COPASI xmlns="http://www.copasi.org/static/sbml">
            <rdf:RDF xmlns:dcterms="http://purl.org/dc/terms/" xmlns:rdf="http://www.w3.org/1999/02/22-rdf-syntax-ns#">
              <rdf:Description rdf:about="#COPASI74">
                <dcterms:created>
                  <rdf:Description>
                    <dcterms:W3CDTF>2019-04-15T19:03:58Z</dcterms:W3CDTF>
                  </rdf:Description>
                </dcterms:created>
              </rdf:Description>
            </rdf:RDF>
          </COPASI>
        </annotation>
        <listOfReactants>
          <speciesReference species="IRF9c" stoichiometry="1"/>
        </listOfReactants>
        <kineticLaw>
          <math xmlns="http://www.w3.org/1998/Math/MathML">
            <apply>
              <times/>
              <ci> compartment </ci>
              <apply>
                <ci> IRF9_degradation_0 </ci>
                <ci> degIRF9 </ci>
                <ci> IRF9c </ci>
              </apply>
            </apply>
          </math>
          <listOfParameters>
            <parameter id="degIRF9" name="degIRF9" value="0.2028"/>
          </listOfParameters>
        </kineticLaw>
      </reaction>
      <reaction metaid="COPASI75" id="SOCS1_degradation" name="SOCS1 degradation" reversible="false">
        <annotation>
          <COPASI xmlns="http://www.copasi.org/static/sbml">
            <rdf:RDF xmlns:dcterms="http://purl.org/dc/terms/" xmlns:rdf="http://www.w3.org/1999/02/22-rdf-syntax-ns#">
              <rdf:Description rdf:about="#COPASI75">
                <dcterms:created>
                  <rdf:Description>
                    <dcterms:W3CDTF>2019-04-15T19:11:27Z</dcterms:W3CDTF>
                  </rdf:Description>
                </dcterms:created>
              </rdf:Description>
            </rdf:RDF>
          </COPASI>
        </annotation>
        <listOfReactants>
          <speciesReference species="SOCS1" stoichiometry="1"/>
        </listOfReactants>
        <kineticLaw>
          <math xmlns="http://www.w3.org/1998/Math/MathML">
            <apply>
              <times/>
              <ci> compartment </ci>
              <apply>
                <ci> SOCS1_degradation_0 </ci>
                <ci> degSOCS1 </ci>
                <ci> SOCS1 </ci>
              </apply>
            </apply>
          </math>
          <listOfParameters>
            <parameter id="degSOCS1" name="degSOCS1" value="0.9029"/>
          </listOfParameters>
        </kineticLaw>
      </reaction>
      <reaction metaid="COPASI76" id="SOCS3_synthesis" name="SOCS3 synthesis" reversible="false">
        <annotation>
          <COPASI xmlns="http://www.copasi.org/static/sbml">
            <rdf:RDF xmlns:dcterms="http://purl.org/dc/terms/" xmlns:rdf="http://www.w3.org/1999/02/22-rdf-syntax-ns#">
              <rdf:Description rdf:about="#COPASI76">
                <dcterms:created>
                  <rdf:Description>
                    <dcterms:W3CDTF>2019-04-15T19:12:24Z</dcterms:W3CDTF>
                  </rdf:Description>
                </dcterms:created>
              </rdf:Description>
            </rdf:RDF>
          </COPASI>
        </annotation>
        <listOfProducts>
          <speciesReference species="SOCS3" stoichiometry="1"/>
        </listOfProducts>
        <listOfModifiers>
          <modifierSpeciesReference species="SOCS3mRNA"/>
        </listOfModifiers>
        <kineticLaw>
          <math xmlns="http://www.w3.org/1998/Math/MathML">
            <apply>
              <times/>
              <ci> compartment </ci>
              <apply>
                <ci> SOCS3_synthesis_0 </ci>
                <ci> synthSOCS3 </ci>
                <ci> SOCS3mRNA </ci>
              </apply>
            </apply>
          </math>
          <listOfParameters>
            <parameter id="synthSOCS3" name="synthSOCS3" value="1958"/>
          </listOfParameters>
        </kineticLaw>
      </reaction>
      <reaction metaid="COPASI77" id="SOCS3_degradation" name="SOCS3 degradation" reversible="false">
        <annotation>
          <COPASI xmlns="http://www.copasi.org/static/sbml">
            <rdf:RDF xmlns:dcterms="http://purl.org/dc/terms/" xmlns:rdf="http://www.w3.org/1999/02/22-rdf-syntax-ns#">
              <rdf:Description rdf:about="#COPASI77">
                <dcterms:created>
                  <rdf:Description>
                    <dcterms:W3CDTF>2019-04-15T19:12:25Z</dcterms:W3CDTF>
                  </rdf:Description>
                </dcterms:created>
              </rdf:Description>
            </rdf:RDF>
          </COPASI>
        </annotation>
        <listOfReactants>
          <speciesReference species="SOCS3" stoichiometry="1"/>
        </listOfReactants>
        <kineticLaw>
          <math xmlns="http://www.w3.org/1998/Math/MathML">
            <apply>
              <times/>
              <ci> compartment </ci>
              <apply>
                <ci> SOCS3_degradation_0 </ci>
                <ci> degSOCS3 </ci>
                <ci> SOCS3 </ci>
              </apply>
            </apply>
          </math>
          <listOfParameters>
            <parameter id="degSOCS3" name="degSOCS3" value="1958"/>
          </listOfParameters>
        </kineticLaw>
      </reaction>
      <reaction metaid="COPASI78" id="STAT1_mRNA_basal_production" name="STAT1 mRNA basal production" reversible="false">
        <annotation>
          <COPASI xmlns="http://www.copasi.org/static/sbml">
            <rdf:RDF xmlns:dcterms="http://purl.org/dc/terms/" xmlns:rdf="http://www.w3.org/1999/02/22-rdf-syntax-ns#">
              <rdf:Description rdf:about="#COPASI78">
                <dcterms:created>
                  <rdf:Description>
                    <dcterms:W3CDTF>2019-04-15T19:14:01Z</dcterms:W3CDTF>
                  </rdf:Description>
                </dcterms:created>
              </rdf:Description>
            </rdf:RDF>
          </COPASI>
        </annotation>
        <listOfProducts>
          <speciesReference species="STAT1mRNA" stoichiometry="1"/>
        </listOfProducts>
        <kineticLaw>
          <math xmlns="http://www.w3.org/1998/Math/MathML">
            <apply>
              <times/>
              <ci> compartment </ci>
              <apply>
                <ci> STAT1mRNA_basal_production </ci>
                <ci> synthSTAT1mRNAbsasal </ci>
              </apply>
            </apply>
          </math>
          <listOfParameters>
            <parameter id="synthSTAT1mRNAbsasal" name="synthSTAT1mRNAbsasal" value="0.2395"/>
          </listOfParameters>
        </kineticLaw>
      </reaction>
      <reaction metaid="COPASI79" id="STAT1mRNA_production_by_ISRE" name="STAT1mRNA production by ISRE" reversible="false">
        <annotation>
          <COPASI xmlns="http://www.copasi.org/static/sbml">
            <rdf:RDF xmlns:dcterms="http://purl.org/dc/terms/" xmlns:rdf="http://www.w3.org/1999/02/22-rdf-syntax-ns#">
              <rdf:Description rdf:about="#COPASI79">
                <dcterms:created>
                  <rdf:Description>
                    <dcterms:W3CDTF>2019-04-15T19:14:49Z</dcterms:W3CDTF>
                  </rdf:Description>
                </dcterms:created>
              </rdf:Description>
            </rdf:RDF>
          </COPASI>
        </annotation>
        <listOfProducts>
          <speciesReference species="STAT1mRNA" stoichiometry="1"/>
        </listOfProducts>
        <listOfModifiers>
          <modifierSpeciesReference species="OccGAS_ISREbs"/>
        </listOfModifiers>
        <kineticLaw>
          <math xmlns="http://www.w3.org/1998/Math/MathML">
            <apply>
              <times/>
              <ci> compartment </ci>
              <apply>
                <ci> STAT1mRNA_production_by_ISRE_0 </ci>
                <ci> synthSTAT1mRNA </ci>
                <ci> OccGAS_ISREbs </ci>
                <ci> kmSTAT1 </ci>
              </apply>
            </apply>
          </math>
          <listOfParameters>
            <parameter id="synthSTAT1mRNA" name="synthSTAT1mRNA" value="4.375"/>
            <parameter id="kmSTAT1" name="kmSTAT1" value="0.9761"/>
          </listOfParameters>
        </kineticLaw>
      </reaction>
      <reaction metaid="COPASI80" id="STAT1mRNA_decay" name="STAT1mRNA decay" reversible="false">
        <annotation>
          <COPASI xmlns="http://www.copasi.org/static/sbml">
            <rdf:RDF xmlns:dcterms="http://purl.org/dc/terms/" xmlns:rdf="http://www.w3.org/1999/02/22-rdf-syntax-ns#">
              <rdf:Description rdf:about="#COPASI80">
                <dcterms:created>
                  <rdf:Description>
                    <dcterms:W3CDTF>2019-04-15T19:14:38Z</dcterms:W3CDTF>
                  </rdf:Description>
                </dcterms:created>
              </rdf:Description>
            </rdf:RDF>
          </COPASI>
        </annotation>
        <listOfReactants>
          <speciesReference species="STAT1mRNA" stoichiometry="1"/>
        </listOfReactants>
        <kineticLaw>
          <math xmlns="http://www.w3.org/1998/Math/MathML">
            <apply>
              <times/>
              <ci> compartment </ci>
              <apply>
                <ci> STAT1mRNA_decay_0 </ci>
                <ci> hlSTAT1mRNA </ci>
                <ci> STAT1mRNA </ci>
              </apply>
            </apply>
          </math>
          <listOfParameters>
            <parameter id="hlSTAT1mRNA" name="hlSTAT1mRNA" value="0.2367"/>
          </listOfParameters>
        </kineticLaw>
      </reaction>
      <reaction metaid="COPASI81" id="STAT2mRNA_basal_production" name="STAT2mRNA basal production" reversible="false">
        <annotation>
          <COPASI xmlns="http://www.copasi.org/static/sbml">
            <rdf:RDF xmlns:dcterms="http://purl.org/dc/terms/" xmlns:rdf="http://www.w3.org/1999/02/22-rdf-syntax-ns#">
              <rdf:Description rdf:about="#COPASI81">
                <dcterms:created>
                  <rdf:Description>
                    <dcterms:W3CDTF>2019-04-15T19:16:07Z</dcterms:W3CDTF>
                  </rdf:Description>
                </dcterms:created>
              </rdf:Description>
            </rdf:RDF>
          </COPASI>
        </annotation>
        <listOfProducts>
          <speciesReference species="STAT2mRNA" stoichiometry="1"/>
        </listOfProducts>
        <kineticLaw>
          <math xmlns="http://www.w3.org/1998/Math/MathML">
            <apply>
              <times/>
              <ci> compartment </ci>
              <apply>
                <ci> STAT2mRNA_basal_production_0 </ci>
                <ci> synthSTAT2mRNAbasal </ci>
              </apply>
            </apply>
          </math>
          <listOfParameters>
            <parameter id="synthSTAT2mRNAbasal" name="synthSTAT2mRNAbasal" value="0.2069"/>
          </listOfParameters>
        </kineticLaw>
      </reaction>
      <reaction metaid="COPASI82" id="STAT2mRNA_production_by_ISRE" name="STAT2mRNA production by ISRE" reversible="false">
        <annotation>
          <COPASI xmlns="http://www.copasi.org/static/sbml">
            <rdf:RDF xmlns:dcterms="http://purl.org/dc/terms/" xmlns:rdf="http://www.w3.org/1999/02/22-rdf-syntax-ns#">
              <rdf:Description rdf:about="#COPASI82">
                <dcterms:created>
                  <rdf:Description>
                    <dcterms:W3CDTF>2019-04-15T19:16:27Z</dcterms:W3CDTF>
                  </rdf:Description>
                </dcterms:created>
              </rdf:Description>
            </rdf:RDF>
          </COPASI>
        </annotation>
        <listOfProducts>
          <speciesReference species="STAT2mRNA" stoichiometry="1"/>
        </listOfProducts>
        <listOfModifiers>
          <modifierSpeciesReference species="OccGAS_ISREbs"/>
        </listOfModifiers>
        <kineticLaw>
          <math xmlns="http://www.w3.org/1998/Math/MathML">
            <apply>
              <times/>
              <ci> compartment </ci>
              <apply>
                <ci> STAT2mRNA_production_by_ISRE_0 </ci>
                <ci> synthSTAT2mRNA </ci>
                <ci> OccGAS_ISREbs </ci>
              </apply>
            </apply>
          </math>
          <listOfParameters>
            <parameter id="synthSTAT2mRNA" name="synthSTAT2mRNA" value="1.561"/>
          </listOfParameters>
        </kineticLaw>
      </reaction>
      <reaction metaid="COPASI83" id="STAT2mRNA_decay" name="STAT2mRNA decay" reversible="false">
        <annotation>
          <COPASI xmlns="http://www.copasi.org/static/sbml">
            <rdf:RDF xmlns:dcterms="http://purl.org/dc/terms/" xmlns:rdf="http://www.w3.org/1999/02/22-rdf-syntax-ns#">
              <rdf:Description rdf:about="#COPASI83">
                <dcterms:created>
                  <rdf:Description>
                    <dcterms:W3CDTF>2019-04-15T19:16:16Z</dcterms:W3CDTF>
                  </rdf:Description>
                </dcterms:created>
              </rdf:Description>
            </rdf:RDF>
          </COPASI>
        </annotation>
        <listOfReactants>
          <speciesReference species="STAT2mRNA" stoichiometry="1"/>
        </listOfReactants>
        <kineticLaw>
          <math xmlns="http://www.w3.org/1998/Math/MathML">
            <apply>
              <times/>
              <ci> compartment </ci>
              <apply>
                <ci> STAT2mRNA_decay_0 </ci>
                <ci> hlSTAT2mRNA </ci>
                <ci> STAT2mRNA </ci>
              </apply>
            </apply>
          </math>
          <listOfParameters>
            <parameter id="hlSTAT2mRNA" name="hlSTAT2mRNA" value="0.2446"/>
          </listOfParameters>
        </kineticLaw>
      </reaction>
      <reaction metaid="COPASI84" id="IRF9mRNA_basal_production" name="IRF9mRNA basal production" reversible="false">
        <annotation>
          <COPASI xmlns="http://www.copasi.org/static/sbml">
            <rdf:RDF xmlns:dcterms="http://purl.org/dc/terms/" xmlns:rdf="http://www.w3.org/1999/02/22-rdf-syntax-ns#">
              <rdf:Description rdf:about="#COPASI84">
                <dcterms:created>
                  <rdf:Description>
                    <dcterms:W3CDTF>2019-04-15T19:04:35Z</dcterms:W3CDTF>
                  </rdf:Description>
                </dcterms:created>
              </rdf:Description>
            </rdf:RDF>
          </COPASI>
        </annotation>
        <listOfProducts>
          <speciesReference species="IRF9mRNA" stoichiometry="1"/>
        </listOfProducts>
        <kineticLaw>
          <math xmlns="http://www.w3.org/1998/Math/MathML">
            <apply>
              <times/>
              <ci> compartment </ci>
              <apply>
                <ci> IRF9mRNA_basal_production_0 </ci>
                <ci> synthIRF9mRNAbasal </ci>
              </apply>
            </apply>
          </math>
          <listOfParameters>
            <parameter id="synthIRF9mRNAbasal" name="synthIRF9mRNAbasal" value="0.3605"/>
          </listOfParameters>
        </kineticLaw>
      </reaction>
      <reaction metaid="COPASI85" id="IRF9mRNA_production_by_ISRE" name="IRF9mRNA production by ISRE" reversible="false">
        <annotation>
          <COPASI xmlns="http://www.copasi.org/static/sbml">
            <rdf:RDF xmlns:dcterms="http://purl.org/dc/terms/" xmlns:rdf="http://www.w3.org/1999/02/22-rdf-syntax-ns#">
              <rdf:Description rdf:about="#COPASI85">
                <dcterms:created>
                  <rdf:Description>
                    <dcterms:W3CDTF>2019-04-15T19:05:01Z</dcterms:W3CDTF>
                  </rdf:Description>
                </dcterms:created>
              </rdf:Description>
            </rdf:RDF>
          </COPASI>
        </annotation>
        <listOfProducts>
          <speciesReference species="IRF9mRNA" stoichiometry="1"/>
        </listOfProducts>
        <listOfModifiers>
          <modifierSpeciesReference species="OccGAS_ISREbs"/>
        </listOfModifiers>
        <kineticLaw>
          <math xmlns="http://www.w3.org/1998/Math/MathML">
            <apply>
              <times/>
              <ci> compartment </ci>
              <apply>
                <ci> IRF9mRNA_production_by_ISRE_0 </ci>
                <ci> synthIRF9mRNA </ci>
                <ci> OccGAS_ISREbs </ci>
                <ci> kmIRF9 </ci>
              </apply>
            </apply>
          </math>
          <listOfParameters>
            <parameter id="synthIRF9mRNA" name="synthIRF9mRNA" value="18.62"/>
            <parameter id="kmIRF9" name="kmIRF9" value="0.121"/>
          </listOfParameters>
        </kineticLaw>
      </reaction>
      <reaction metaid="COPASI86" id="IRF9mRNA_decay" name="IRF9mRNA decay" reversible="false">
        <annotation>
          <COPASI xmlns="http://www.copasi.org/static/sbml">
            <rdf:RDF xmlns:dcterms="http://purl.org/dc/terms/" xmlns:rdf="http://www.w3.org/1999/02/22-rdf-syntax-ns#">
              <rdf:Description rdf:about="#COPASI86">
                <dcterms:created>
                  <rdf:Description>
                    <dcterms:W3CDTF>2019-04-15T19:04:46Z</dcterms:W3CDTF>
                  </rdf:Description>
                </dcterms:created>
              </rdf:Description>
            </rdf:RDF>
          </COPASI>
        </annotation>
        <listOfReactants>
          <speciesReference species="IRF9mRNA" stoichiometry="1"/>
        </listOfReactants>
        <kineticLaw>
          <math xmlns="http://www.w3.org/1998/Math/MathML">
            <apply>
              <times/>
              <ci> compartment </ci>
              <apply>
                <ci> IRF9mRNA_decay_0 </ci>
                <ci> hlIRF9mRNA </ci>
                <ci> IRF9mRNA </ci>
              </apply>
            </apply>
          </math>
          <listOfParameters>
            <parameter id="hlIRF9mRNA" name="hlIRF9mRNA" value="0.4189"/>
          </listOfParameters>
        </kineticLaw>
      </reaction>
      <reaction metaid="COPASI87" id="IRF2mRNA_basal_production" name="IRF2mRNA basal production" reversible="false">
        <annotation>
          <COPASI xmlns="http://www.copasi.org/static/sbml">
            <rdf:RDF xmlns:dcterms="http://purl.org/dc/terms/" xmlns:rdf="http://www.w3.org/1999/02/22-rdf-syntax-ns#">
              <rdf:Description rdf:about="#COPASI87">
                <dcterms:created>
                  <rdf:Description>
                    <dcterms:W3CDTF>2019-04-15T19:03:07Z</dcterms:W3CDTF>
                  </rdf:Description>
                </dcterms:created>
              </rdf:Description>
            </rdf:RDF>
          </COPASI>
        </annotation>
        <listOfProducts>
          <speciesReference species="IRF2mRNA" stoichiometry="1"/>
        </listOfProducts>
        <kineticLaw>
          <math xmlns="http://www.w3.org/1998/Math/MathML">
            <apply>
              <times/>
              <ci> compartment </ci>
              <apply>
                <ci> IRF2mRNA_basal_production_0 </ci>
                <ci> synthIRF2mRNAbasal </ci>
              </apply>
            </apply>
          </math>
          <listOfParameters>
            <parameter id="synthIRF2mRNAbasal" name="synthIRF2mRNAbasal" value="0.9833"/>
          </listOfParameters>
        </kineticLaw>
      </reaction>
      <reaction metaid="COPASI88" id="IRF2mRNA_production_by_ISRE" name="IRF2mRNA production by ISRE" reversible="false">
        <annotation>
          <COPASI xmlns="http://www.copasi.org/static/sbml">
            <rdf:RDF xmlns:dcterms="http://purl.org/dc/terms/" xmlns:rdf="http://www.w3.org/1999/02/22-rdf-syntax-ns#">
              <rdf:Description rdf:about="#COPASI88">
                <dcterms:created>
                  <rdf:Description>
                    <dcterms:W3CDTF>2019-04-15T19:03:19Z</dcterms:W3CDTF>
                  </rdf:Description>
                </dcterms:created>
              </rdf:Description>
            </rdf:RDF>
          </COPASI>
        </annotation>
        <listOfProducts>
          <speciesReference species="IRF2mRNA" stoichiometry="1"/>
        </listOfProducts>
        <listOfModifiers>
          <modifierSpeciesReference species="OccGAS_ISREbs"/>
        </listOfModifiers>
        <kineticLaw>
          <math xmlns="http://www.w3.org/1998/Math/MathML">
            <apply>
              <times/>
              <ci> compartment </ci>
              <apply>
                <ci> IRF2mRNA_production_by_ISRE_0 </ci>
                <ci> synthIRF2mRNA </ci>
                <ci> OccGAS_ISREbs </ci>
              </apply>
            </apply>
          </math>
          <listOfParameters>
            <parameter id="synthIRF2mRNA" name="synthIRF2mRNA" value="0.6775"/>
          </listOfParameters>
        </kineticLaw>
      </reaction>
      <reaction metaid="COPASI89" id="IRF2_translation_and_mRNA_decay" name="IRF2 translation and mRNA decay" reversible="false">
        <annotation>
          <COPASI xmlns="http://www.copasi.org/static/sbml">
            <rdf:RDF xmlns:dcterms="http://purl.org/dc/terms/" xmlns:rdf="http://www.w3.org/1999/02/22-rdf-syntax-ns#">
              <rdf:Description rdf:about="#COPASI89">
                <dcterms:created>
                  <rdf:Description>
                    <dcterms:W3CDTF>2019-04-15T19:02:53Z</dcterms:W3CDTF>
                  </rdf:Description>
                </dcterms:created>
              </rdf:Description>
            </rdf:RDF>
          </COPASI>
        </annotation>
        <listOfReactants>
          <speciesReference species="IRF2mRNA" stoichiometry="1"/>
        </listOfReactants>
        <listOfProducts>
          <speciesReference species="IRF2" stoichiometry="1"/>
        </listOfProducts>
        <kineticLaw>
          <math xmlns="http://www.w3.org/1998/Math/MathML">
            <apply>
              <times/>
              <ci> compartment </ci>
              <apply>
                <ci> IRF2_translation_and_decay_of_mRNA </ci>
                <ci> delayIRF2 </ci>
                <ci> IRF2mRNA </ci>
              </apply>
            </apply>
          </math>
          <listOfParameters>
            <parameter id="delayIRF2" name="delayIRF2" value="1.062"/>
          </listOfParameters>
        </kineticLaw>
      </reaction>
      <reaction metaid="COPASI90" id="USP18mRNA_basal_production" name="USP18mRNA basal production" reversible="false">
        <annotation>
          <COPASI xmlns="http://www.copasi.org/static/sbml">
            <rdf:RDF xmlns:dcterms="http://purl.org/dc/terms/" xmlns:rdf="http://www.w3.org/1999/02/22-rdf-syntax-ns#">
              <rdf:Description rdf:about="#COPASI90">
                <dcterms:created>
                  <rdf:Description>
                    <dcterms:W3CDTF>2019-04-15T19:17:21Z</dcterms:W3CDTF>
                  </rdf:Description>
                </dcterms:created>
              </rdf:Description>
            </rdf:RDF>
          </COPASI>
        </annotation>
        <listOfProducts>
          <speciesReference species="USP18mRNA" stoichiometry="1"/>
        </listOfProducts>
        <kineticLaw>
          <math xmlns="http://www.w3.org/1998/Math/MathML">
            <apply>
              <times/>
              <ci> compartment </ci>
              <apply>
                <ci> USP18mRNA_basal_production_0 </ci>
                <ci> synthUSP18mRNAbasal </ci>
              </apply>
            </apply>
          </math>
          <listOfParameters>
            <parameter id="synthUSP18mRNAbasal" name="synthUSP18mRNAbasal" value="0.06442"/>
          </listOfParameters>
        </kineticLaw>
      </reaction>
      <reaction metaid="COPASI91" id="USP18mRNA_production_by_ISRE" name="USP18mRNA production by ISRE" reversible="false">
        <annotation>
          <COPASI xmlns="http://www.copasi.org/static/sbml">
            <rdf:RDF xmlns:dcterms="http://purl.org/dc/terms/" xmlns:rdf="http://www.w3.org/1999/02/22-rdf-syntax-ns#">
              <rdf:Description rdf:about="#COPASI91">
                <dcterms:created>
                  <rdf:Description>
                    <dcterms:W3CDTF>2019-04-15T19:17:57Z</dcterms:W3CDTF>
                  </rdf:Description>
                </dcterms:created>
              </rdf:Description>
            </rdf:RDF>
          </COPASI>
        </annotation>
        <listOfProducts>
          <speciesReference species="USP18mRNA" stoichiometry="1"/>
        </listOfProducts>
        <listOfModifiers>
          <modifierSpeciesReference species="OccGAS_ISREbs"/>
        </listOfModifiers>
        <kineticLaw>
          <math xmlns="http://www.w3.org/1998/Math/MathML">
            <apply>
              <times/>
              <ci> compartment </ci>
              <apply>
                <ci> USP18mRNA_production_by_ISRE_0 </ci>
                <ci> synthUSP18mRNA </ci>
                <ci> OccGAS_ISREbs </ci>
              </apply>
            </apply>
          </math>
          <listOfParameters>
            <parameter id="synthUSP18mRNA" name="synthUSP18mRNA" value="2.784"/>
          </listOfParameters>
        </kineticLaw>
      </reaction>
      <reaction metaid="COPASI92" id="USP18mRNA_decay" name="USP18mRNA decay" reversible="false">
        <annotation>
          <COPASI xmlns="http://www.copasi.org/static/sbml">
            <rdf:RDF xmlns:dcterms="http://purl.org/dc/terms/" xmlns:rdf="http://www.w3.org/1999/02/22-rdf-syntax-ns#">
              <rdf:Description rdf:about="#COPASI92">
                <dcterms:created>
                  <rdf:Description>
                    <dcterms:W3CDTF>2019-04-15T19:17:45Z</dcterms:W3CDTF>
                  </rdf:Description>
                </dcterms:created>
              </rdf:Description>
            </rdf:RDF>
          </COPASI>
        </annotation>
        <listOfReactants>
          <speciesReference species="USP18mRNA" stoichiometry="1"/>
        </listOfReactants>
        <kineticLaw>
          <math xmlns="http://www.w3.org/1998/Math/MathML">
            <apply>
              <times/>
              <ci> compartment </ci>
              <apply>
                <ci> USP18mRNA_decay_0 </ci>
                <ci> hlUSP18mRNA </ci>
                <ci> USP18mRNA </ci>
              </apply>
            </apply>
          </math>
          <listOfParameters>
            <parameter id="hlUSP18mRNA" name="hlUSP18mRNA" value="0.09103"/>
          </listOfParameters>
        </kineticLaw>
      </reaction>
      <reaction metaid="COPASI93" id="SOCS1mRNA_basal_production" name="SOCS1mRNA basal production" reversible="false">
        <annotation>
          <COPASI xmlns="http://www.copasi.org/static/sbml">
            <rdf:RDF xmlns:dcterms="http://purl.org/dc/terms/" xmlns:rdf="http://www.w3.org/1999/02/22-rdf-syntax-ns#">
              <rdf:Description rdf:about="#COPASI93">
                <dcterms:created>
                  <rdf:Description>
                    <dcterms:W3CDTF>2019-04-15T19:11:38Z</dcterms:W3CDTF>
                  </rdf:Description>
                </dcterms:created>
              </rdf:Description>
            </rdf:RDF>
          </COPASI>
        </annotation>
        <listOfProducts>
          <speciesReference species="SOCS1mRNA" stoichiometry="1"/>
        </listOfProducts>
        <kineticLaw>
          <math xmlns="http://www.w3.org/1998/Math/MathML">
            <apply>
              <times/>
              <ci> compartment </ci>
              <apply>
                <ci> SOCS1mRNA_basal_production_0 </ci>
                <ci> synthSOCS1mRNAbasal </ci>
              </apply>
            </apply>
          </math>
          <listOfParameters>
            <parameter id="synthSOCS1mRNAbasal" name="synthSOCS1mRNAbasal" value="1.301"/>
          </listOfParameters>
        </kineticLaw>
      </reaction>
      <reaction metaid="COPASI94" id="SOCS1mRNA_production_by_ISRE" name="SOCS1mRNA production by ISRE" reversible="false">
        <annotation>
          <COPASI xmlns="http://www.copasi.org/static/sbml">
            <rdf:RDF xmlns:dcterms="http://purl.org/dc/terms/" xmlns:rdf="http://www.w3.org/1999/02/22-rdf-syntax-ns#">
              <rdf:Description rdf:about="#COPASI94">
                <dcterms:created>
                  <rdf:Description>
                    <dcterms:W3CDTF>2019-04-15T19:12:07Z</dcterms:W3CDTF>
                  </rdf:Description>
                </dcterms:created>
              </rdf:Description>
            </rdf:RDF>
          </COPASI>
        </annotation>
        <listOfProducts>
          <speciesReference species="SOCS1mRNA" stoichiometry="1"/>
        </listOfProducts>
        <listOfModifiers>
          <modifierSpeciesReference species="OccGAS_ISREbs"/>
        </listOfModifiers>
        <kineticLaw>
          <math xmlns="http://www.w3.org/1998/Math/MathML">
            <apply>
              <times/>
              <ci> compartment </ci>
              <apply>
                <ci> SOCS1mRNA_production_by_ISRE_0 </ci>
                <ci> synthSOCS1mRNA </ci>
                <ci> OccGAS_ISREbs </ci>
              </apply>
            </apply>
          </math>
          <listOfParameters>
            <parameter id="synthSOCS1mRNA" name="synthSOCS1mRNA" value="8.848"/>
          </listOfParameters>
        </kineticLaw>
      </reaction>
      <reaction metaid="COPASI95" id="SOCS1mRNA_decay" name="SOCS1mRNA decay" reversible="false">
        <annotation>
          <COPASI xmlns="http://www.copasi.org/static/sbml">
            <rdf:RDF xmlns:dcterms="http://purl.org/dc/terms/" xmlns:rdf="http://www.w3.org/1999/02/22-rdf-syntax-ns#">
              <rdf:Description rdf:about="#COPASI95">
                <dcterms:created>
                  <rdf:Description>
                    <dcterms:W3CDTF>2019-04-15T19:11:37Z</dcterms:W3CDTF>
                  </rdf:Description>
                </dcterms:created>
              </rdf:Description>
            </rdf:RDF>
          </COPASI>
        </annotation>
        <listOfReactants>
          <speciesReference species="SOCS1mRNA" stoichiometry="1"/>
        </listOfReactants>
        <listOfModifiers>
          <modifierSpeciesReference species="IRF2"/>
        </listOfModifiers>
        <kineticLaw>
          <math xmlns="http://www.w3.org/1998/Math/MathML">
            <apply>
              <times/>
              <ci> compartment </ci>
              <apply>
                <ci> SOCS1mRNA_decay_0 </ci>
                <ci> hlSOCS1mRNA </ci>
                <ci> SOCS1mRNA </ci>
                <ci> IRF2 </ci>
              </apply>
            </apply>
          </math>
          <listOfParameters>
            <parameter id="hlSOCS1mRNA" name="hlSOCS1mRNA" value="0.5644"/>
          </listOfParameters>
        </kineticLaw>
      </reaction>
      <reaction metaid="COPASI96" id="SOCS3mRNA_basal_production" name="SOCS3mRNA basal production" reversible="false">
        <annotation>
          <COPASI xmlns="http://www.copasi.org/static/sbml">
            <rdf:RDF xmlns:dcterms="http://purl.org/dc/terms/" xmlns:rdf="http://www.w3.org/1999/02/22-rdf-syntax-ns#">
              <rdf:Description rdf:about="#COPASI96">
                <dcterms:created>
                  <rdf:Description>
                    <dcterms:W3CDTF>2019-04-15T19:10:00Z</dcterms:W3CDTF>
                  </rdf:Description>
                </dcterms:created>
              </rdf:Description>
            </rdf:RDF>
          </COPASI>
        </annotation>
        <listOfProducts>
          <speciesReference species="SOCS3mRNA" stoichiometry="1"/>
        </listOfProducts>
        <kineticLaw>
          <math xmlns="http://www.w3.org/1998/Math/MathML">
            <apply>
              <times/>
              <ci> compartment </ci>
              <apply>
                <ci> SOCS3mRNA_basal_production_0 </ci>
                <ci> synthSOCS3mRNAbasal </ci>
              </apply>
            </apply>
          </math>
          <listOfParameters>
            <parameter id="synthSOCS3mRNAbasal" name="synthSOCS3mRNAbasal" value="1.257"/>
          </listOfParameters>
        </kineticLaw>
      </reaction>
      <reaction metaid="COPASI97" id="SOCS3mRNA_production_by_ISRE" name="SOCS3mRNA production by ISRE" reversible="false">
        <annotation>
          <COPASI xmlns="http://www.copasi.org/static/sbml">
            <rdf:RDF xmlns:dcterms="http://purl.org/dc/terms/" xmlns:rdf="http://www.w3.org/1999/02/22-rdf-syntax-ns#">
              <rdf:Description rdf:about="#COPASI97">
                <dcterms:created>
                  <rdf:Description>
                    <dcterms:W3CDTF>2019-04-15T19:13:10Z</dcterms:W3CDTF>
                  </rdf:Description>
                </dcterms:created>
              </rdf:Description>
            </rdf:RDF>
          </COPASI>
        </annotation>
        <listOfProducts>
          <speciesReference species="SOCS3mRNA" stoichiometry="1"/>
        </listOfProducts>
        <listOfModifiers>
          <modifierSpeciesReference species="OccGASbs"/>
        </listOfModifiers>
        <kineticLaw>
          <math xmlns="http://www.w3.org/1998/Math/MathML">
            <apply>
              <times/>
              <ci> compartment </ci>
              <apply>
                <ci> SOCS3mRNA_production_by_ISRE_0 </ci>
                <ci> synthSOCS3mRNA </ci>
                <ci> OccGASbs </ci>
              </apply>
            </apply>
          </math>
          <listOfParameters>
            <parameter id="synthSOCS3mRNA" name="synthSOCS3mRNA" value="0.01205"/>
          </listOfParameters>
        </kineticLaw>
      </reaction>
      <reaction metaid="COPASI98" id="SOCS3mRNA_decay" name="SOCS3mRNA decay" reversible="false">
        <annotation>
          <COPASI xmlns="http://www.copasi.org/static/sbml">
            <rdf:RDF xmlns:dcterms="http://purl.org/dc/terms/" xmlns:rdf="http://www.w3.org/1999/02/22-rdf-syntax-ns#">
              <rdf:Description rdf:about="#COPASI98">
                <dcterms:created>
                  <rdf:Description>
                    <dcterms:W3CDTF>2019-04-15T19:12:52Z</dcterms:W3CDTF>
                  </rdf:Description>
                </dcterms:created>
              </rdf:Description>
            </rdf:RDF>
          </COPASI>
        </annotation>
        <listOfReactants>
          <speciesReference species="SOCS3mRNA" stoichiometry="1"/>
        </listOfReactants>
        <kineticLaw>
          <math xmlns="http://www.w3.org/1998/Math/MathML">
            <apply>
              <times/>
              <ci> compartment </ci>
              <apply>
                <ci> SOCS3mRNA_decay_0 </ci>
                <ci> hlSOCS3mRNA </ci>
                <ci> SOCS3mRNA </ci>
              </apply>
            </apply>
          </math>
          <listOfParameters>
            <parameter id="hlSOCS3mRNA" name="hlSOCS3mRNA" value="1.163"/>
          </listOfParameters>
        </kineticLaw>
      </reaction>
      <reaction metaid="COPASI99" id="IRF2_degradation" name="IRF2 degradation" reversible="false">
        <annotation>
          <COPASI xmlns="http://www.copasi.org/static/sbml">
            <rdf:RDF xmlns:dcterms="http://purl.org/dc/terms/" xmlns:rdf="http://www.w3.org/1999/02/22-rdf-syntax-ns#">
              <rdf:Description rdf:about="#COPASI99">
                <dcterms:created>
                  <rdf:Description>
                    <dcterms:W3CDTF>2019-04-15T19:02:36Z</dcterms:W3CDTF>
                  </rdf:Description>
                </dcterms:created>
              </rdf:Description>
            </rdf:RDF>
          </COPASI>
        </annotation>
        <listOfReactants>
          <speciesReference species="IRF2" stoichiometry="1"/>
        </listOfReactants>
        <kineticLaw>
          <math xmlns="http://www.w3.org/1998/Math/MathML">
            <apply>
              <times/>
              <ci> compartment </ci>
              <apply>
                <ci> IRF2_degradation_0 </ci>
                <ci> IRF2 </ci>
                <ci> degIRF2 </ci>
              </apply>
            </apply>
          </math>
          <listOfParameters>
            <parameter id="degIRF2" name="degIRF2" value="0.552"/>
          </listOfParameters>
        </kineticLaw>
      </reaction>
      <reaction metaid="COPASI100" id="Linear_chain_for_time_delay_in_STAT1_translation" name="Linear chain for time delay in STAT1 translation" reversible="false">
        <annotation>
          <COPASI xmlns="http://www.copasi.org/static/sbml">
            <rdf:RDF xmlns:dcterms="http://purl.org/dc/terms/" xmlns:rdf="http://www.w3.org/1999/02/22-rdf-syntax-ns#">
              <rdf:Description rdf:about="#COPASI100">
                <dcterms:created>
                  <rdf:Description>
                    <dcterms:W3CDTF>2019-04-15T19:07:24Z</dcterms:W3CDTF>
                  </rdf:Description>
                </dcterms:created>
              </rdf:Description>
            </rdf:RDF>
          </COPASI>
        </annotation>
        <listOfProducts>
          <speciesReference species="STAT1_LC_1" stoichiometry="1"/>
        </listOfProducts>
        <listOfModifiers>
          <modifierSpeciesReference species="STAT1mRNA"/>
        </listOfModifiers>
        <kineticLaw>
          <math xmlns="http://www.w3.org/1998/Math/MathML">
            <apply>
              <times/>
              <ci> compartment </ci>
              <apply>
                <ci> Linear_chain_for_time_delay_in_STAT1_translation_0 </ci>
                <ci> synthSTAT1 </ci>
                <ci> STAT1mRNA </ci>
                <ci> kmsynthSTAT1 </ci>
              </apply>
            </apply>
          </math>
          <listOfParameters>
            <parameter id="synthSTAT1" name="synthSTAT1" value="1533000"/>
            <parameter id="kmsynthSTAT1" name="kmsynthSTAT1" value="5.373"/>
          </listOfParameters>
        </kineticLaw>
      </reaction>
      <reaction metaid="COPASI101" id="STAT1_chain_step_1" name="STAT1 chain step 1" reversible="false">
        <annotation>
          <COPASI xmlns="http://www.copasi.org/static/sbml">
            <rdf:RDF xmlns:dcterms="http://purl.org/dc/terms/" xmlns:rdf="http://www.w3.org/1999/02/22-rdf-syntax-ns#">
              <rdf:Description rdf:about="#COPASI101">
                <dcterms:created>
                  <rdf:Description>
                    <dcterms:W3CDTF>2019-04-15T19:13:24Z</dcterms:W3CDTF>
                  </rdf:Description>
                </dcterms:created>
              </rdf:Description>
            </rdf:RDF>
          </COPASI>
        </annotation>
        <listOfReactants>
          <speciesReference species="STAT1_LC_1" stoichiometry="1"/>
        </listOfReactants>
        <listOfProducts>
          <speciesReference species="STAT1_LC_2" stoichiometry="1"/>
        </listOfProducts>
        <kineticLaw>
          <math xmlns="http://www.w3.org/1998/Math/MathML">
            <apply>
              <times/>
              <ci> compartment </ci>
              <apply>
                <ci> STAT1_chain_step_1_0 </ci>
                <ci> delaySTAT1 </ci>
                <ci> STAT1_LC_1 </ci>
              </apply>
            </apply>
          </math>
          <listOfParameters>
            <parameter id="delaySTAT1" name="delaySTAT1" value="0.5275"/>
          </listOfParameters>
        </kineticLaw>
      </reaction>
      <reaction metaid="COPASI102" id="STAT1_chain_step_2" name="STAT1 chain step 2" reversible="false">
        <annotation>
          <COPASI xmlns="http://www.copasi.org/static/sbml">
            <rdf:RDF xmlns:dcterms="http://purl.org/dc/terms/" xmlns:rdf="http://www.w3.org/1999/02/22-rdf-syntax-ns#">
              <rdf:Description rdf:about="#COPASI102">
                <dcterms:created>
                  <rdf:Description>
                    <dcterms:W3CDTF>2019-04-15T19:13:33Z</dcterms:W3CDTF>
                  </rdf:Description>
                </dcterms:created>
              </rdf:Description>
            </rdf:RDF>
          </COPASI>
        </annotation>
        <listOfReactants>
          <speciesReference species="STAT1_LC_2" stoichiometry="1"/>
        </listOfReactants>
        <listOfProducts>
          <speciesReference species="STAT1_LC_3" stoichiometry="1"/>
        </listOfProducts>
        <kineticLaw>
          <math xmlns="http://www.w3.org/1998/Math/MathML">
            <apply>
              <times/>
              <ci> compartment </ci>
              <apply>
                <ci> STAT1_chain_step_2_0 </ci>
                <ci> delaySTAT1 </ci>
                <ci> STAT1_LC_2 </ci>
              </apply>
            </apply>
          </math>
          <listOfParameters>
            <parameter id="delaySTAT1" name="delaySTAT1" value="0.5275"/>
          </listOfParameters>
        </kineticLaw>
      </reaction>
      <reaction metaid="COPASI103" id="STAT1_chain_step3" name="STAT1 chain step3" reversible="false">
        <annotation>
          <COPASI xmlns="http://www.copasi.org/static/sbml">
            <rdf:RDF xmlns:dcterms="http://purl.org/dc/terms/" xmlns:rdf="http://www.w3.org/1999/02/22-rdf-syntax-ns#">
              <rdf:Description rdf:about="#COPASI103">
                <dcterms:created>
                  <rdf:Description>
                    <dcterms:W3CDTF>2019-04-15T19:13:43Z</dcterms:W3CDTF>
                  </rdf:Description>
                </dcterms:created>
              </rdf:Description>
            </rdf:RDF>
          </COPASI>
        </annotation>
        <listOfReactants>
          <speciesReference species="STAT1_LC_3" stoichiometry="1"/>
        </listOfReactants>
        <listOfProducts>
          <speciesReference species="STAT1c" stoichiometry="1"/>
        </listOfProducts>
        <kineticLaw>
          <math xmlns="http://www.w3.org/1998/Math/MathML">
            <apply>
              <times/>
              <ci> compartment </ci>
              <apply>
                <ci> STAT1_chain_step_3 </ci>
                <ci> delaySTAT1 </ci>
                <ci> STAT1_LC_3 </ci>
              </apply>
            </apply>
          </math>
          <listOfParameters>
            <parameter id="delaySTAT1" name="delaySTAT1" value="0.5275"/>
          </listOfParameters>
        </kineticLaw>
      </reaction>
      <reaction metaid="COPASI104" id="Linear_chain_for_time_delay_in_STAT2_translation" name="Linear chain for time delay in STAT2 translation" reversible="false">
        <annotation>
          <COPASI xmlns="http://www.copasi.org/static/sbml">
            <rdf:RDF xmlns:dcterms="http://purl.org/dc/terms/" xmlns:rdf="http://www.w3.org/1999/02/22-rdf-syntax-ns#">
              <rdf:Description rdf:about="#COPASI104">
                <dcterms:created>
                  <rdf:Description>
                    <dcterms:W3CDTF>2019-04-15T19:07:41Z</dcterms:W3CDTF>
                  </rdf:Description>
                </dcterms:created>
              </rdf:Description>
            </rdf:RDF>
          </COPASI>
        </annotation>
        <listOfProducts>
          <speciesReference species="STAT2_LC_1" stoichiometry="1"/>
        </listOfProducts>
        <listOfModifiers>
          <modifierSpeciesReference species="STAT2mRNA"/>
        </listOfModifiers>
        <kineticLaw>
          <math xmlns="http://www.w3.org/1998/Math/MathML">
            <apply>
              <times/>
              <ci> compartment </ci>
              <apply>
                <ci> Linear_chain_for_time_delay_in_STAT2_translation_0 </ci>
                <ci> synthSTAT2 </ci>
                <ci> STAT2mRNA </ci>
              </apply>
            </apply>
          </math>
          <listOfParameters>
            <parameter id="synthSTAT2" name="synthSTAT2" value="5274"/>
          </listOfParameters>
        </kineticLaw>
      </reaction>
      <reaction metaid="COPASI105" id="STAT2_chain_step_1" name="STAT2 chain step 1" reversible="false">
        <annotation>
          <COPASI xmlns="http://www.copasi.org/static/sbml">
            <rdf:RDF xmlns:dcterms="http://purl.org/dc/terms/" xmlns:rdf="http://www.w3.org/1999/02/22-rdf-syntax-ns#">
              <rdf:Description rdf:about="#COPASI105">
                <dcterms:created>
                  <rdf:Description>
                    <dcterms:W3CDTF>2019-04-15T19:15:03Z</dcterms:W3CDTF>
                  </rdf:Description>
                </dcterms:created>
              </rdf:Description>
            </rdf:RDF>
          </COPASI>
        </annotation>
        <listOfReactants>
          <speciesReference species="STAT2_LC_1" stoichiometry="1"/>
        </listOfReactants>
        <listOfProducts>
          <speciesReference species="STAT2_LC_2" stoichiometry="1"/>
        </listOfProducts>
        <kineticLaw>
          <math xmlns="http://www.w3.org/1998/Math/MathML">
            <apply>
              <times/>
              <ci> compartment </ci>
              <apply>
                <ci> STAT2_chain_step_1_0 </ci>
                <ci> delaySTAT2 </ci>
                <ci> STAT2_LC_1 </ci>
              </apply>
            </apply>
          </math>
          <listOfParameters>
            <parameter id="delaySTAT2" name="delaySTAT2" value="1.77"/>
          </listOfParameters>
        </kineticLaw>
      </reaction>
      <reaction metaid="COPASI106" id="STAT2_chain_step_2" name="STAT2 chain step 2" reversible="false">
        <annotation>
          <COPASI xmlns="http://www.copasi.org/static/sbml">
            <rdf:RDF xmlns:dcterms="http://purl.org/dc/terms/" xmlns:rdf="http://www.w3.org/1999/02/22-rdf-syntax-ns#">
              <rdf:Description rdf:about="#COPASI106">
                <dcterms:created>
                  <rdf:Description>
                    <dcterms:W3CDTF>2019-04-15T19:15:11Z</dcterms:W3CDTF>
                  </rdf:Description>
                </dcterms:created>
              </rdf:Description>
            </rdf:RDF>
          </COPASI>
        </annotation>
        <listOfReactants>
          <speciesReference species="STAT2_LC_2" stoichiometry="1"/>
        </listOfReactants>
        <listOfProducts>
          <speciesReference species="STAT2_LC_3" stoichiometry="1"/>
        </listOfProducts>
        <kineticLaw>
          <math xmlns="http://www.w3.org/1998/Math/MathML">
            <apply>
              <times/>
              <ci> compartment </ci>
              <apply>
                <ci> STAT2_chain_step_2_0 </ci>
                <ci> delaySTAT2 </ci>
                <ci> STAT2_LC_2 </ci>
              </apply>
            </apply>
          </math>
          <listOfParameters>
            <parameter id="delaySTAT2" name="delaySTAT2" value="1.77"/>
          </listOfParameters>
        </kineticLaw>
      </reaction>
      <reaction metaid="COPASI107" id="STAT2_chain_step_3" name="STAT2 chain step 3" reversible="false">
        <annotation>
          <COPASI xmlns="http://www.copasi.org/static/sbml">
            <rdf:RDF xmlns:dcterms="http://purl.org/dc/terms/" xmlns:rdf="http://www.w3.org/1999/02/22-rdf-syntax-ns#">
              <rdf:Description rdf:about="#COPASI107">
                <dcterms:created>
                  <rdf:Description>
                    <dcterms:W3CDTF>2019-04-15T19:15:20Z</dcterms:W3CDTF>
                  </rdf:Description>
                </dcterms:created>
              </rdf:Description>
            </rdf:RDF>
          </COPASI>
        </annotation>
        <listOfReactants>
          <speciesReference species="STAT2_LC_3" stoichiometry="1"/>
        </listOfReactants>
        <listOfProducts>
          <speciesReference species="STAT2_LC_4" stoichiometry="1"/>
        </listOfProducts>
        <kineticLaw>
          <math xmlns="http://www.w3.org/1998/Math/MathML">
            <apply>
              <times/>
              <ci> compartment </ci>
              <apply>
                <ci> STAT2_chain_step_3_0 </ci>
                <ci> delaySTAT2 </ci>
                <ci> STAT2_LC_3 </ci>
              </apply>
            </apply>
          </math>
          <listOfParameters>
            <parameter id="delaySTAT2" name="delaySTAT2" value="1.77"/>
          </listOfParameters>
        </kineticLaw>
      </reaction>
      <reaction metaid="COPASI108" id="STAT2_chain_step_4" name="STAT2 chain step 4" reversible="false">
        <annotation>
          <COPASI xmlns="http://www.copasi.org/static/sbml">
            <rdf:RDF xmlns:dcterms="http://purl.org/dc/terms/" xmlns:rdf="http://www.w3.org/1999/02/22-rdf-syntax-ns#">
              <rdf:Description rdf:about="#COPASI108">
                <dcterms:created>
                  <rdf:Description>
                    <dcterms:W3CDTF>2019-04-15T19:15:27Z</dcterms:W3CDTF>
                  </rdf:Description>
                </dcterms:created>
              </rdf:Description>
            </rdf:RDF>
          </COPASI>
        </annotation>
        <listOfReactants>
          <speciesReference species="STAT2_LC_4" stoichiometry="1"/>
        </listOfReactants>
        <listOfProducts>
          <speciesReference species="STAT2_LC_5" stoichiometry="1"/>
        </listOfProducts>
        <kineticLaw>
          <math xmlns="http://www.w3.org/1998/Math/MathML">
            <apply>
              <times/>
              <ci> compartment </ci>
              <apply>
                <ci> STAT2_chain_step_4_0 </ci>
                <ci> delaySTAT2 </ci>
                <ci> STAT2_LC_4 </ci>
              </apply>
            </apply>
          </math>
          <listOfParameters>
            <parameter id="delaySTAT2" name="delaySTAT2" value="1.77"/>
          </listOfParameters>
        </kineticLaw>
      </reaction>
      <reaction metaid="COPASI109" id="STAT2_chain_step_5" name="STAT2 chain step 5" reversible="false">
        <annotation>
          <COPASI xmlns="http://www.copasi.org/static/sbml">
            <rdf:RDF xmlns:dcterms="http://purl.org/dc/terms/" xmlns:rdf="http://www.w3.org/1999/02/22-rdf-syntax-ns#">
              <rdf:Description rdf:about="#COPASI109">
                <dcterms:created>
                  <rdf:Description>
                    <dcterms:W3CDTF>2019-04-15T19:15:34Z</dcterms:W3CDTF>
                  </rdf:Description>
                </dcterms:created>
              </rdf:Description>
            </rdf:RDF>
          </COPASI>
        </annotation>
        <listOfReactants>
          <speciesReference species="STAT2_LC_5" stoichiometry="1"/>
        </listOfReactants>
        <listOfProducts>
          <speciesReference species="STAT2c" stoichiometry="1"/>
        </listOfProducts>
        <kineticLaw>
          <math xmlns="http://www.w3.org/1998/Math/MathML">
            <apply>
              <times/>
              <ci> compartment </ci>
              <apply>
                <ci> STAT2_chain_step_5_0 </ci>
                <ci> delaySTAT2 </ci>
                <ci> STAT2_LC_5 </ci>
              </apply>
            </apply>
          </math>
          <listOfParameters>
            <parameter id="delaySTAT2" name="delaySTAT2" value="1.77"/>
          </listOfParameters>
        </kineticLaw>
      </reaction>
      <reaction metaid="COPASI110" id="Linear_chain_for_time_delay_in_IRF9_translation" name="Linear chain for time delay in IRF9 translation" reversible="false">
        <annotation>
          <COPASI xmlns="http://www.copasi.org/static/sbml">
            <rdf:RDF xmlns:dcterms="http://purl.org/dc/terms/" xmlns:rdf="http://www.w3.org/1999/02/22-rdf-syntax-ns#">
              <rdf:Description rdf:about="#COPASI110">
                <dcterms:created>
                  <rdf:Description>
                    <dcterms:W3CDTF>2019-04-15T19:06:06Z</dcterms:W3CDTF>
                  </rdf:Description>
                </dcterms:created>
              </rdf:Description>
            </rdf:RDF>
          </COPASI>
        </annotation>
        <listOfProducts>
          <speciesReference species="IRF9_LC_1" stoichiometry="1"/>
        </listOfProducts>
        <listOfModifiers>
          <modifierSpeciesReference species="IRF9mRNA"/>
        </listOfModifiers>
        <kineticLaw>
          <math xmlns="http://www.w3.org/1998/Math/MathML">
            <apply>
              <times/>
              <ci> compartment </ci>
              <apply>
                <ci> Linear_chain_for_time_delay_in_IRF9_translation_0 </ci>
                <ci> synthIRF9 </ci>
                <ci> IRF9mRNA </ci>
              </apply>
            </apply>
          </math>
          <listOfParameters>
            <parameter id="synthIRF9" name="synthIRF9" value="329.9"/>
          </listOfParameters>
        </kineticLaw>
      </reaction>
      <reaction metaid="COPASI111" id="IRF9_chain_step_1" name="IRF9 chain step 1" reversible="false">
        <annotation>
          <COPASI xmlns="http://www.copasi.org/static/sbml">
            <rdf:RDF xmlns:dcterms="http://purl.org/dc/terms/" xmlns:rdf="http://www.w3.org/1999/02/22-rdf-syntax-ns#">
              <rdf:Description rdf:about="#COPASI111">
                <dcterms:created>
                  <rdf:Description>
                    <dcterms:W3CDTF>2019-04-15T19:03:29Z</dcterms:W3CDTF>
                  </rdf:Description>
                </dcterms:created>
              </rdf:Description>
            </rdf:RDF>
          </COPASI>
        </annotation>
        <listOfReactants>
          <speciesReference species="IRF9_LC_1" stoichiometry="1"/>
        </listOfReactants>
        <listOfProducts>
          <speciesReference species="IRF9_LC_2" stoichiometry="1"/>
        </listOfProducts>
        <kineticLaw>
          <math xmlns="http://www.w3.org/1998/Math/MathML">
            <apply>
              <times/>
              <ci> compartment </ci>
              <apply>
                <ci> IRF9_chain_step_1_0 </ci>
                <ci> delayIRF9 </ci>
                <ci> IRF9_LC_1 </ci>
              </apply>
            </apply>
          </math>
          <listOfParameters>
            <parameter id="delayIRF9" name="delayIRF9" value="1.137"/>
          </listOfParameters>
        </kineticLaw>
      </reaction>
      <reaction metaid="COPASI112" id="IRF9_chain_step_2" name="IRF9 chain step 2" reversible="false">
        <annotation>
          <COPASI xmlns="http://www.copasi.org/static/sbml">
            <rdf:RDF xmlns:dcterms="http://purl.org/dc/terms/" xmlns:rdf="http://www.w3.org/1999/02/22-rdf-syntax-ns#">
              <rdf:Description rdf:about="#COPASI112">
                <dcterms:created>
                  <rdf:Description>
                    <dcterms:W3CDTF>2019-04-15T19:03:46Z</dcterms:W3CDTF>
                  </rdf:Description>
                </dcterms:created>
              </rdf:Description>
            </rdf:RDF>
          </COPASI>
        </annotation>
        <listOfReactants>
          <speciesReference species="IRF9_LC_2" stoichiometry="1"/>
        </listOfReactants>
        <listOfProducts>
          <speciesReference species="IRF9c" stoichiometry="1"/>
        </listOfProducts>
        <kineticLaw>
          <math xmlns="http://www.w3.org/1998/Math/MathML">
            <apply>
              <times/>
              <ci> compartment </ci>
              <apply>
                <ci> IRF9_chain_step2 </ci>
                <ci> delayIRF9 </ci>
                <ci> IRF9_LC_2 </ci>
              </apply>
            </apply>
          </math>
          <listOfParameters>
            <parameter id="delayIRF9" name="delayIRF9" value="1.137"/>
          </listOfParameters>
        </kineticLaw>
      </reaction>
      <reaction metaid="COPASI113" id="Linear_chain_for_time_delay_in_USP18_translation" name="Linear chain for time delay in USP18 translation" reversible="false">
        <annotation>
          <COPASI xmlns="http://www.copasi.org/static/sbml">
            <rdf:RDF xmlns:dcterms="http://purl.org/dc/terms/" xmlns:rdf="http://www.w3.org/1999/02/22-rdf-syntax-ns#">
              <rdf:Description rdf:about="#COPASI113">
                <dcterms:created>
                  <rdf:Description>
                    <dcterms:W3CDTF>2019-04-15T19:07:57Z</dcterms:W3CDTF>
                  </rdf:Description>
                </dcterms:created>
              </rdf:Description>
            </rdf:RDF>
          </COPASI>
        </annotation>
        <listOfProducts>
          <speciesReference species="USP18_LC_1" stoichiometry="1"/>
        </listOfProducts>
        <listOfModifiers>
          <modifierSpeciesReference species="USP18mRNA"/>
        </listOfModifiers>
        <kineticLaw>
          <math xmlns="http://www.w3.org/1998/Math/MathML">
            <apply>
              <times/>
              <ci> compartment </ci>
              <apply>
                <ci> Linear_chain_for_time_delay_in_USP18_translation_0 </ci>
                <ci> synthUSP18 </ci>
                <ci> USP18mRNA </ci>
              </apply>
            </apply>
          </math>
          <listOfParameters>
            <parameter id="synthUSP18" name="synthUSP18" value="1658"/>
          </listOfParameters>
        </kineticLaw>
      </reaction>
      <reaction metaid="COPASI114" id="USP18_chain_step_1" name="USP18 chain step 1" reversible="false">
        <annotation>
          <COPASI xmlns="http://www.copasi.org/static/sbml">
            <rdf:RDF xmlns:dcterms="http://purl.org/dc/terms/" xmlns:rdf="http://www.w3.org/1999/02/22-rdf-syntax-ns#">
              <rdf:Description rdf:about="#COPASI114">
                <dcterms:created>
                  <rdf:Description>
                    <dcterms:W3CDTF>2019-04-15T19:16:47Z</dcterms:W3CDTF>
                  </rdf:Description>
                </dcterms:created>
              </rdf:Description>
            </rdf:RDF>
          </COPASI>
        </annotation>
        <listOfReactants>
          <speciesReference species="USP18_LC_1" stoichiometry="1"/>
        </listOfReactants>
        <listOfProducts>
          <speciesReference species="USP18_LC_2" stoichiometry="1"/>
        </listOfProducts>
        <kineticLaw>
          <math xmlns="http://www.w3.org/1998/Math/MathML">
            <apply>
              <times/>
              <ci> compartment </ci>
              <apply>
                <ci> USP18_chain_step_1_0 </ci>
                <ci> delayUSP18 </ci>
                <ci> USP18_LC_1 </ci>
              </apply>
            </apply>
          </math>
          <listOfParameters>
            <parameter id="delayUSP18" name="delayUSP18" value="0.6722"/>
          </listOfParameters>
        </kineticLaw>
      </reaction>
      <reaction metaid="COPASI115" id="USP18_chain_step_2" name="USP18 chain step 2" reversible="false">
        <annotation>
          <COPASI xmlns="http://www.copasi.org/static/sbml">
            <rdf:RDF xmlns:dcterms="http://purl.org/dc/terms/" xmlns:rdf="http://www.w3.org/1999/02/22-rdf-syntax-ns#">
              <rdf:Description rdf:about="#COPASI115">
                <dcterms:created>
                  <rdf:Description>
                    <dcterms:W3CDTF>2019-04-15T19:16:59Z</dcterms:W3CDTF>
                  </rdf:Description>
                </dcterms:created>
              </rdf:Description>
            </rdf:RDF>
          </COPASI>
        </annotation>
        <listOfReactants>
          <speciesReference species="USP18_LC_2" stoichiometry="1"/>
        </listOfReactants>
        <listOfProducts>
          <speciesReference species="USP18" stoichiometry="1"/>
        </listOfProducts>
        <kineticLaw>
          <math xmlns="http://www.w3.org/1998/Math/MathML">
            <apply>
              <times/>
              <ci> compartment </ci>
              <apply>
                <ci> USP18_chain_step_2_0 </ci>
                <ci> delayUSP18 </ci>
                <ci> USP18_LC_2 </ci>
              </apply>
            </apply>
          </math>
          <listOfParameters>
            <parameter id="delayUSP18" name="delayUSP18" value="0.6722"/>
          </listOfParameters>
        </kineticLaw>
      </reaction>
      <reaction metaid="COPASI116" id="Linear_chain_for_time_delay_in_SOCS1_translation" name="Linear chain for time delay in SOCS1 translation" reversible="false">
        <annotation>
          <COPASI xmlns="http://www.copasi.org/static/sbml">
            <rdf:RDF xmlns:dcterms="http://purl.org/dc/terms/" xmlns:rdf="http://www.w3.org/1999/02/22-rdf-syntax-ns#">
              <rdf:Description rdf:about="#COPASI116">
                <dcterms:created>
                  <rdf:Description>
                    <dcterms:W3CDTF>2019-04-15T19:06:36Z</dcterms:W3CDTF>
                  </rdf:Description>
                </dcterms:created>
              </rdf:Description>
            </rdf:RDF>
          </COPASI>
        </annotation>
        <listOfProducts>
          <speciesReference species="SOCS1_LC_1" stoichiometry="1"/>
        </listOfProducts>
        <listOfModifiers>
          <modifierSpeciesReference species="SOCS1mRNA"/>
        </listOfModifiers>
        <kineticLaw>
          <math xmlns="http://www.w3.org/1998/Math/MathML">
            <apply>
              <times/>
              <ci> compartment </ci>
              <apply>
                <ci> Linear_chain_for_time_delay_in_SOCS1_translation_0 </ci>
                <ci> synthSOCS1 </ci>
                <ci> SOCS1mRNA </ci>
              </apply>
            </apply>
          </math>
          <listOfParameters>
            <parameter id="synthSOCS1" name="synthSOCS1" value="0.9029"/>
          </listOfParameters>
        </kineticLaw>
      </reaction>
      <reaction metaid="COPASI117" id="SOCS1_chain_step_1" name="SOCS1 chain step 1" reversible="false">
        <annotation>
          <COPASI xmlns="http://www.copasi.org/static/sbml">
            <rdf:RDF xmlns:dcterms="http://purl.org/dc/terms/" xmlns:rdf="http://www.w3.org/1999/02/22-rdf-syntax-ns#">
              <rdf:Description rdf:about="#COPASI117">
                <dcterms:created>
                  <rdf:Description>
                    <dcterms:W3CDTF>2019-04-15T19:11:12Z</dcterms:W3CDTF>
                  </rdf:Description>
                </dcterms:created>
              </rdf:Description>
            </rdf:RDF>
          </COPASI>
        </annotation>
        <listOfReactants>
          <speciesReference species="SOCS1_LC_1" stoichiometry="1"/>
        </listOfReactants>
        <listOfProducts>
          <speciesReference species="SOCS1" stoichiometry="1"/>
        </listOfProducts>
        <kineticLaw>
          <math xmlns="http://www.w3.org/1998/Math/MathML">
            <apply>
              <times/>
              <ci> compartment </ci>
              <apply>
                <ci> SOCS1_chain_step_1_0 </ci>
                <ci> delaySOCS1 </ci>
                <ci> SOCS1_LC_1 </ci>
              </apply>
            </apply>
          </math>
          <listOfParameters>
            <parameter id="delaySOCS1" name="delaySOCS1" value="0.9029"/>
          </listOfParameters>
        </kineticLaw>
      </reaction>
    </listOfReactions>
  </model>
</sbml>
